# Supplementary material for: Ligand-induced conformational changes in the β1-adrenergic receptor revealed by hydrogen-deuterium exchange mass spectrometry
Source: Nat Commun. 2024 Oct 18;15:8993. doi: 10.1038/s41467-024-53161-0 (PMC11489754; doi:10.1038/s41467-024-53161-0)
Supplement: Supplementary file 6 — Source data [file 41467_2024_53161_MOESM6_ESM.xlsx]

## Sheet: Fig.1
Raw data for B1AR + Carvedilol and B1AR + Carazolol														Raw data for B1AR + Cyanopindolol
Protein	Start	End	Sequence	MaxUptake	MHP	State	Exposure	File	z	RT	Inten	Center		Protein	Start	End	Sequence	MaxUptake	MHP	State	Exposure	File	z	RT	Inten	Center
B1AR	1	10	DYKDDDDASA	9	1114.42	Carazolol	0	100221_B1AR_dualp	1	2.4477	16411388	1114.73		B1AR	1	10	DYKDDDDASA	9	1114.42	Cyanopindolol	0	100221_B1AR_dualp	1	2.4477	16411388	1114.73
B1AR	1	10	DYKDDDDASA	9	1114.42	Carazolol	0	121120_B1AR_dualp	1	2.44239	15864466	1114.76		B1AR	1	10	DYKDDDDASA	9	1114.42	Cyanopindolol	0	121120_B1AR_dualp	1	2.44239	15864466	1114.76
B1AR	1	10	DYKDDDDASA	9	1114.42	Carazolol	0.25	260221_B1AR__caraz_15sec_1	1	2.45079	3725664	1118.95		B1AR	1	10	DYKDDDDASA	9	1114.42	Cyanopindolol	0.25	100221_B1AR_cyano_15sec_1	1	2.45019	7943449	1118.77
B1AR	1	10	DYKDDDDASA	9	1114.42	Carazolol	0.25	260221_B1AR__caraz_15sec_2	1	2.46657	3889304	1118.88		B1AR	1	10	DYKDDDDASA	9	1114.42	Cyanopindolol	0.25	100221_B1AR_cyano_15sec_2	1	2.45084	8427348	1118.84
B1AR	1	10	DYKDDDDASA	9	1114.42	Carazolol	0.25	260221_B1AR__caraz_15sec_3	1	2.45354	4143258	1118.91		B1AR	1	10	DYKDDDDASA	9	1114.42	Cyanopindolol	0.25	100221_B1AR_cyano_15sec_3	1	2.4497	8321795	1118.83
B1AR	1	10	DYKDDDDASA	9	1114.42	Carazolol	2	260221_B1AR__caraz_2min_1	1	2.44972	4416936	1118.9		B1AR	1	10	DYKDDDDASA	9	1114.42	Cyanopindolol	2	100221_B1AR_cyano_2min_1	1	2.44996	9765683	1118.82
B1AR	1	10	DYKDDDDASA	9	1114.42	Carazolol	2	260221_B1AR__caraz_2min_2	1	2.45101	4195183	1118.85		B1AR	1	10	DYKDDDDASA	9	1114.42	Cyanopindolol	2	100221_B1AR_cyano_2min_2	1	2.45007	7268948	1118.8
B1AR	1	10	DYKDDDDASA	9	1114.42	Carazolol	2	260221_B1AR__caraz_2min_3	1	2.44262	4127916	1118.82		B1AR	1	10	DYKDDDDASA	9	1114.42	Cyanopindolol	2	100221_B1AR_cyano_2min_3	1	2.43985	6072249	1118.87
B1AR	1	10	DYKDDDDASA	9	1114.42	Carazolol	30	260221_B1AR__caraz_30min_1	1	2.44606	4649789	1118.59		B1AR	1	10	DYKDDDDASA	9	1114.42	Cyanopindolol	30	100221_B1AR_cyano_30min_1	1	2.44324	9020499	1118.51
B1AR	1	10	DYKDDDDASA	9	1114.42	Carazolol	30	260221_B1AR__caraz_30min_2	1	2.44447	3870207	1118.63		B1AR	1	10	DYKDDDDASA	9	1114.42	Cyanopindolol	30	100221_B1AR_cyano_30min_2	1	2.44936	8278053	1118.55
B1AR	1	10	DYKDDDDASA	9	1114.42	Carazolol	30	260221_B1AR__caraz_30min_3	1	2.4494	4198997	1118.56		B1AR	1	10	DYKDDDDASA	9	1114.42	Cyanopindolol	30	100221_B1AR_cyano_30min_3	1	2.46145	8900813	1118.57
B1AR	1	10	DYKDDDDASA	9	1114.42	Carazolol	120	260221_B1AR__caraz_120min_1	1	2.44964	4177973	1118.57		B1AR	1	10	DYKDDDDASA	9	1114.42	Cyanopindolol	120	100221_B1AR_cyano_120min_1	1	2.45326	7232671	1118.52
B1AR	1	10	DYKDDDDASA	9	1114.42	Carazolol	120	260221_B1AR__caraz_120min_2	1	2.45685	4481348	1118.61		B1AR	1	10	DYKDDDDASA	9	1114.42	Cyanopindolol	120	100221_B1AR_cyano_120min_2	1	2.4467	6806207	1118.6
B1AR	1	10	DYKDDDDASA	9	1114.42	Carazolol	120	260221_B1AR__caraz_120min_3	1	2.4491	3825788	1118.59		B1AR	1	10	DYKDDDDASA	9	1114.42	Cyanopindolol	120	100221_B1AR_cyano_120min_1(repeat)	1	2.43884	7011040	1118.52
B1AR	1	10	DYKDDDDASA	9	1114.42	Carvedilol	0	100221_B1AR_dualp	1	2.4477	16411388	1114.73		B1AR	1	10	DYKDDDDASA	9	1114.42	Unbound	0	100221_B1AR_dualp	1	2.4477	16411388	1114.73
B1AR	1	10	DYKDDDDASA	9	1114.42	Carvedilol	0	121120_B1AR_dualp	1	2.44239	15864466	1114.76		B1AR	1	10	DYKDDDDASA	9	1114.42	Unbound	0	121120_B1AR_dualp	1	2.44239	15864466	1114.76
B1AR	1	10	DYKDDDDASA	9	1114.42	Carvedilol	0.25	260221_B1AR__carve_15sec_1	1	2.44153	3206255	1118.9		B1AR	1	10	DYKDDDDASA	9	1114.42	Unbound	0.25	100221_B1AR_unb_15sec_1	1	2.45385	9391934	1118.67
B1AR	1	10	DYKDDDDASA	9	1114.42	Carvedilol	0.25	260221_B1AR__carve_15sec_2	1	2.43841	4021061	1118.9		B1AR	1	10	DYKDDDDASA	9	1114.42	Unbound	0.25	100221_B1AR_unb_15sec_2	1	2.45043	12118887	1118.7
B1AR	1	10	DYKDDDDASA	9	1114.42	Carvedilol	0.25	260221_B1AR__carve_15sec_3	1	2.45283	3683766	1118.89		B1AR	1	10	DYKDDDDASA	9	1114.42	Unbound	0.25	100221_B1AR_unb_15sec_3	1	2.44996	6653293	1118.82
B1AR	1	10	DYKDDDDASA	9	1114.42	Carvedilol	2	260221_B1AR__carve_2min_1	1	2.44969	4137405	1118.85		B1AR	1	10	DYKDDDDASA	9	1114.42	Unbound	2	100221_B1AR_unb_2min_1	1	2.44688	11498990	1118.74
B1AR	1	10	DYKDDDDASA	9	1114.42	Carvedilol	2	260221_B1AR__carve_2min_2	1	2.44606	4194100	1118.86		B1AR	1	10	DYKDDDDASA	9	1114.42	Unbound	2	100221_B1AR_unb_2min_2	1	2.45423	9116015	1118.8
B1AR	1	10	DYKDDDDASA	9	1114.42	Carvedilol	2	260221_B1AR__carve_2min_3	1	2.45044	4079480	1118.82		B1AR	1	10	DYKDDDDASA	9	1114.42	Unbound	2	100221_B1AR_unb_2min_3	1	2.44221	12647859	1118.78
B1AR	1	10	DYKDDDDASA	9	1114.42	Carvedilol	30	260221_B1AR__carve_30min_1	1	2.45159	3952704	1118.64		B1AR	1	10	DYKDDDDASA	9	1114.42	Unbound	30	100221_B1AR_unb_30min_1	1	2.45009	5486277	1118.58
B1AR	1	10	DYKDDDDASA	9	1114.42	Carvedilol	30	260221_B1AR__carve_30min_2	1	2.45237	3990511	1118.54		B1AR	1	10	DYKDDDDASA	9	1114.42	Unbound	30	100221_B1AR_unb_30min_2	1	2.45441	3515733	1118.53
B1AR	1	10	DYKDDDDASA	9	1114.42	Carvedilol	30	260221_B1AR__carve_30min_3	1	2.44868	3831501	1118.64		B1AR	1	10	DYKDDDDASA	9	1114.42	Unbound	30	100221_B1AR_unb_30min_3	1	2.45863	7103254	1118.58
B1AR	1	10	DYKDDDDASA	9	1114.42	Carvedilol	120	260221_B1AR__carve_120min_1	1	2.44231	4125162	1118.6		B1AR	1	10	DYKDDDDASA	9	1114.42	Unbound	120	100221_B1AR_unb_120min_1	1	2.44356	7927581	1118.57
B1AR	1	10	DYKDDDDASA	9	1114.42	Carvedilol	120	260221_B1AR__carve_120min_2	1	2.44052	3954352	1118.53		B1AR	1	10	DYKDDDDASA	9	1114.42	Unbound	120	100221_B1AR_unb_120min_2	1	2.44751	8115990	1118.62
B1AR	1	10	DYKDDDDASA	9	1114.42	Carvedilol	120	260221_B1AR__carve_120min_3	1	2.43586	3842074	1118.63		B1AR	1	10	DYKDDDDASA	9	1114.42	Unbound	120	100221_B1AR_unb_120min_3	1	2.43743	7815932	1118.54
B1AR	1	10	DYKDDDDASA	9	1114.42	Unbound	0	100221_B1AR_dualp	1	2.4477	16411388	1114.73		B1AR	9	16	SAWSHPQF	6	959.437	Cyanopindolol	0	100221_B1AR_dualp	1	4.96596	164615	959.912
B1AR	1	10	DYKDDDDASA	9	1114.42	Unbound	0	121120_B1AR_dualp	1	2.44239	15864466	1114.76		B1AR	9	16	SAWSHPQF	6	959.437	Cyanopindolol	0	121120_B1AR_dualp	1	4.95349	149244	959.938
B1AR	1	10	DYKDDDDASA	9	1114.42	Unbound	0.25	260221_B1AR_unb_15sec_1	1	2.4471	4110363	1118.87		B1AR	9	16	SAWSHPQF	6	959.437	Cyanopindolol	0.25	100221_B1AR_cyano_15sec_1	1	4.94987	130471	963.625
B1AR	1	10	DYKDDDDASA	9	1114.42	Unbound	0.25	260221_B1AR_unb_15sec_2	1	2.46036	4271038	1118.9		B1AR	9	16	SAWSHPQF	6	959.437	Cyanopindolol	0.25	100221_B1AR_cyano_15sec_2	1	4.96106	112131	963.654
B1AR	1	10	DYKDDDDASA	9	1114.42	Unbound	0.25	260221_B1AR_unb_15sec_3	1	2.44663	3079107	1118.9		B1AR	9	16	SAWSHPQF	6	959.437	Cyanopindolol	0.25	100221_B1AR_cyano_15sec_3	1	4.95199	113065	963.668
B1AR	1	10	DYKDDDDASA	9	1114.42	Unbound	2	260221_B1AR_unb_2min_1	1	2.44964	3179431	1118.93		B1AR	9	16	SAWSHPQF	6	959.437	Cyanopindolol	2	100221_B1AR_cyano_2min_1	1	4.95592	119722	963.723
B1AR	1	10	DYKDDDDASA	9	1114.42	Unbound	2	260221_B1AR_unb_2min_2	1	2.44932	4126105	1118.87		B1AR	9	16	SAWSHPQF	6	959.437	Cyanopindolol	2	100221_B1AR_cyano_2min_2	1	4.95769	92562	963.693
B1AR	1	10	DYKDDDDASA	9	1114.42	Unbound	2	260221_B1AR_unb_2min_3	1	2.44501	3264245	1118.87		B1AR	9	16	SAWSHPQF	6	959.437	Cyanopindolol	2	100221_B1AR_cyano_2min_3	1	4.94394	66798	963.592
B1AR	1	10	DYKDDDDASA	9	1114.42	Unbound	30	260221_B1AR_unb_30min_1	1	2.44197	4018060	1118.64		B1AR	9	16	SAWSHPQF	6	959.437	Cyanopindolol	30	100221_B1AR_cyano_30min_1	1	4.94546	104175	963.608
B1AR	1	10	DYKDDDDASA	9	1114.42	Unbound	30	260221_B1AR_unb_30min_2	1	2.44749	4858431	1118.59		B1AR	9	16	SAWSHPQF	6	959.437	Cyanopindolol	30	100221_B1AR_cyano_30min_2	1	4.96309	89319	963.591
B1AR	1	10	DYKDDDDASA	9	1114.42	Unbound	30	260221_B1AR_unb_30min_3	1	2.4504	4673873	1118.6		B1AR	9	16	SAWSHPQF	6	959.437	Cyanopindolol	30	100221_B1AR_cyano_30min_3	1	5.00375	84907	963.516
B1AR	1	10	DYKDDDDASA	9	1114.42	Unbound	120	260221_B1AR_unb_120min_1	1	2.44807	4250490	1118.67		B1AR	9	16	SAWSHPQF	6	959.437	Cyanopindolol	120	100221_B1AR_cyano_120min_1	1	4.97376	88165	963.565
B1AR	1	10	DYKDDDDASA	9	1114.42	Unbound	120	260221_B1AR_unb_120min_2	1	2.45307	4206661	1118.52		B1AR	9	16	SAWSHPQF	6	959.437	Cyanopindolol	120	100221_B1AR_cyano_120min_2	1	4.97664	75789	963.576
B1AR	1	10	DYKDDDDASA	9	1114.42	Unbound	120	260221_B1AR_unb_120min_3	1	2.44914	4630050	1118.58		B1AR	9	16	SAWSHPQF	6	959.437	Cyanopindolol	120	100221_B1AR_cyano_120min_1(repeat)	1	4.95421	64266	963.575
B1AR	3	10	KDDDDASA	7	836.327	Carazolol	0	100221_B1AR_dualp	1	2.46513	225515	836.677		B1AR	9	16	SAWSHPQF	6	959.437	Unbound	0	100221_B1AR_dualp	1	4.96596	164615	959.912
B1AR	3	10	KDDDDASA	7	836.327	Carazolol	0	121120_B1AR_dualp	1	2.46158	229849	836.733		B1AR	9	16	SAWSHPQF	6	959.437	Unbound	0	121120_B1AR_dualp	1	4.95349	149244	959.938
B1AR	3	10	KDDDDASA	7	836.327	Carazolol	0.25	260221_B1AR__caraz_15sec_1	1	2.4636	53333	839.518		B1AR	9	16	SAWSHPQF	6	959.437	Unbound	0.25	100221_B1AR_unb_15sec_1	1	4.95799	153263	963.653
B1AR	3	10	KDDDDASA	7	836.327	Carazolol	0.25	260221_B1AR__caraz_15sec_2	1	2.4784	71244	839.557		B1AR	9	16	SAWSHPQF	6	959.437	Unbound	0.25	100221_B1AR_unb_15sec_2	1	4.97275	159603	963.61
B1AR	3	10	KDDDDASA	7	836.327	Carazolol	0.25	260221_B1AR__caraz_15sec_3	1	2.46514	74644	839.597		B1AR	9	16	SAWSHPQF	6	959.437	Unbound	0.25	100221_B1AR_unb_15sec_3	1	4.96478	81944	963.607
B1AR	3	10	KDDDDASA	7	836.327	Carazolol	2	260221_B1AR__caraz_2min_1	1	2.46931	77232	839.683		B1AR	9	16	SAWSHPQF	6	959.437	Unbound	2	100221_B1AR_unb_2min_1	1	4.95987	159672	963.63
B1AR	3	10	KDDDDASA	7	836.327	Carazolol	2	260221_B1AR__caraz_2min_2	1	2.47196	79773	839.793		B1AR	9	16	SAWSHPQF	6	959.437	Unbound	2	100221_B1AR_unb_2min_2	1	4.96842	118005	963.7
B1AR	3	10	KDDDDASA	7	836.327	Carazolol	2	260221_B1AR__caraz_2min_3	1	2.46121	64548	839.693		B1AR	9	16	SAWSHPQF	6	959.437	Unbound	2	100221_B1AR_unb_2min_3	1	4.95615	149144	963.603
B1AR	3	10	KDDDDASA	7	836.327	Carazolol	30	260221_B1AR__caraz_30min_1	1	2.45794	65540	839.691		B1AR	9	16	SAWSHPQF	6	959.437	Unbound	30	100221_B1AR_unb_30min_1	1	4.95174	104524	963.562
B1AR	3	10	KDDDDASA	7	836.327	Carazolol	30	260221_B1AR__caraz_30min_2	1	2.46522	49484	839.642		B1AR	9	16	SAWSHPQF	6	959.437	Unbound	30	100221_B1AR_unb_30min_2	1	4.9646	80993	963.605
B1AR	3	10	KDDDDASA	7	836.327	Carazolol	30	260221_B1AR__caraz_30min_3	1	2.48031	49229	839.625		B1AR	9	16	SAWSHPQF	6	959.437	Unbound	30	100221_B1AR_unb_30min_3	1	4.98397	77644	963.545
B1AR	3	10	KDDDDASA	7	836.327	Carazolol	120	260221_B1AR__caraz_120min_1	1	2.46115	65993	839.566		B1AR	9	16	SAWSHPQF	6	959.437	Unbound	120	100221_B1AR_unb_120min_1	1	4.97407	93515	963.561
B1AR	3	10	KDDDDASA	7	836.327	Carazolol	120	260221_B1AR__caraz_120min_2	1	2.46282	56678	839.685		B1AR	9	16	SAWSHPQF	6	959.437	Unbound	120	100221_B1AR_unb_120min_2	1	4.97904	85060	963.559
B1AR	3	10	KDDDDASA	7	836.327	Carazolol	120	260221_B1AR__caraz_120min_3	1	2.46793	54221	839.66		B1AR	9	16	SAWSHPQF	6	959.437	Unbound	120	100221_B1AR_unb_120min_3	1	4.97537	80387	963.508
B1AR	3	10	KDDDDASA	7	836.327	Carvedilol	0	100221_B1AR_dualp	1	2.46513	225515	836.677		B1AR	10	16	AWSHPQF	5	872.405	Cyanopindolol	0	100221_B1AR_dualp	1	4.57063	371068	872.827
B1AR	3	10	KDDDDASA	7	836.327	Carvedilol	0	121120_B1AR_dualp	1	2.46158	229849	836.733		B1AR	10	16	AWSHPQF	5	872.405	Cyanopindolol	0	121120_B1AR_dualp	1	4.56332	280022	872.879
B1AR	3	10	KDDDDASA	7	836.327	Carvedilol	0.25	260221_B1AR__carve_15sec_1	1	2.46058	44852	839.519		B1AR	10	16	AWSHPQF	5	872.405	Cyanopindolol	0.25	100221_B1AR_cyano_15sec_1	1	4.56136	217870	875.301
B1AR	3	10	KDDDDASA	7	836.327	Carvedilol	0.25	260221_B1AR__carve_15sec_2	1	2.45595	59269	839.561		B1AR	10	16	AWSHPQF	5	872.405	Cyanopindolol	0.25	100221_B1AR_cyano_15sec_2	1	4.56791	216081	875.342
B1AR	3	10	KDDDDASA	7	836.327	Carvedilol	0.25	260221_B1AR__carve_15sec_3	1	2.46939	59221	839.579		B1AR	10	16	AWSHPQF	5	872.405	Cyanopindolol	0.25	100221_B1AR_cyano_15sec_3	1	4.56465	227806	875.319
B1AR	3	10	KDDDDASA	7	836.327	Carvedilol	2	260221_B1AR__carve_2min_1	1	2.46554	51448	839.753		B1AR	10	16	AWSHPQF	5	872.405	Cyanopindolol	2	100221_B1AR_cyano_2min_1	1	4.56568	241994	875.279
B1AR	3	10	KDDDDASA	7	836.327	Carvedilol	2	260221_B1AR__carve_2min_2	1	2.46432	77177	839.709		B1AR	10	16	AWSHPQF	5	872.405	Cyanopindolol	2	100221_B1AR_cyano_2min_2	1	4.56563	196646	875.233
B1AR	3	10	KDDDDASA	7	836.327	Carvedilol	2	260221_B1AR__carve_2min_3	1	2.46262	57795	839.751		B1AR	10	16	AWSHPQF	5	872.405	Cyanopindolol	2	100221_B1AR_cyano_2min_3	1	4.56259	143731	875.188
B1AR	3	10	KDDDDASA	7	836.327	Carvedilol	30	260221_B1AR__carve_30min_1	1	2.46831	45902	839.63		B1AR	10	16	AWSHPQF	5	872.405	Cyanopindolol	30	100221_B1AR_cyano_30min_1	1	4.56867	205263	875.385
B1AR	3	10	KDDDDASA	7	836.327	Carvedilol	30	260221_B1AR__carve_30min_2	1	2.46677	61146	839.528		B1AR	10	16	AWSHPQF	5	872.405	Cyanopindolol	30	100221_B1AR_cyano_30min_2	1	4.58598	213932	875.344
B1AR	3	10	KDDDDASA	7	836.327	Carvedilol	30	260221_B1AR__carve_30min_3	1	2.46432	61472	839.609		B1AR	10	16	AWSHPQF	5	872.405	Cyanopindolol	30	100221_B1AR_cyano_30min_3	1	4.59005	226464	875.342
B1AR	3	10	KDDDDASA	7	836.327	Carvedilol	120	260221_B1AR__carve_120min_1	1	2.46043	55268	839.656		B1AR	10	16	AWSHPQF	5	872.405	Cyanopindolol	120	100221_B1AR_cyano_120min_1	1	4.59247	185204	875.285
B1AR	3	10	KDDDDASA	7	836.327	Carvedilol	120	260221_B1AR__carve_120min_2	1	2.45501	44421	839.665		B1AR	10	16	AWSHPQF	5	872.405	Cyanopindolol	120	100221_B1AR_cyano_120min_2	1	4.59984	180695	875.297
B1AR	3	10	KDDDDASA	7	836.327	Carvedilol	120	260221_B1AR__carve_120min_3	1	2.43977	34769	839.726		B1AR	10	16	AWSHPQF	5	872.405	Cyanopindolol	120	100221_B1AR_cyano_120min_1(repeat)	1	4.58703	136242	875.257
B1AR	3	10	KDDDDASA	7	836.327	Unbound	0	100221_B1AR_dualp	1	2.46513	225515	836.677		B1AR	10	16	AWSHPQF	5	872.405	Unbound	0	100221_B1AR_dualp	1	4.57063	371068	872.827
B1AR	3	10	KDDDDASA	7	836.327	Unbound	0	121120_B1AR_dualp	1	2.46158	229849	836.733		B1AR	10	16	AWSHPQF	5	872.405	Unbound	0	121120_B1AR_dualp	1	4.56332	280022	872.879
B1AR	3	10	KDDDDASA	7	836.327	Unbound	0.25	260221_B1AR_unb_15sec_1	1	2.46706	66205	839.428		B1AR	10	16	AWSHPQF	5	872.405	Unbound	0.25	100221_B1AR_unb_15sec_1	1	4.56783	257827	875.245
B1AR	3	10	KDDDDASA	7	836.327	Unbound	0.25	260221_B1AR_unb_15sec_2	1	2.46952	69882	839.575		B1AR	10	16	AWSHPQF	5	872.405	Unbound	0.25	100221_B1AR_unb_15sec_2	1	4.56853	257324	875.22
B1AR	3	10	KDDDDASA	7	836.327	Unbound	0.25	260221_B1AR_unb_15sec_3	1	2.47386	55973	839.404		B1AR	10	16	AWSHPQF	5	872.405	Unbound	0.25	100221_B1AR_unb_15sec_3	1	4.56809	209499	875.207
B1AR	3	10	KDDDDASA	7	836.327	Unbound	2	260221_B1AR_unb_2min_1	1	2.47158	64832	839.648		B1AR	10	16	AWSHPQF	5	872.405	Unbound	2	100221_B1AR_unb_2min_1	1	4.5621	277361	875.235
B1AR	3	10	KDDDDASA	7	836.327	Unbound	2	260221_B1AR_unb_2min_2	1	2.46278	72749	839.818		B1AR	10	16	AWSHPQF	5	872.405	Unbound	2	100221_B1AR_unb_2min_2	1	4.57418	241499	875.269
B1AR	3	10	KDDDDASA	7	836.327	Unbound	2	260221_B1AR_unb_2min_3	1	2.46218	53821	839.738		B1AR	10	16	AWSHPQF	5	872.405	Unbound	2	100221_B1AR_unb_2min_3	1	4.55942	252421	875.245
B1AR	3	10	KDDDDASA	7	836.327	Unbound	30	260221_B1AR_unb_30min_1	1	2.46515	49517	839.582		B1AR	10	16	AWSHPQF	5	872.405	Unbound	30	100221_B1AR_unb_30min_1	1	4.57176	230272	875.391
B1AR	3	10	KDDDDASA	7	836.327	Unbound	30	260221_B1AR_unb_30min_2	1	2.45627	73904	839.62		B1AR	10	16	AWSHPQF	5	872.405	Unbound	30	100221_B1AR_unb_30min_2	1	4.584	136735	875.284
B1AR	3	10	KDDDDASA	7	836.327	Unbound	30	260221_B1AR_unb_30min_3	1	2.46929	86293	839.687		B1AR	10	16	AWSHPQF	5	872.405	Unbound	30	100221_B1AR_unb_30min_3	1	4.59869	149881	875.378
B1AR	3	10	KDDDDASA	7	836.327	Unbound	120	260221_B1AR_unb_120min_1	1	2.46346	69908	839.605		B1AR	10	16	AWSHPQF	5	872.405	Unbound	120	100221_B1AR_unb_120min_1	1	4.59387	184544	875.35
B1AR	3	10	KDDDDASA	7	836.327	Unbound	120	260221_B1AR_unb_120min_2	1	2.46628	56348	839.653		B1AR	10	16	AWSHPQF	5	872.405	Unbound	120	100221_B1AR_unb_120min_2	1	4.59573	198576	875.329
B1AR	3	10	KDDDDASA	7	836.327	Unbound	120	260221_B1AR_unb_120min_3	1	2.46329	60463	839.604		B1AR	10	16	AWSHPQF	5	872.405	Unbound	120	100221_B1AR_unb_120min_3	1	4.5914	189705	875.232
B1AR	9	16	SAWSHPQF	6	959.437	Carazolol	0	100221_B1AR_dualp	1	4.96593	168207	959.967		B1AR	11	18	WSHPQFEK	6	1058.51	Cyanopindolol	0	100221_B1AR_dualp	1	3.96168	35034	1059.04
B1AR	9	16	SAWSHPQF	6	959.437	Carazolol	0	121120_B1AR_dualp	1	4.95349	149244	959.938		B1AR	11	18	WSHPQFEK	6	1058.51	Cyanopindolol	0	121120_B1AR_dualp	1	3.94547	13436	1058.79
B1AR	9	16	SAWSHPQF	6	959.437	Carazolol	0.25	260221_B1AR__caraz_15sec_1	1	4.98826	48414	963.781		B1AR	11	18	WSHPQFEK	6	1058.51	Cyanopindolol	0.25	100221_B1AR_cyano_15sec_1	1	3.94447	53932	1061.51
B1AR	9	16	SAWSHPQF	6	959.437	Carazolol	0.25	260221_B1AR__caraz_15sec_2	1	4.99222	52527	963.814		B1AR	11	18	WSHPQFEK	6	1058.51	Cyanopindolol	0.25	100221_B1AR_cyano_15sec_2	1	3.94938	52043	1061.3
B1AR	9	16	SAWSHPQF	6	959.437	Carazolol	0.25	260221_B1AR__caraz_15sec_3	1	4.99908	50529	963.82		B1AR	11	18	WSHPQFEK	6	1058.51	Cyanopindolol	0.25	100221_B1AR_cyano_15sec_3	1	3.94705	54672	1061.4
B1AR	9	16	SAWSHPQF	6	959.437	Carazolol	2	260221_B1AR__caraz_2min_1	1	4.99951	57348	963.971		B1AR	11	18	WSHPQFEK	6	1058.51	Cyanopindolol	2	100221_B1AR_cyano_2min_1	1	3.94589	54528	1061.35
B1AR	9	16	SAWSHPQF	6	959.437	Carazolol	2	260221_B1AR__caraz_2min_2	1	5.00608	57408	963.867		B1AR	11	18	WSHPQFEK	6	1058.51	Cyanopindolol	2	100221_B1AR_cyano_2min_2	1	3.95695	47013	1061.3
B1AR	9	16	SAWSHPQF	6	959.437	Carazolol	2	260221_B1AR__caraz_2min_3	1	4.98674	62400	963.842		B1AR	11	18	WSHPQFEK	6	1058.51	Cyanopindolol	2	100221_B1AR_cyano_2min_3	1	3.93387	34125	1061.22
B1AR	9	16	SAWSHPQF	6	959.437	Carazolol	30	260221_B1AR__caraz_30min_1	1	4.98238	52896	963.856		B1AR	11	18	WSHPQFEK	6	1058.51	Cyanopindolol	30	100221_B1AR_cyano_30min_1	1	3.96096	27556	1061.47
B1AR	9	16	SAWSHPQF	6	959.437	Carazolol	30	260221_B1AR__caraz_30min_2	1	4.99482	44101	963.756		B1AR	11	18	WSHPQFEK	6	1058.51	Cyanopindolol	30	100221_B1AR_cyano_30min_2	1	3.95902	32605	1061.42
B1AR	9	16	SAWSHPQF	6	959.437	Carazolol	30	260221_B1AR__caraz_30min_3	1	5.00056	50599	963.773		B1AR	11	18	WSHPQFEK	6	1058.51	Cyanopindolol	30	100221_B1AR_cyano_30min_3	1	3.96001	32827	1061.53
B1AR	9	16	SAWSHPQF	6	959.437	Carazolol	120	260221_B1AR__caraz_120min_1	1	4.99483	52778	963.728		B1AR	11	18	WSHPQFEK	6	1058.51	Cyanopindolol	120	100221_B1AR_cyano_120min_1	1	3.97192	25188	1061.41
B1AR	9	16	SAWSHPQF	6	959.437	Carazolol	120	260221_B1AR__caraz_120min_2	1	4.99731	50700	963.699		B1AR	11	18	WSHPQFEK	6	1058.51	Cyanopindolol	120	100221_B1AR_cyano_120min_2	1	3.96991	21711	1061.58
B1AR	9	16	SAWSHPQF	6	959.437	Carazolol	120	260221_B1AR__caraz_120min_3	1	5.00069	48536	963.75		B1AR	11	18	WSHPQFEK	6	1058.51	Cyanopindolol	120	100221_B1AR_cyano_120min_1(repeat)	1	3.96221	23930	1061.4
B1AR	9	16	SAWSHPQF	6	959.437	Carvedilol	0	100221_B1AR_dualp	1	4.96593	168207	959.967		B1AR	11	18	WSHPQFEK	6	1058.51	Unbound	0	100221_B1AR_dualp	1	3.96168	35034	1059.04
B1AR	9	16	SAWSHPQF	6	959.437	Carvedilol	0	121120_B1AR_dualp	1	4.95349	149244	959.938		B1AR	11	18	WSHPQFEK	6	1058.51	Unbound	0	121120_B1AR_dualp	1	3.94547	13436	1058.79
B1AR	9	16	SAWSHPQF	6	959.437	Carvedilol	0.25	260221_B1AR__carve_15sec_1	1	4.98743	45920	963.822		B1AR	11	18	WSHPQFEK	6	1058.51	Unbound	0.25	100221_B1AR_unb_15sec_1	1	3.94659	70884	1061.36
B1AR	9	16	SAWSHPQF	6	959.437	Carvedilol	0.25	260221_B1AR__carve_15sec_2	1	4.99748	49279	963.817		B1AR	11	18	WSHPQFEK	6	1058.51	Unbound	0.25	100221_B1AR_unb_15sec_2	1	3.94821	78224	1061.34
B1AR	9	16	SAWSHPQF	6	959.437	Carvedilol	0.25	260221_B1AR__carve_15sec_3	1	5.00277	51847	963.808		B1AR	11	18	WSHPQFEK	6	1058.51	Unbound	0.25	100221_B1AR_unb_15sec_3	1	3.94806	33211	1061.36
B1AR	9	16	SAWSHPQF	6	959.437	Carvedilol	2	260221_B1AR__carve_2min_1	1	4.99429	59794	963.837		B1AR	11	18	WSHPQFEK	6	1058.51	Unbound	2	100221_B1AR_unb_2min_1	1	3.94828	60326	1061.34
B1AR	9	16	SAWSHPQF	6	959.437	Carvedilol	2	260221_B1AR__carve_2min_2	1	4.97603	49510	963.86		B1AR	11	18	WSHPQFEK	6	1058.51	Unbound	2	100221_B1AR_unb_2min_2	1	3.95592	63795	1061.31
B1AR	9	16	SAWSHPQF	6	959.437	Carvedilol	2	260221_B1AR__carve_2min_3	1	4.98666	59547	963.836		B1AR	11	18	WSHPQFEK	6	1058.51	Unbound	2	100221_B1AR_unb_2min_3	1	3.9443	74511	1061.36
B1AR	9	16	SAWSHPQF	6	959.437	Carvedilol	30	260221_B1AR__carve_30min_1	1	4.98587	43787	963.801		B1AR	11	18	WSHPQFEK	6	1058.51	Unbound	30	100221_B1AR_unb_30min_1	1	3.93655	37137	1061.46
B1AR	9	16	SAWSHPQF	6	959.437	Carvedilol	30	260221_B1AR__carve_30min_2	1	5.00208	43697	963.803		B1AR	11	18	WSHPQFEK	6	1058.51	Unbound	30	100221_B1AR_unb_30min_2	1	3.95916	38296	1061.41
B1AR	9	16	SAWSHPQF	6	959.437	Carvedilol	30	260221_B1AR__carve_30min_3	1	4.99727	46692	963.856		B1AR	11	18	WSHPQFEK	6	1058.51	Unbound	30	100221_B1AR_unb_30min_3	1	3.9695	26783	1061.49
B1AR	9	16	SAWSHPQF	6	959.437	Carvedilol	120	260221_B1AR__carve_120min_1	1	4.98332	50711	963.779		B1AR	11	18	WSHPQFEK	6	1058.51	Unbound	120	100221_B1AR_unb_120min_1	1	3.97076	21885	1061.45
B1AR	9	16	SAWSHPQF	6	959.437	Carvedilol	120	260221_B1AR__carve_120min_2	1	4.98166	47146	963.799		B1AR	11	18	WSHPQFEK	6	1058.51	Unbound	120	100221_B1AR_unb_120min_2	1	3.97355	33760	1061.35
B1AR	9	16	SAWSHPQF	6	959.437	Carvedilol	120	260221_B1AR__carve_120min_3	1	4.99795	40157	963.809		B1AR	11	18	WSHPQFEK	6	1058.51	Unbound	120	100221_B1AR_unb_120min_3	1	3.96769	28287	1061.46
B1AR	9	16	SAWSHPQF	6	959.437	Unbound	0	100221_B1AR_dualp	1	4.96593	168207	959.967		B1AR	11	36	WSHPQFEKGGGSGGGSGGSAWSHPQF	23	2629.16	Cyanopindolol	0	100221_B1AR_dualp	3	4.6309	635988	877.585
B1AR	9	16	SAWSHPQF	6	959.437	Unbound	0	121120_B1AR_dualp	1	4.95349	149244	959.938		B1AR	11	36	WSHPQFEKGGGSGGGSGGSAWSHPQF	23	2629.16	Cyanopindolol	0	121120_B1AR_dualp	3	4.61976	897151	877.532
B1AR	9	16	SAWSHPQF	6	959.437	Unbound	0.25	260221_B1AR_unb_15sec_2	1	5.00045	47596	963.886		B1AR	11	36	WSHPQFEKGGGSGGGSGGSAWSHPQF	23	2629.16	Cyanopindolol	0.25	100221_B1AR_cyano_15sec_1	3	4.62854	562591	880.521
B1AR	9	16	SAWSHPQF	6	959.437	Unbound	0.25	260221_B1AR_unb_15sec_3	1	5.00821	34092	963.863		B1AR	11	36	WSHPQFEKGGGSGGGSGGSAWSHPQF	23	2629.16	Cyanopindolol	0.25	100221_B1AR_cyano_15sec_2	3	4.64065	537393	880.566
B1AR	9	16	SAWSHPQF	6	959.437	Unbound	2	260221_B1AR_unb_2min_1	1	5.00266	35346	963.849		B1AR	11	36	WSHPQFEKGGGSGGGSGGSAWSHPQF	23	2629.16	Cyanopindolol	0.25	100221_B1AR_cyano_15sec_3	3	4.63989	559411	880.55
B1AR	9	16	SAWSHPQF	6	959.437	Unbound	2	260221_B1AR_unb_2min_2	1	4.99854	54748	963.863		B1AR	11	36	WSHPQFEKGGGSGGGSGGSAWSHPQF	23	2629.16	Cyanopindolol	2	100221_B1AR_cyano_2min_1	3	4.63831	668004	880.495
B1AR	9	16	SAWSHPQF	6	959.437	Unbound	2	260221_B1AR_unb_2min_3	1	4.99707	39029	963.899		B1AR	11	36	WSHPQFEKGGGSGGGSGGSAWSHPQF	23	2629.16	Cyanopindolol	2	100221_B1AR_cyano_2min_2	3	4.63756	501556	880.558
B1AR	9	16	SAWSHPQF	6	959.437	Unbound	30	260221_B1AR_unb_30min_1	1	4.98714	41086	963.877		B1AR	11	36	WSHPQFEKGGGSGGGSGGSAWSHPQF	23	2629.16	Cyanopindolol	2	100221_B1AR_cyano_2min_3	3	4.62763	382967	880.595
B1AR	9	16	SAWSHPQF	6	959.437	Unbound	30	260221_B1AR_unb_30min_2	1	4.98211	51484	963.782		B1AR	11	36	WSHPQFEKGGGSGGGSGGSAWSHPQF	23	2629.16	Cyanopindolol	30	100221_B1AR_cyano_30min_1	3	4.63798	661062	880.73
B1AR	9	16	SAWSHPQF	6	959.437	Unbound	30	260221_B1AR_unb_30min_3	1	4.99671	58871	963.644		B1AR	11	36	WSHPQFEKGGGSGGGSGGSAWSHPQF	23	2629.16	Cyanopindolol	30	100221_B1AR_cyano_30min_2	3	4.65459	548649	880.688
B1AR	9	16	SAWSHPQF	6	959.437	Unbound	120	260221_B1AR_unb_120min_1	1	4.9984	39503	963.731		B1AR	11	36	WSHPQFEKGGGSGGGSGGSAWSHPQF	23	2629.16	Cyanopindolol	30	100221_B1AR_cyano_30min_3	3	4.6601	536307	880.678
B1AR	9	16	SAWSHPQF	6	959.437	Unbound	120	260221_B1AR_unb_120min_2	1	5.00011	52497	963.765		B1AR	11	36	WSHPQFEKGGGSGGGSGGSAWSHPQF	23	2629.16	Cyanopindolol	120	100221_B1AR_cyano_120min_1	3	4.66026	468959	880.684
B1AR	9	16	SAWSHPQF	6	959.437	Unbound	120	260221_B1AR_unb_120min_3	1	5.00368	50056	963.812		B1AR	11	36	WSHPQFEKGGGSGGGSGGSAWSHPQF	23	2629.16	Cyanopindolol	120	100221_B1AR_cyano_120min_2	3	4.66958	473756	880.67
B1AR	10	16	AWSHPQF	5	872.405	Carazolol	0	100221_B1AR_dualp	1	4.57063	371068	872.827		B1AR	11	36	WSHPQFEKGGGSGGGSGGSAWSHPQF	23	2629.16	Cyanopindolol	120	100221_B1AR_cyano_120min_1(repeat)	3	4.6516	325235	880.644
B1AR	10	16	AWSHPQF	5	872.405	Carazolol	0	121120_B1AR_dualp	1	4.56325	284409	872.918		B1AR	11	36	WSHPQFEKGGGSGGGSGGSAWSHPQF	23	2629.16	Unbound	0	100221_B1AR_dualp	3	4.6309	635988	877.585
B1AR	10	16	AWSHPQF	5	872.405	Carazolol	0.25	260221_B1AR__caraz_15sec_1	1	4.60128	235275	875.29		B1AR	11	36	WSHPQFEKGGGSGGGSGGSAWSHPQF	23	2629.16	Unbound	0	121120_B1AR_dualp	3	4.61976	897151	877.532
B1AR	10	16	AWSHPQF	5	872.405	Carazolol	0.25	260221_B1AR__caraz_15sec_2	1	4.60978	260900	875.272		B1AR	11	36	WSHPQFEKGGGSGGGSGGSAWSHPQF	23	2629.16	Unbound	0.25	100221_B1AR_unb_15sec_1	3	4.63737	560992	880.553
B1AR	10	16	AWSHPQF	5	872.405	Carazolol	0.25	260221_B1AR__caraz_15sec_3	1	4.60273	246555	875.203		B1AR	11	36	WSHPQFEKGGGSGGGSGGSAWSHPQF	23	2629.16	Unbound	0.25	100221_B1AR_unb_15sec_2	3	4.64738	661036	880.561
B1AR	10	16	AWSHPQF	5	872.405	Carazolol	2	260221_B1AR__caraz_2min_1	1	4.60084	276791	875.157		B1AR	11	36	WSHPQFEKGGGSGGGSGGSAWSHPQF	23	2629.16	Unbound	0.25	100221_B1AR_unb_15sec_3	3	4.64533	350927	880.607
B1AR	10	16	AWSHPQF	5	872.405	Carazolol	2	260221_B1AR__caraz_2min_2	1	4.62388	257586	875.242		B1AR	11	36	WSHPQFEKGGGSGGGSGGSAWSHPQF	23	2629.16	Unbound	2	100221_B1AR_unb_2min_1	3	4.63578	675196	880.504
B1AR	10	16	AWSHPQF	5	872.405	Carazolol	2	260221_B1AR__caraz_2min_3	1	4.59886	264679	875.155		B1AR	11	36	WSHPQFEKGGGSGGGSGGSAWSHPQF	23	2629.16	Unbound	2	100221_B1AR_unb_2min_2	3	4.64449	500300	880.497
B1AR	10	16	AWSHPQF	5	872.405	Carazolol	30	260221_B1AR__caraz_30min_1	1	4.59751	259229	875.05		B1AR	11	36	WSHPQFEKGGGSGGGSGGSAWSHPQF	23	2629.16	Unbound	2	100221_B1AR_unb_2min_3	3	4.6316	674260	880.492
B1AR	10	16	AWSHPQF	5	872.405	Carazolol	30	260221_B1AR__caraz_30min_2	1	4.60526	256788	875.066		B1AR	11	36	WSHPQFEKGGGSGGGSGGSAWSHPQF	23	2629.16	Unbound	30	100221_B1AR_unb_30min_1	3	4.647	692455	880.536
B1AR	10	16	AWSHPQF	5	872.405	Carazolol	30	260221_B1AR__caraz_30min_3	1	4.61974	237725	874.984		B1AR	11	36	WSHPQFEKGGGSGGGSGGSAWSHPQF	23	2629.16	Unbound	30	100221_B1AR_unb_30min_2	3	4.65498	272587	880.546
B1AR	10	16	AWSHPQF	5	872.405	Carazolol	120	260221_B1AR__caraz_120min_1	1	4.59982	219879	874.999		B1AR	11	36	WSHPQFEKGGGSGGGSGGSAWSHPQF	23	2629.16	Unbound	30	100221_B1AR_unb_30min_3	3	4.66828	315381	880.634
B1AR	10	16	AWSHPQF	5	872.405	Carazolol	120	260221_B1AR__caraz_120min_2	1	4.60892	204144	875.035		B1AR	11	36	WSHPQFEKGGGSGGGSGGSAWSHPQF	23	2629.16	Unbound	120	100221_B1AR_unb_120min_1	3	4.66592	411707	880.683
B1AR	10	16	AWSHPQF	5	872.405	Carazolol	120	260221_B1AR__caraz_120min_3	1	4.60669	232428	875.011		B1AR	11	36	WSHPQFEKGGGSGGGSGGSAWSHPQF	23	2629.16	Unbound	120	100221_B1AR_unb_120min_2	3	4.66404	482482	880.66
B1AR	10	16	AWSHPQF	5	872.405	Carvedilol	0	100221_B1AR_dualp	1	4.57063	371068	872.827		B1AR	11	36	WSHPQFEKGGGSGGGSGGSAWSHPQF	23	2629.16	Unbound	120	100221_B1AR_unb_120min_3	3	4.66303	435457	880.685
B1AR	10	16	AWSHPQF	5	872.405	Carvedilol	0	121120_B1AR_dualp	1	4.56325	284409	872.918		B1AR	16	30	FEKGGGSGGGSGGSA	14	1211.53	Cyanopindolol	0	100221_B1AR_dualp	2	2.36014	488569	606.617
B1AR	10	16	AWSHPQF	5	872.405	Carvedilol	0.25	260221_B1AR__carve_15sec_1	1	4.60497	260297	875.321		B1AR	16	30	FEKGGGSGGGSGGSA	14	1211.53	Cyanopindolol	0	121120_B1AR_dualp	2	2.35685	611445	606.543
B1AR	10	16	AWSHPQF	5	872.405	Carvedilol	0.25	260221_B1AR__carve_15sec_2	1	4.60642	250542	875.204		B1AR	16	30	FEKGGGSGGGSGGSA	14	1211.53	Cyanopindolol	0.25	100221_B1AR_cyano_15sec_1	2	2.35612	263221	610.262
B1AR	10	16	AWSHPQF	5	872.405	Carvedilol	0.25	260221_B1AR__carve_15sec_3	1	4.61356	250464	875.224		B1AR	16	30	FEKGGGSGGGSGGSA	14	1211.53	Cyanopindolol	0.25	100221_B1AR_cyano_15sec_2	2	2.35816	253977	610.189
B1AR	10	16	AWSHPQF	5	872.405	Carvedilol	2	260221_B1AR__carve_2min_1	1	4.59923	291133	875.269		B1AR	16	30	FEKGGGSGGGSGGSA	14	1211.53	Cyanopindolol	0.25	100221_B1AR_cyano_15sec_3	2	2.35954	254478	610.273
B1AR	10	16	AWSHPQF	5	872.405	Carvedilol	2	260221_B1AR__carve_2min_2	1	4.59574	286936	875.16		B1AR	16	30	FEKGGGSGGGSGGSA	14	1211.53	Cyanopindolol	2	100221_B1AR_cyano_2min_1	2	2.36689	300238	610.205
B1AR	10	16	AWSHPQF	5	872.405	Carvedilol	2	260221_B1AR__carve_2min_3	1	4.60736	262659	875.111		B1AR	16	30	FEKGGGSGGGSGGSA	14	1211.53	Cyanopindolol	2	100221_B1AR_cyano_2min_2	2	2.35954	245420	610.153
B1AR	10	16	AWSHPQF	5	872.405	Carvedilol	30	260221_B1AR__carve_30min_1	1	4.59421	247735	875.072		B1AR	16	30	FEKGGGSGGGSGGSA	14	1211.53	Cyanopindolol	2	100221_B1AR_cyano_2min_3	2	2.35446	238260	610.273
B1AR	10	16	AWSHPQF	5	872.405	Carvedilol	30	260221_B1AR__carve_30min_2	1	4.60516	249074	875.084		B1AR	16	30	FEKGGGSGGGSGGSA	14	1211.53	Cyanopindolol	30	100221_B1AR_cyano_30min_1	2	2.35694	252272	609.987
B1AR	10	16	AWSHPQF	5	872.405	Carvedilol	30	260221_B1AR__carve_30min_3	1	4.60728	242068	875.079		B1AR	16	30	FEKGGGSGGGSGGSA	14	1211.53	Cyanopindolol	30	100221_B1AR_cyano_30min_2	2	2.37204	278764	610.115
B1AR	10	16	AWSHPQF	5	872.405	Carvedilol	120	260221_B1AR__carve_120min_1	1	4.5913	242630	875.103		B1AR	16	30	FEKGGGSGGGSGGSA	14	1211.53	Cyanopindolol	30	100221_B1AR_cyano_30min_3	2	2.37371	230671	610.086
B1AR	10	16	AWSHPQF	5	872.405	Carvedilol	120	260221_B1AR__carve_120min_2	1	4.59063	235936	875.032		B1AR	16	30	FEKGGGSGGGSGGSA	14	1211.53	Cyanopindolol	120	100221_B1AR_cyano_120min_1	2	2.36675	229768	610.083
B1AR	10	16	AWSHPQF	5	872.405	Carvedilol	120	260221_B1AR__carve_120min_3	1	4.59054	217354	875.061		B1AR	16	30	FEKGGGSGGGSGGSA	14	1211.53	Cyanopindolol	120	100221_B1AR_cyano_120min_2	2	2.36829	270477	610.041
B1AR	10	16	AWSHPQF	5	872.405	Unbound	0	100221_B1AR_dualp	1	4.57063	371068	872.827		B1AR	16	30	FEKGGGSGGGSGGSA	14	1211.53	Cyanopindolol	120	100221_B1AR_cyano_120min_1(repeat)	2	2.37935	197816	610.107
B1AR	10	16	AWSHPQF	5	872.405	Unbound	0	121120_B1AR_dualp	1	4.56325	284409	872.918		B1AR	16	30	FEKGGGSGGGSGGSA	14	1211.53	Unbound	0	100221_B1AR_dualp	2	2.36014	488569	606.617
B1AR	10	16	AWSHPQF	5	872.405	Unbound	0.25	260221_B1AR_unb_15sec_1	1	4.58655	250489	875.139		B1AR	16	30	FEKGGGSGGGSGGSA	14	1211.53	Unbound	0	121120_B1AR_dualp	2	2.35685	611445	606.543
B1AR	10	16	AWSHPQF	5	872.405	Unbound	0.25	260221_B1AR_unb_15sec_2	1	4.6025	254340	875.306		B1AR	16	30	FEKGGGSGGGSGGSA	14	1211.53	Unbound	0.25	100221_B1AR_unb_15sec_1	2	2.36709	259295	610.158
B1AR	10	16	AWSHPQF	5	872.405	Unbound	0.25	260221_B1AR_unb_15sec_3	1	4.6172	187791	875.275		B1AR	16	30	FEKGGGSGGGSGGSA	14	1211.53	Unbound	0.25	100221_B1AR_unb_15sec_2	2	2.35511	247435	610.194
B1AR	10	16	AWSHPQF	5	872.405	Unbound	2	260221_B1AR_unb_2min_1	1	4.60576	187765	875.168		B1AR	16	30	FEKGGGSGGGSGGSA	14	1211.53	Unbound	0.25	100221_B1AR_unb_15sec_3	2	2.36937	244485	610.247
B1AR	10	16	AWSHPQF	5	872.405	Unbound	2	260221_B1AR_unb_2min_2	1	4.61158	296690	875.186		B1AR	16	30	FEKGGGSGGGSGGSA	14	1211.53	Unbound	2	100221_B1AR_unb_2min_1	2	2.36422	290996	610.146
B1AR	10	16	AWSHPQF	5	872.405	Unbound	2	260221_B1AR_unb_2min_3	1	4.60318	176679	875.186		B1AR	16	30	FEKGGGSGGGSGGSA	14	1211.53	Unbound	2	100221_B1AR_unb_2min_2	2	2.3652	269467	610.226
B1AR	10	16	AWSHPQF	5	872.405	Unbound	30	260221_B1AR_unb_30min_1	1	4.59309	255584	875.069		B1AR	16	30	FEKGGGSGGGSGGSA	14	1211.53	Unbound	2	100221_B1AR_unb_2min_3	2	2.35055	224866	610.211
B1AR	10	16	AWSHPQF	5	872.405	Unbound	30	260221_B1AR_unb_30min_2	1	4.59623	241182	875.074		B1AR	16	30	FEKGGGSGGGSGGSA	14	1211.53	Unbound	30	100221_B1AR_unb_30min_1	2	2.35809	253407	609.996
B1AR	10	16	AWSHPQF	5	872.405	Unbound	30	260221_B1AR_unb_30min_3	1	4.60412	253158	875.061		B1AR	16	30	FEKGGGSGGGSGGSA	14	1211.53	Unbound	30	100221_B1AR_unb_30min_2	2	2.36658	208924	609.89
B1AR	10	16	AWSHPQF	5	872.405	Unbound	120	260221_B1AR_unb_120min_1	1	4.60071	222281	875.215		B1AR	16	30	FEKGGGSGGGSGGSA	14	1211.53	Unbound	30	100221_B1AR_unb_30min_3	2	2.37764	209597	609.981
B1AR	10	16	AWSHPQF	5	872.405	Unbound	120	260221_B1AR_unb_120min_2	1	4.60856	227227	875.027		B1AR	16	30	FEKGGGSGGGSGGSA	14	1211.53	Unbound	120	100221_B1AR_unb_120min_1	2	2.35704	252093	609.991
B1AR	10	16	AWSHPQF	5	872.405	Unbound	120	260221_B1AR_unb_120min_3	1	4.60425	240315	875.068		B1AR	16	30	FEKGGGSGGGSGGSA	14	1211.53	Unbound	120	100221_B1AR_unb_120min_2	2	2.35932	262952	609.993
B1AR	11	18	WSHPQFEK	6	1058.51	Carazolol	0	100221_B1AR_dualp	2	3.95041	545199	530.068		B1AR	16	30	FEKGGGSGGGSGGSA	14	1211.53	Unbound	120	100221_B1AR_unb_120min_3	2	2.35095	260986	610.034
B1AR	11	18	WSHPQFEK	6	1058.51	Carazolol	0	121120_B1AR_dualp	2	3.93958	216047	530.008		B1AR	17	35	EKGGGSGGGSGGSAWSHPQ	17	1699.74	Cyanopindolol	0	100221_B1AR_dualp	2	3.31473	2218658	850.91
B1AR	11	18	WSHPQFEK	6	1058.51	Carazolol	0.25	260221_B1AR__caraz_15sec_1	2	3.96553	198696	531.134		B1AR	17	35	EKGGGSGGGSGGSAWSHPQ	17	1699.74	Cyanopindolol	0	121120_B1AR_dualp	2	3.28238	745015	850.833
B1AR	11	18	WSHPQFEK	6	1058.51	Carazolol	0.25	260221_B1AR__caraz_15sec_2	2	3.98582	214840	531.094		B1AR	17	35	EKGGGSGGGSGGSAWSHPQ	17	1699.74	Cyanopindolol	0.25	100221_B1AR_cyano_15sec_1	2	3.28511	1473646	853.986
B1AR	11	18	WSHPQFEK	6	1058.51	Carazolol	0.25	260221_B1AR__caraz_15sec_3	2	3.99274	188124	531.13		B1AR	17	35	EKGGGSGGGSGGSAWSHPQ	17	1699.74	Cyanopindolol	0.25	100221_B1AR_cyano_15sec_2	2	3.32281	2218042	854.069
B1AR	11	18	WSHPQFEK	6	1058.51	Carazolol	2	260221_B1AR__caraz_2min_1	2	3.98542	187052	531.08		B1AR	17	35	EKGGGSGGGSGGSAWSHPQ	17	1699.74	Cyanopindolol	0.25	100221_B1AR_cyano_15sec_3	2	3.30265	1724946	853.993
B1AR	11	18	WSHPQFEK	6	1058.51	Carazolol	2	260221_B1AR__caraz_2min_2	2	3.98911	196445	531.059		B1AR	17	35	EKGGGSGGGSGGSAWSHPQ	17	1699.74	Cyanopindolol	2	100221_B1AR_cyano_2min_1	2	3.36516	296917	854.324
B1AR	11	18	WSHPQFEK	6	1058.51	Carazolol	2	260221_B1AR__caraz_2min_3	2	3.97928	188436	531.057		B1AR	17	35	EKGGGSGGGSGGSAWSHPQ	17	1699.74	Cyanopindolol	2	100221_B1AR_cyano_2min_2	2	3.28834	1229985	854.044
B1AR	11	18	WSHPQFEK	6	1058.51	Carazolol	30	260221_B1AR__caraz_30min_1	2	3.9734	206379	531.033		B1AR	17	35	EKGGGSGGGSGGSAWSHPQ	17	1699.74	Cyanopindolol	2	100221_B1AR_cyano_2min_3	2	3.354	234374	854.326
B1AR	11	18	WSHPQFEK	6	1058.51	Carazolol	30	260221_B1AR__caraz_30min_2	2	3.98269	172889	531.01		B1AR	17	35	EKGGGSGGGSGGSAWSHPQ	17	1699.74	Cyanopindolol	30	100221_B1AR_cyano_30min_1	2	3.39058	156181	854.366
B1AR	11	18	WSHPQFEK	6	1058.51	Carazolol	30	260221_B1AR__caraz_30min_3	2	3.98282	187901	531.036		B1AR	17	35	EKGGGSGGGSGGSAWSHPQ	17	1699.74	Cyanopindolol	30	100221_B1AR_cyano_30min_2	2	3.38821	171320	854.406
B1AR	11	18	WSHPQFEK	6	1058.51	Carazolol	120	260221_B1AR__caraz_120min_1	2	3.97675	225006	531.023		B1AR	17	35	EKGGGSGGGSGGSAWSHPQ	17	1699.74	Cyanopindolol	30	100221_B1AR_cyano_30min_3	2	3.38084	191585	854.392
B1AR	11	18	WSHPQFEK	6	1058.51	Carazolol	120	260221_B1AR__caraz_120min_2	2	3.98142	213057	531.027		B1AR	17	35	EKGGGSGGGSGGSAWSHPQ	17	1699.74	Cyanopindolol	120	100221_B1AR_cyano_120min_1	2	3.38086	198653	854.214
B1AR	11	18	WSHPQFEK	6	1058.51	Carazolol	120	260221_B1AR__caraz_120min_3	2	3.97228	214474	531.081		B1AR	17	35	EKGGGSGGGSGGSAWSHPQ	17	1699.74	Cyanopindolol	120	100221_B1AR_cyano_120min_2	2	3.38811	220731	854.284
B1AR	11	18	WSHPQFEK	6	1058.51	Carvedilol	0	100221_B1AR_dualp	2	3.95041	545199	530.068		B1AR	17	35	EKGGGSGGGSGGSAWSHPQ	17	1699.74	Cyanopindolol	120	100221_B1AR_cyano_120min_1(repeat)	2	3.38624	122348	854.169
B1AR	11	18	WSHPQFEK	6	1058.51	Carvedilol	0	121120_B1AR_dualp	2	3.93958	216047	530.008		B1AR	17	35	EKGGGSGGGSGGSAWSHPQ	17	1699.74	Unbound	0	100221_B1AR_dualp	2	3.31473	2218658	850.91
B1AR	11	18	WSHPQFEK	6	1058.51	Carvedilol	0.25	260221_B1AR__carve_15sec_1	2	3.9768	198542	531.124		B1AR	17	35	EKGGGSGGGSGGSAWSHPQ	17	1699.74	Unbound	0	121120_B1AR_dualp	2	3.28238	745015	850.833
B1AR	11	18	WSHPQFEK	6	1058.51	Carvedilol	0.25	260221_B1AR__carve_15sec_2	2	4.00406	178435	531.1		B1AR	17	35	EKGGGSGGGSGGSAWSHPQ	17	1699.74	Unbound	0.25	100221_B1AR_unb_15sec_1	2	3.31593	2260175	853.939
B1AR	11	18	WSHPQFEK	6	1058.51	Carvedilol	0.25	260221_B1AR__carve_15sec_3	2	3.98829	188488	531.135		B1AR	17	35	EKGGGSGGGSGGSAWSHPQ	17	1699.74	Unbound	0.25	100221_B1AR_unb_15sec_2	2	3.31016	2405177	853.997
B1AR	11	18	WSHPQFEK	6	1058.51	Carvedilol	2	260221_B1AR__carve_2min_1	2	3.98054	222326	531.119		B1AR	17	35	EKGGGSGGGSGGSAWSHPQ	17	1699.74	Unbound	0.25	100221_B1AR_unb_15sec_3	2	3.2921	1200149	854.006
B1AR	11	18	WSHPQFEK	6	1058.51	Carvedilol	2	260221_B1AR__carve_2min_2	2	3.9846	197495	531.088		B1AR	17	35	EKGGGSGGGSGGSAWSHPQ	17	1699.74	Unbound	2	100221_B1AR_unb_2min_1	2	3.36284	325163	854.216
B1AR	11	18	WSHPQFEK	6	1058.51	Carvedilol	2	260221_B1AR__carve_2min_3	2	3.97415	194809	531.069		B1AR	17	35	EKGGGSGGGSGGSAWSHPQ	17	1699.74	Unbound	2	100221_B1AR_unb_2min_2	2	3.36703	322950	854.217
B1AR	11	18	WSHPQFEK	6	1058.51	Carvedilol	30	260221_B1AR__carve_30min_1	2	3.9709	190870	531.086		B1AR	17	35	EKGGGSGGGSGGSAWSHPQ	17	1699.74	Unbound	2	100221_B1AR_unb_2min_3	2	3.27579	1213578	854.154
B1AR	11	18	WSHPQFEK	6	1058.51	Carvedilol	30	260221_B1AR__carve_30min_2	2	3.98466	205637	531.009		B1AR	17	35	EKGGGSGGGSGGSAWSHPQ	17	1699.74	Unbound	30	100221_B1AR_unb_30min_1	2	3.355	185350	854.337
B1AR	11	18	WSHPQFEK	6	1058.51	Carvedilol	30	260221_B1AR__carve_30min_3	2	3.99312	202072	531.054		B1AR	17	35	EKGGGSGGGSGGSAWSHPQ	17	1699.74	Unbound	30	100221_B1AR_unb_30min_2	2	3.3591	1401637	854.428
B1AR	11	18	WSHPQFEK	6	1058.51	Carvedilol	120	260221_B1AR__carve_120min_1	2	3.9648	215817	531.042		B1AR	17	35	EKGGGSGGGSGGSAWSHPQ	17	1699.74	Unbound	30	100221_B1AR_unb_30min_3	2	3.38734	191966	854.386
B1AR	11	18	WSHPQFEK	6	1058.51	Carvedilol	120	260221_B1AR__carve_120min_2	2	3.97316	215918	531.061		B1AR	17	35	EKGGGSGGGSGGSAWSHPQ	17	1699.74	Unbound	120	100221_B1AR_unb_120min_1	2	3.38583	167890	854.241
B1AR	11	18	WSHPQFEK	6	1058.51	Carvedilol	120	260221_B1AR__carve_120min_3	2	3.95906	223594	531.092		B1AR	17	35	EKGGGSGGGSGGSAWSHPQ	17	1699.74	Unbound	120	100221_B1AR_unb_120min_2	2	3.38787	235673	854.417
B1AR	11	18	WSHPQFEK	6	1058.51	Unbound	0	100221_B1AR_dualp	2	3.95041	545199	530.068		B1AR	17	35	EKGGGSGGGSGGSAWSHPQ	17	1699.74	Unbound	120	100221_B1AR_unb_120min_3	2	3.4003	194249	854.257
B1AR	11	18	WSHPQFEK	6	1058.51	Unbound	0	121120_B1AR_dualp	2	3.93958	216047	530.008		B1AR	17	36	EKGGGSGGGSGGSAWSHPQF	18	1846.81	Cyanopindolol	0	100221_B1AR_dualp	2	4.56468	19455709	924.4
B1AR	11	18	WSHPQFEK	6	1058.51	Unbound	0.25	260221_B1AR_unb_15sec_1	2	3.97026	183280	531.152		B1AR	17	36	EKGGGSGGGSGGSAWSHPQF	18	1846.81	Cyanopindolol	0	121120_B1AR_dualp	2	4.55759	19040496	924.387
B1AR	11	18	WSHPQFEK	6	1058.51	Unbound	0.25	260221_B1AR_unb_15sec_2	2	3.98773	198094	531.11		B1AR	17	36	EKGGGSGGGSGGSAWSHPQF	18	1846.81	Cyanopindolol	0.25	100221_B1AR_cyano_15sec_1	2	4.5588	10838772	927.58
B1AR	11	18	WSHPQFEK	6	1058.51	Unbound	0.25	260221_B1AR_unb_15sec_3	2	3.98995	152418	531.139		B1AR	17	36	EKGGGSGGGSGGSAWSHPQF	18	1846.81	Cyanopindolol	0.25	100221_B1AR_cyano_15sec_2	2	4.56541	12904757	927.662
B1AR	11	18	WSHPQFEK	6	1058.51	Unbound	2	260221_B1AR_unb_2min_1	2	3.98861	166615	531.097		B1AR	17	36	EKGGGSGGGSGGSAWSHPQF	18	1846.81	Cyanopindolol	0.25	100221_B1AR_cyano_15sec_3	2	4.57003	11386577	927.662
B1AR	11	18	WSHPQFEK	6	1058.51	Unbound	2	260221_B1AR_unb_2min_2	2	3.98543	202032	531.084		B1AR	17	36	EKGGGSGGGSGGSAWSHPQF	18	1846.81	Cyanopindolol	2	100221_B1AR_cyano_2min_1	2	4.56449	15623241	927.588
B1AR	11	18	WSHPQFEK	6	1058.51	Unbound	2	260221_B1AR_unb_2min_3	2	3.98158	173517	531.074		B1AR	17	36	EKGGGSGGGSGGSAWSHPQF	18	1846.81	Cyanopindolol	2	100221_B1AR_cyano_2min_2	2	4.56456	11457143	927.609
B1AR	11	18	WSHPQFEK	6	1058.51	Unbound	30	260221_B1AR_unb_30min_1	2	3.96434	187350	531.069		B1AR	17	36	EKGGGSGGGSGGSAWSHPQF	18	1846.81	Cyanopindolol	2	100221_B1AR_cyano_2min_3	2	4.5605	7234920	927.631
B1AR	11	18	WSHPQFEK	6	1058.51	Unbound	30	260221_B1AR_unb_30min_2	2	3.97074	190431	531.035		B1AR	17	36	EKGGGSGGGSGGSAWSHPQF	18	1846.81	Cyanopindolol	30	100221_B1AR_cyano_30min_1	2	4.56669	10173009	927.736
B1AR	11	18	WSHPQFEK	6	1058.51	Unbound	30	260221_B1AR_unb_30min_3	2	3.98103	237221	531.045		B1AR	17	36	EKGGGSGGGSGGSAWSHPQF	18	1846.81	Cyanopindolol	30	100221_B1AR_cyano_30min_2	2	4.58198	9067441	927.692
B1AR	11	18	WSHPQFEK	6	1058.51	Unbound	120	260221_B1AR_unb_120min_1	2	3.97605	173875	531.041		B1AR	17	36	EKGGGSGGGSGGSAWSHPQF	18	1846.81	Cyanopindolol	30	100221_B1AR_cyano_30min_3	2	4.58389	9981365	927.654
B1AR	11	18	WSHPQFEK	6	1058.51	Unbound	120	260221_B1AR_unb_120min_2	2	3.98647	218059	531.044		B1AR	17	36	EKGGGSGGGSGGSAWSHPQF	18	1846.81	Cyanopindolol	120	100221_B1AR_cyano_120min_1	2	4.59046	7315783	927.648
B1AR	11	18	WSHPQFEK	6	1058.51	Unbound	120	260221_B1AR_unb_120min_3	2	3.98266	222178	531.08		B1AR	17	36	EKGGGSGGGSGGSAWSHPQF	18	1846.81	Cyanopindolol	120	100221_B1AR_cyano_120min_2	2	4.59848	7219772	927.575
B1AR	11	36	WSHPQFEKGGGSGGGSGGSAWSHPQF	23	2629.16	Carazolol	0	100221_B1AR_dualp	3	4.6309	635988	877.585		B1AR	17	36	EKGGGSGGGSGGSAWSHPQF	18	1846.81	Cyanopindolol	120	100221_B1AR_cyano_120min_1(repeat)	2	4.57991	6266965	927.588
B1AR	11	36	WSHPQFEKGGGSGGGSGGSAWSHPQF	23	2629.16	Carazolol	0	121120_B1AR_dualp	3	4.61976	897151	877.532		B1AR	17	36	EKGGGSGGGSGGSAWSHPQF	18	1846.81	Unbound	0	100221_B1AR_dualp	2	4.56468	19455709	924.4
B1AR	11	36	WSHPQFEKGGGSGGGSGGSAWSHPQF	23	2629.16	Carazolol	0.25	260221_B1AR__caraz_15sec_1	3	4.65851	569705	880.775		B1AR	17	36	EKGGGSGGGSGGSAWSHPQF	18	1846.81	Unbound	0	121120_B1AR_dualp	2	4.55759	19040496	924.387
B1AR	11	36	WSHPQFEKGGGSGGGSGGSAWSHPQF	23	2629.16	Carazolol	0.25	260221_B1AR__caraz_15sec_2	3	4.66982	601500	880.702		B1AR	17	36	EKGGGSGGGSGGSAWSHPQF	18	1846.81	Unbound	0.25	100221_B1AR_unb_15sec_1	2	4.56843	22028256	927.518
B1AR	11	36	WSHPQFEKGGGSGGGSGGSAWSHPQF	23	2629.16	Carazolol	0.25	260221_B1AR__caraz_15sec_3	3	4.67802	544306	880.689		B1AR	17	36	EKGGGSGGGSGGSAWSHPQF	18	1846.81	Unbound	0.25	100221_B1AR_unb_15sec_2	2	4.57112	22430033	927.512
B1AR	11	36	WSHPQFEKGGGSGGGSGGSAWSHPQF	23	2629.16	Carazolol	2	260221_B1AR__caraz_2min_1	3	4.67607	596422	880.702		B1AR	17	36	EKGGGSGGGSGGSAWSHPQF	18	1846.81	Unbound	0.25	100221_B1AR_unb_15sec_3	2	4.57159	9386177	927.627
B1AR	11	36	WSHPQFEKGGGSGGGSGGSAWSHPQF	23	2629.16	Carazolol	2	260221_B1AR__caraz_2min_2	3	4.68012	661427	880.723		B1AR	17	36	EKGGGSGGGSGGSAWSHPQF	18	1846.81	Unbound	2	100221_B1AR_unb_2min_1	2	4.56878	19122424	927.492
B1AR	11	36	WSHPQFEKGGGSGGGSGGSAWSHPQF	23	2629.16	Carazolol	2	260221_B1AR__caraz_2min_3	3	4.66336	606045	880.751		B1AR	17	36	EKGGGSGGGSGGSAWSHPQF	18	1846.81	Unbound	2	100221_B1AR_unb_2min_2	2	4.57301	15500285	927.498
B1AR	11	36	WSHPQFEKGGGSGGGSGGSAWSHPQF	23	2629.16	Carazolol	30	260221_B1AR__caraz_30min_1	3	4.66541	602158	880.558		B1AR	17	36	EKGGGSGGGSGGSAWSHPQF	18	1846.81	Unbound	2	100221_B1AR_unb_2min_3	2	4.55998	23719884	927.518
B1AR	11	36	WSHPQFEKGGGSGGGSGGSAWSHPQF	23	2629.16	Carazolol	30	260221_B1AR__caraz_30min_2	3	4.66989	559688	880.605		B1AR	17	36	EKGGGSGGGSGGSAWSHPQF	18	1846.81	Unbound	30	100221_B1AR_unb_30min_1	2	4.56259	16912323	927.616
B1AR	11	36	WSHPQFEKGGGSGGGSGGSAWSHPQF	23	2629.16	Carazolol	30	260221_B1AR__caraz_30min_3	3	4.6808	613832	880.642		B1AR	17	36	EKGGGSGGGSGGSAWSHPQF	18	1846.81	Unbound	30	100221_B1AR_unb_30min_2	2	4.57847	6705860	927.658
B1AR	11	36	WSHPQFEKGGGSGGGSGGSAWSHPQF	23	2629.16	Carazolol	120	260221_B1AR__caraz_120min_1	3	4.66176	612949	880.671		B1AR	17	36	EKGGGSGGGSGGSAWSHPQF	18	1846.81	Unbound	30	100221_B1AR_unb_30min_3	2	4.59856	7597139	927.757
B1AR	11	36	WSHPQFEKGGGSGGGSGGSAWSHPQF	23	2629.16	Carazolol	120	260221_B1AR__caraz_120min_2	3	4.67474	527900	880.638		B1AR	17	36	EKGGGSGGGSGGSAWSHPQF	18	1846.81	Unbound	120	100221_B1AR_unb_120min_1	2	4.58823	8557616	927.627
B1AR	11	36	WSHPQFEKGGGSGGGSGGSAWSHPQF	23	2629.16	Carazolol	120	260221_B1AR__caraz_120min_3	3	4.66608	777984	880.695		B1AR	17	36	EKGGGSGGGSGGSAWSHPQF	18	1846.81	Unbound	120	100221_B1AR_unb_120min_2	2	4.593	10432999	927.746
B1AR	11	36	WSHPQFEKGGGSGGGSGGSAWSHPQF	23	2629.16	Carvedilol	0	100221_B1AR_dualp	3	4.6309	635988	877.585		B1AR	17	36	EKGGGSGGGSGGSAWSHPQF	18	1846.81	Unbound	120	100221_B1AR_unb_120min_3	2	4.59093	8782969	927.594
B1AR	11	36	WSHPQFEKGGGSGGGSGGSAWSHPQF	23	2629.16	Carvedilol	0	121120_B1AR_dualp	3	4.61976	897151	877.532		B1AR	17	39	EKGGGSGGGSGGSAWSHPQFEKL	21	2217.03	Cyanopindolol	0	100221_B1AR_dualp	3	4.54759	1076920	740.15
B1AR	11	36	WSHPQFEKGGGSGGGSGGSAWSHPQF	23	2629.16	Carvedilol	0.25	260221_B1AR__carve_15sec_1	3	4.66243	603725	880.695		B1AR	17	39	EKGGGSGGGSGGSAWSHPQFEKL	21	2217.03	Cyanopindolol	0	121120_B1AR_dualp	3	4.54311	784001	740.107
B1AR	11	36	WSHPQFEKGGGSGGGSGGSAWSHPQF	23	2629.16	Carvedilol	0.25	260221_B1AR__carve_15sec_2	3	4.66887	627062	880.766		B1AR	17	39	EKGGGSGGGSGGSAWSHPQFEKL	21	2217.03	Cyanopindolol	0.25	100221_B1AR_cyano_15sec_1	3	4.54237	1005276	742.466
B1AR	11	36	WSHPQFEKGGGSGGGSGGSAWSHPQF	23	2629.16	Carvedilol	0.25	260221_B1AR__carve_15sec_3	3	4.67639	622346	880.732		B1AR	17	39	EKGGGSGGGSGGSAWSHPQFEKL	21	2217.03	Cyanopindolol	0.25	100221_B1AR_cyano_15sec_2	3	4.54714	895088	742.473
B1AR	11	36	WSHPQFEKGGGSGGGSGGSAWSHPQF	23	2629.16	Carvedilol	2	260221_B1AR__carve_2min_1	3	4.66689	645015	880.728		B1AR	17	39	EKGGGSGGGSGGSAWSHPQFEKL	21	2217.03	Cyanopindolol	0.25	100221_B1AR_cyano_15sec_3	3	4.545	955323	742.475
B1AR	11	36	WSHPQFEKGGGSGGGSGGSAWSHPQF	23	2629.16	Carvedilol	2	260221_B1AR__carve_2min_2	3	4.64564	676030	880.724		B1AR	17	39	EKGGGSGGGSGGSAWSHPQFEKL	21	2217.03	Cyanopindolol	2	100221_B1AR_cyano_2min_1	3	4.54292	1002263	742.546
B1AR	11	36	WSHPQFEKGGGSGGGSGGSAWSHPQF	23	2629.16	Carvedilol	2	260221_B1AR__carve_2min_3	3	4.66959	689532	880.777		B1AR	17	39	EKGGGSGGGSGGSAWSHPQFEKL	21	2217.03	Cyanopindolol	2	100221_B1AR_cyano_2min_2	3	4.54811	890376	742.512
B1AR	11	36	WSHPQFEKGGGSGGGSGGSAWSHPQF	23	2629.16	Carvedilol	30	260221_B1AR__carve_30min_1	3	4.65893	627272	880.605		B1AR	17	39	EKGGGSGGGSGGSAWSHPQFEKL	21	2217.03	Cyanopindolol	2	100221_B1AR_cyano_2min_3	3	4.53953	676022	742.566
B1AR	11	36	WSHPQFEKGGGSGGGSGGSAWSHPQF	23	2629.16	Carvedilol	30	260221_B1AR__carve_30min_2	3	4.67167	623296	880.643		B1AR	17	39	EKGGGSGGGSGGSAWSHPQFEKL	21	2217.03	Cyanopindolol	30	100221_B1AR_cyano_30min_1	3	4.54362	2044979	742.448
B1AR	11	36	WSHPQFEKGGGSGGGSGGSAWSHPQF	23	2629.16	Carvedilol	30	260221_B1AR__carve_30min_3	3	4.67371	686631	880.621		B1AR	17	39	EKGGGSGGGSGGSAWSHPQFEKL	21	2217.03	Cyanopindolol	30	100221_B1AR_cyano_30min_2	3	4.56301	1715844	742.374
B1AR	11	36	WSHPQFEKGGGSGGGSGGSAWSHPQF	23	2629.16	Carvedilol	120	260221_B1AR__carve_120min_1	3	4.65901	610631	880.646		B1AR	17	39	EKGGGSGGGSGGSAWSHPQFEKL	21	2217.03	Cyanopindolol	30	100221_B1AR_cyano_30min_3	3	4.56628	1711312	742.417
B1AR	11	36	WSHPQFEKGGGSGGGSGGSAWSHPQF	23	2629.16	Carvedilol	120	260221_B1AR__carve_120min_2	3	4.66035	663302	880.646		B1AR	17	39	EKGGGSGGGSGGSAWSHPQFEKL	21	2217.03	Cyanopindolol	120	100221_B1AR_cyano_120min_1	3	4.57054	1039308	742.446
B1AR	11	36	WSHPQFEKGGGSGGGSGGSAWSHPQF	23	2629.16	Carvedilol	120	260221_B1AR__carve_120min_3	3	4.66009	590769	880.686		B1AR	17	39	EKGGGSGGGSGGSAWSHPQFEKL	21	2217.03	Cyanopindolol	120	100221_B1AR_cyano_120min_2	3	4.5782	1003049	742.407
B1AR	11	36	WSHPQFEKGGGSGGGSGGSAWSHPQF	23	2629.16	Unbound	0	100221_B1AR_dualp	3	4.6309	635988	877.585		B1AR	17	39	EKGGGSGGGSGGSAWSHPQFEKL	21	2217.03	Cyanopindolol	120	100221_B1AR_cyano_120min_1(repeat)	3	4.56126	813596	742.43
B1AR	11	36	WSHPQFEKGGGSGGGSGGSAWSHPQF	23	2629.16	Unbound	0	121120_B1AR_dualp	3	4.61976	897151	877.532		B1AR	17	39	EKGGGSGGGSGGSAWSHPQFEKL	21	2217.03	Unbound	0	100221_B1AR_dualp	3	4.54759	1076920	740.15
B1AR	11	36	WSHPQFEKGGGSGGGSGGSAWSHPQF	23	2629.16	Unbound	0.25	260221_B1AR_unb_15sec_1	3	4.65989	626140	880.734		B1AR	17	39	EKGGGSGGGSGGSAWSHPQFEKL	21	2217.03	Unbound	0	121120_B1AR_dualp	3	4.54311	784001	740.107
B1AR	11	36	WSHPQFEKGGGSGGGSGGSAWSHPQF	23	2629.16	Unbound	0.25	260221_B1AR_unb_15sec_2	3	4.67086	462683	880.708		B1AR	17	39	EKGGGSGGGSGGSAWSHPQFEKL	21	2217.03	Unbound	0.25	100221_B1AR_unb_15sec_1	3	4.54658	1136889	742.43
B1AR	11	36	WSHPQFEKGGGSGGGSGGSAWSHPQF	23	2629.16	Unbound	0.25	260221_B1AR_unb_15sec_3	3	4.67364	361415	880.723		B1AR	17	39	EKGGGSGGGSGGSAWSHPQFEKL	21	2217.03	Unbound	0.25	100221_B1AR_unb_15sec_2	3	4.55833	1246215	742.439
B1AR	11	36	WSHPQFEKGGGSGGGSGGSAWSHPQF	23	2629.16	Unbound	2	260221_B1AR_unb_2min_1	3	4.67379	348281	880.719		B1AR	17	39	EKGGGSGGGSGGSAWSHPQFEKL	21	2217.03	Unbound	0.25	100221_B1AR_unb_15sec_3	3	4.56227	799104	742.453
B1AR	11	36	WSHPQFEKGGGSGGGSGGSAWSHPQF	23	2629.16	Unbound	2	260221_B1AR_unb_2min_2	3	4.66901	603218	880.709		B1AR	17	39	EKGGGSGGGSGGSAWSHPQFEKL	21	2217.03	Unbound	2	100221_B1AR_unb_2min_1	3	4.54641	1175125	742.501
B1AR	11	36	WSHPQFEKGGGSGGGSGGSAWSHPQF	23	2629.16	Unbound	2	260221_B1AR_unb_2min_3	3	4.67226	334397	880.754		B1AR	17	39	EKGGGSGGGSGGSAWSHPQFEKL	21	2217.03	Unbound	2	100221_B1AR_unb_2min_2	3	4.55579	1025798	742.448
B1AR	11	36	WSHPQFEKGGGSGGGSGGSAWSHPQF	23	2629.16	Unbound	30	260221_B1AR_unb_30min_1	3	4.6666	498829	880.53		B1AR	17	39	EKGGGSGGGSGGSAWSHPQFEKL	21	2217.03	Unbound	2	100221_B1AR_unb_2min_3	3	4.54121	1248628	742.503
B1AR	11	36	WSHPQFEKGGGSGGGSGGSAWSHPQF	23	2629.16	Unbound	30	260221_B1AR_unb_30min_2	3	4.65646	551541	880.554		B1AR	17	39	EKGGGSGGGSGGSAWSHPQFEKL	21	2217.03	Unbound	30	100221_B1AR_unb_30min_1	3	4.5429	2110993	742.321
B1AR	11	36	WSHPQFEKGGGSGGGSGGSAWSHPQF	23	2629.16	Unbound	30	260221_B1AR_unb_30min_3	3	4.66762	565000	880.624		B1AR	17	39	EKGGGSGGGSGGSAWSHPQFEKL	21	2217.03	Unbound	30	100221_B1AR_unb_30min_2	3	4.56232	1065993	742.44
B1AR	11	36	WSHPQFEKGGGSGGGSGGSAWSHPQF	23	2629.16	Unbound	120	260221_B1AR_unb_120min_1	3	4.67388	531110	880.683		B1AR	17	39	EKGGGSGGGSGGSAWSHPQFEKL	21	2217.03	Unbound	30	100221_B1AR_unb_30min_3	3	4.57743	1414414	742.477
B1AR	11	36	WSHPQFEKGGGSGGGSGGSAWSHPQF	23	2629.16	Unbound	120	260221_B1AR_unb_120min_2	3	4.67167	523071	880.578		B1AR	17	39	EKGGGSGGGSGGSAWSHPQFEKL	21	2217.03	Unbound	120	100221_B1AR_unb_120min_1	3	4.57181	1223918	742.401
B1AR	11	36	WSHPQFEKGGGSGGGSGGSAWSHPQF	23	2629.16	Unbound	120	260221_B1AR_unb_120min_3	3	4.67499	647116	880.656		B1AR	17	39	EKGGGSGGGSGGSAWSHPQFEKL	21	2217.03	Unbound	120	100221_B1AR_unb_120min_2	3	4.5735	1169379	742.398
B1AR	16	30	FEKGGGSGGGSGGSA	14	1211.53	Carazolol	0	100221_B1AR_dualp	2	2.36014	488569	606.617		B1AR	17	39	EKGGGSGGGSGGSAWSHPQFEKL	21	2217.03	Unbound	120	100221_B1AR_unb_120min_3	3	4.56825	1023812	742.403
B1AR	16	30	FEKGGGSGGGSGGSA	14	1211.53	Carazolol	0	121120_B1AR_dualp	2	2.35685	611445	606.543		B1AR	18	36	KGGGSGGGSGGSAWSHPQF	17	1717.77	Cyanopindolol	0	100221_B1AR_dualp	2	4.55069	2357216	859.9
B1AR	16	30	FEKGGGSGGGSGGSA	14	1211.53	Carazolol	0.25	260221_B1AR__caraz_15sec_1	2	2.4617	26873	610.44		B1AR	18	36	KGGGSGGGSGGSAWSHPQF	17	1717.77	Cyanopindolol	0	121120_B1AR_dualp	2	4.53836	1975152	859.806
B1AR	16	30	FEKGGGSGGGSGGSA	14	1211.53	Carazolol	0.25	260221_B1AR__caraz_15sec_2	2	2.38639	44473	610.331		B1AR	18	36	KGGGSGGGSGGSAWSHPQF	17	1717.77	Cyanopindolol	0.25	100221_B1AR_cyano_15sec_1	2	4.54399	1718676	862.825
B1AR	16	30	FEKGGGSGGGSGGSA	14	1211.53	Carazolol	0.25	260221_B1AR__caraz_15sec_3	2	2.37509	49460	610.354		B1AR	18	36	KGGGSGGGSGGSAWSHPQF	17	1717.77	Cyanopindolol	0.25	100221_B1AR_cyano_15sec_2	2	4.54631	1647818	862.804
B1AR	16	30	FEKGGGSGGGSGGSA	14	1211.53	Carazolol	2	260221_B1AR__caraz_2min_1	2	2.37066	49573	610.294		B1AR	18	36	KGGGSGGGSGGSAWSHPQF	17	1717.77	Cyanopindolol	0.25	100221_B1AR_cyano_15sec_3	2	4.54435	1735048	862.806
B1AR	16	30	FEKGGGSGGGSGGSA	14	1211.53	Carazolol	2	260221_B1AR__caraz_2min_2	2	2.3735	39642	610.373		B1AR	18	36	KGGGSGGGSGGSAWSHPQF	17	1717.77	Cyanopindolol	2	100221_B1AR_cyano_2min_1	2	4.54314	1847882	862.736
B1AR	16	30	FEKGGGSGGGSGGSA	14	1211.53	Carazolol	2	260221_B1AR__caraz_2min_3	2	2.36159	45128	610.299		B1AR	18	36	KGGGSGGGSGGSAWSHPQF	17	1717.77	Cyanopindolol	2	100221_B1AR_cyano_2min_2	2	4.54498	1654616	862.728
B1AR	16	30	FEKGGGSGGGSGGSA	14	1211.53	Carazolol	30	260221_B1AR__caraz_30min_1	2	2.37288	39317	610.041		B1AR	18	36	KGGGSGGGSGGSAWSHPQF	17	1717.77	Cyanopindolol	2	100221_B1AR_cyano_2min_3	2	4.53573	1206318	862.768
B1AR	16	30	FEKGGGSGGGSGGSA	14	1211.53	Carazolol	30	260221_B1AR__caraz_30min_2	2	2.37202	38111	610.077		B1AR	18	36	KGGGSGGGSGGSAWSHPQF	17	1717.77	Cyanopindolol	30	100221_B1AR_cyano_30min_1	2	4.54626	1511849	862.931
B1AR	16	30	FEKGGGSGGGSGGSA	14	1211.53	Carazolol	30	260221_B1AR__caraz_30min_3	2	2.37923	65141	609.966		B1AR	18	36	KGGGSGGGSGGSAWSHPQF	17	1717.77	Cyanopindolol	30	100221_B1AR_cyano_30min_2	2	4.5647	1422882	862.861
B1AR	16	30	FEKGGGSGGGSGGSA	14	1211.53	Carazolol	120	260221_B1AR__caraz_120min_1	2	2.37173	38013	610.073		B1AR	18	36	KGGGSGGGSGGSAWSHPQF	17	1717.77	Cyanopindolol	30	100221_B1AR_cyano_30min_3	2	4.56965	1472031	862.839
B1AR	16	30	FEKGGGSGGGSGGSA	14	1211.53	Carazolol	120	260221_B1AR__caraz_120min_2	2	2.38596	37780	610.11		B1AR	18	36	KGGGSGGGSGGSAWSHPQF	17	1717.77	Cyanopindolol	120	100221_B1AR_cyano_120min_1	2	4.57427	1210808	862.731
B1AR	16	30	FEKGGGSGGGSGGSA	14	1211.53	Carazolol	120	260221_B1AR__caraz_120min_3	2	2.37522	41105	610.036		B1AR	18	36	KGGGSGGGSGGSAWSHPQF	17	1717.77	Cyanopindolol	120	100221_B1AR_cyano_120min_2	2	4.58071	1236903	862.851
B1AR	16	30	FEKGGGSGGGSGGSA	14	1211.53	Carvedilol	0	100221_B1AR_dualp	2	2.36014	488569	606.617		B1AR	18	36	KGGGSGGGSGGSAWSHPQF	17	1717.77	Cyanopindolol	120	100221_B1AR_cyano_120min_1(repeat)	2	4.56411	1028648	862.757
B1AR	16	30	FEKGGGSGGGSGGSA	14	1211.53	Carvedilol	0	121120_B1AR_dualp	2	2.35685	611445	606.543		B1AR	18	36	KGGGSGGGSGGSAWSHPQF	17	1717.77	Unbound	0	100221_B1AR_dualp	2	4.55069	2357216	859.9
B1AR	16	30	FEKGGGSGGGSGGSA	14	1211.53	Carvedilol	0.25	260221_B1AR__carve_15sec_1	2	2.36481	44252	610.318		B1AR	18	36	KGGGSGGGSGGSAWSHPQF	17	1717.77	Unbound	0	121120_B1AR_dualp	2	4.53836	1975152	859.806
B1AR	16	30	FEKGGGSGGGSGGSA	14	1211.53	Carvedilol	0.25	260221_B1AR__carve_15sec_2	2	2.36319	46198	610.351		B1AR	18	36	KGGGSGGGSGGSAWSHPQF	17	1717.77	Unbound	0.25	100221_B1AR_unb_15sec_1	2	4.54896	2100871	862.64
B1AR	16	30	FEKGGGSGGGSGGSA	14	1211.53	Carvedilol	0.25	260221_B1AR__carve_15sec_3	2	2.37839	45607	610.29		B1AR	18	36	KGGGSGGGSGGSAWSHPQF	17	1717.77	Unbound	0.25	100221_B1AR_unb_15sec_2	2	4.55094	2354807	862.759
B1AR	16	30	FEKGGGSGGGSGGSA	14	1211.53	Carvedilol	2	260221_B1AR__carve_2min_1	2	2.37136	40289	610.365		B1AR	18	36	KGGGSGGGSGGSAWSHPQF	17	1717.77	Unbound	0.25	100221_B1AR_unb_15sec_3	2	4.56006	1435128	862.777
B1AR	16	30	FEKGGGSGGGSGGSA	14	1211.53	Carvedilol	2	260221_B1AR__carve_2min_2	2	2.36719	42292	610.292		B1AR	18	36	KGGGSGGGSGGSAWSHPQF	17	1717.77	Unbound	2	100221_B1AR_unb_2min_1	2	4.54601	2211067	862.666
B1AR	16	30	FEKGGGSGGGSGGSA	14	1211.53	Carvedilol	2	260221_B1AR__carve_2min_3	2	2.37152	48406	610.245		B1AR	18	36	KGGGSGGGSGGSAWSHPQF	17	1717.77	Unbound	2	100221_B1AR_unb_2min_2	2	4.55465	1759623	862.707
B1AR	16	30	FEKGGGSGGGSGGSA	14	1211.53	Carvedilol	30	260221_B1AR__carve_30min_1	2	2.37469	37328	610.032		B1AR	18	36	KGGGSGGGSGGSAWSHPQF	17	1717.77	Unbound	2	100221_B1AR_unb_2min_3	2	4.54236	2359359	862.74
B1AR	16	30	FEKGGGSGGGSGGSA	14	1211.53	Carvedilol	30	260221_B1AR__carve_30min_2	2	2.37435	42853	610.011		B1AR	18	36	KGGGSGGGSGGSAWSHPQF	17	1717.77	Unbound	30	100221_B1AR_unb_30min_1	2	4.54017	1718256	862.762
B1AR	16	30	FEKGGGSGGGSGGSA	14	1211.53	Carvedilol	30	260221_B1AR__carve_30min_3	2	2.37396	43522	610.219		B1AR	18	36	KGGGSGGGSGGSAWSHPQF	17	1717.77	Unbound	30	100221_B1AR_unb_30min_2	2	4.56231	1148072	862.834
B1AR	16	30	FEKGGGSGGGSGGSA	14	1211.53	Carvedilol	120	260221_B1AR__carve_120min_1	2	2.36651	45128	610.058		B1AR	18	36	KGGGSGGGSGGSAWSHPQF	17	1717.77	Unbound	30	100221_B1AR_unb_30min_3	2	4.57963	1201379	862.925
B1AR	16	30	FEKGGGSGGGSGGSA	14	1211.53	Carvedilol	120	260221_B1AR__carve_120min_2	2	2.36563	30555	610.247		B1AR	18	36	KGGGSGGGSGGSAWSHPQF	17	1717.77	Unbound	120	100221_B1AR_unb_120min_1	2	4.57222	1294015	862.83
B1AR	16	30	FEKGGGSGGGSGGSA	14	1211.53	Carvedilol	120	260221_B1AR__carve_120min_3	2	2.35782	35475	610.013		B1AR	18	36	KGGGSGGGSGGSAWSHPQF	17	1717.77	Unbound	120	100221_B1AR_unb_120min_2	2	4.57659	1344350	862.788
B1AR	16	30	FEKGGGSGGGSGGSA	14	1211.53	Unbound	0	100221_B1AR_dualp	2	2.36014	488569	606.617		B1AR	18	36	KGGGSGGGSGGSAWSHPQF	17	1717.77	Unbound	120	100221_B1AR_unb_120min_3	2	4.57469	1193470	862.735
B1AR	16	30	FEKGGGSGGGSGGSA	14	1211.53	Unbound	0	121120_B1AR_dualp	2	2.35685	611445	606.543		B1AR	20	35	GGSGGGSGGSAWSHPQ	14	1385.58	Cyanopindolol	0	100221_B1AR_dualp	2	3.65041	339522	693.633
B1AR	16	30	FEKGGGSGGGSGGSA	14	1211.53	Unbound	0.25	260221_B1AR_unb_15sec_1	2	2.37409	41180	610.513		B1AR	20	35	GGSGGGSGGSAWSHPQ	14	1385.58	Cyanopindolol	0	121120_B1AR_dualp	2	3.63518	174190	693.628
B1AR	16	30	FEKGGGSGGGSGGSA	14	1211.53	Unbound	0.25	260221_B1AR_unb_15sec_2	2	2.38669	52939	610.389		B1AR	20	35	GGSGGGSGGSAWSHPQ	14	1385.58	Cyanopindolol	0.25	100221_B1AR_cyano_15sec_1	2	3.64518	193859	696.32
B1AR	16	30	FEKGGGSGGGSGGSA	14	1211.53	Unbound	0.25	260221_B1AR_unb_15sec_3	2	2.37647	45457	610.392		B1AR	20	35	GGSGGGSGGSAWSHPQ	14	1385.58	Cyanopindolol	0.25	100221_B1AR_cyano_15sec_2	2	3.64783	196338	696.232
B1AR	16	30	FEKGGGSGGGSGGSA	14	1211.53	Unbound	2	260221_B1AR_unb_2min_1	2	2.37862	49985	610.308		B1AR	20	35	GGSGGGSGGSAWSHPQ	14	1385.58	Cyanopindolol	0.25	100221_B1AR_cyano_15sec_3	2	3.6407	208190	696.315
B1AR	16	30	FEKGGGSGGGSGGSA	14	1211.53	Unbound	2	260221_B1AR_unb_2min_2	2	2.39605	32305	610.316		B1AR	20	35	GGSGGGSGGSAWSHPQ	14	1385.58	Cyanopindolol	2	100221_B1AR_cyano_2min_1	2	3.61933	193736	696.283
B1AR	16	30	FEKGGGSGGGSGGSA	14	1211.53	Unbound	2	260221_B1AR_unb_2min_3	2	2.37072	53511	610.393		B1AR	20	35	GGSGGGSGGSAWSHPQ	14	1385.58	Cyanopindolol	2	100221_B1AR_cyano_2min_2	2	3.64632	203592	696.105
B1AR	16	30	FEKGGGSGGGSGGSA	14	1211.53	Unbound	30	260221_B1AR_unb_30min_1	2	2.36519	43662	610.056		B1AR	20	35	GGSGGGSGGSAWSHPQ	14	1385.58	Cyanopindolol	2	100221_B1AR_cyano_2min_3	2	3.63377	189078	696.326
B1AR	16	30	FEKGGGSGGGSGGSA	14	1211.53	Unbound	30	260221_B1AR_unb_30min_2	2	2.37433	45800	610.104		B1AR	20	35	GGSGGGSGGSAWSHPQ	14	1385.58	Cyanopindolol	30	100221_B1AR_cyano_30min_1	2	3.65052	134177	696.256
B1AR	16	30	FEKGGGSGGGSGGSA	14	1211.53	Unbound	30	260221_B1AR_unb_30min_3	2	2.36982	62365	610		B1AR	20	35	GGSGGGSGGSAWSHPQ	14	1385.58	Cyanopindolol	30	100221_B1AR_cyano_30min_2	2	3.64216	156437	696.328
B1AR	16	30	FEKGGGSGGGSGGSA	14	1211.53	Unbound	120	260221_B1AR_unb_120min_1	2	2.36813	43644	610.057		B1AR	20	35	GGSGGGSGGSAWSHPQ	14	1385.58	Cyanopindolol	30	100221_B1AR_cyano_30min_3	2	3.61136	118548	696.341
B1AR	16	30	FEKGGGSGGGSGGSA	14	1211.53	Unbound	120	260221_B1AR_unb_120min_2	2	2.37939	60335	610.175		B1AR	20	35	GGSGGGSGGSAWSHPQ	14	1385.58	Cyanopindolol	120	100221_B1AR_cyano_120min_1	2	3.66742	175357	696.229
B1AR	16	30	FEKGGGSGGGSGGSA	14	1211.53	Unbound	120	260221_B1AR_unb_120min_3	2	2.37228	45374	609.975		B1AR	20	35	GGSGGGSGGSAWSHPQ	14	1385.58	Cyanopindolol	120	100221_B1AR_cyano_120min_2	2	3.65907	176330	696.256
B1AR	17	35	EKGGGSGGGSGGSAWSHPQ	17	1699.74	Carazolol	0	100221_B1AR_dualp	3	3.31652	14016887	567.57		B1AR	20	35	GGSGGGSGGSAWSHPQ	14	1385.58	Cyanopindolol	120	100221_B1AR_cyano_120min_1(repeat)	2	3.64948	160056	695.984
B1AR	17	35	EKGGGSGGGSGGSAWSHPQ	17	1699.74	Carazolol	0	121120_B1AR_dualp	3	3.29247	5593590	567.56		B1AR	20	35	GGSGGGSGGSAWSHPQ	14	1385.58	Unbound	0	100221_B1AR_dualp	2	3.65041	339522	693.633
B1AR	17	35	EKGGGSGGGSGGSAWSHPQ	17	1699.74	Carazolol	0.25	260221_B1AR__caraz_15sec_1	3	3.38326	566180	570.284		B1AR	20	35	GGSGGGSGGSAWSHPQ	14	1385.58	Unbound	0	121120_B1AR_dualp	2	3.63518	174190	693.628
B1AR	17	35	EKGGGSGGGSGGSAWSHPQ	17	1699.74	Carazolol	0.25	260221_B1AR__caraz_15sec_2	3	3.39947	594460	570.124		B1AR	20	35	GGSGGGSGGSAWSHPQ	14	1385.58	Unbound	0.25	100221_B1AR_unb_15sec_1	2	3.64833	159693	696.272
B1AR	17	35	EKGGGSGGGSGGSAWSHPQ	17	1699.74	Carazolol	0.25	260221_B1AR__caraz_15sec_3	3	3.38936	673399	570.143		B1AR	20	35	GGSGGGSGGSAWSHPQ	14	1385.58	Unbound	0.25	100221_B1AR_unb_15sec_2	2	3.65285	216479	696.184
B1AR	17	35	EKGGGSGGGSGGSAWSHPQ	17	1699.74	Carazolol	2	260221_B1AR__caraz_2min_1	3	3.39317	669458	570.208		B1AR	20	35	GGSGGGSGGSAWSHPQ	14	1385.58	Unbound	0.25	100221_B1AR_unb_15sec_3	2	3.64783	164316	696.256
B1AR	17	35	EKGGGSGGGSGGSAWSHPQ	17	1699.74	Carazolol	2	260221_B1AR__caraz_2min_2	3	3.40273	696838	570.224		B1AR	20	35	GGSGGGSGGSAWSHPQ	14	1385.58	Unbound	2	100221_B1AR_unb_2min_1	2	3.52164	117101	696.34
B1AR	17	35	EKGGGSGGGSGGSAWSHPQ	17	1699.74	Carazolol	2	260221_B1AR__caraz_2min_3	3	3.39015	652261	570.163		B1AR	20	35	GGSGGGSGGSAWSHPQ	14	1385.58	Unbound	2	100221_B1AR_unb_2min_2	2	3.6483	196987	696.152
B1AR	17	35	EKGGGSGGGSGGSAWSHPQ	17	1699.74	Carazolol	30	260221_B1AR__caraz_30min_1	3	3.38912	647289	570.026		B1AR	20	35	GGSGGGSGGSAWSHPQ	14	1385.58	Unbound	2	100221_B1AR_unb_2min_3	2	3.64363	245915	696.226
B1AR	17	35	EKGGGSGGGSGGSAWSHPQ	17	1699.74	Carazolol	30	260221_B1AR__caraz_30min_2	3	3.38802	639214	569.988		B1AR	20	35	GGSGGGSGGSAWSHPQ	14	1385.58	Unbound	30	100221_B1AR_unb_30min_1	2	3.63027	115975	696.13
B1AR	17	35	EKGGGSGGGSGGSAWSHPQ	17	1699.74	Carazolol	30	260221_B1AR__caraz_30min_3	3	3.39348	706457	569.96		B1AR	20	35	GGSGGGSGGSAWSHPQ	14	1385.58	Unbound	30	100221_B1AR_unb_30min_2	2	3.66023	154312	696.036
B1AR	17	35	EKGGGSGGGSGGSAWSHPQ	17	1699.74	Carazolol	120	260221_B1AR__caraz_120min_1	3	3.40004	525239	570.006		B1AR	20	35	GGSGGGSGGSAWSHPQ	14	1385.58	Unbound	30	100221_B1AR_unb_30min_3	2	3.66246	175830	696.398
B1AR	17	35	EKGGGSGGGSGGSAWSHPQ	17	1699.74	Carazolol	120	260221_B1AR__caraz_120min_2	3	3.39169	469231	570.044		B1AR	20	35	GGSGGGSGGSAWSHPQ	14	1385.58	Unbound	120	100221_B1AR_unb_120min_1	2	3.65176	163123	696.15
B1AR	17	35	EKGGGSGGGSGGSAWSHPQ	17	1699.74	Carazolol	120	260221_B1AR__caraz_120min_3	3	3.3132	957539	569.86		B1AR	20	35	GGSGGGSGGSAWSHPQ	14	1385.58	Unbound	120	100221_B1AR_unb_120min_2	2	3.66197	170907	696.209
B1AR	17	35	EKGGGSGGGSGGSAWSHPQ	17	1699.74	Carvedilol	0	100221_B1AR_dualp	3	3.31652	14016887	567.57		B1AR	20	35	GGSGGGSGGSAWSHPQ	14	1385.58	Unbound	120	100221_B1AR_unb_120min_3	2	3.63914	166499	696.305
B1AR	17	35	EKGGGSGGGSGGSAWSHPQ	17	1699.74	Carvedilol	0	121120_B1AR_dualp	3	3.29247	5593590	567.56		B1AR	20	36	GGSGGGSGGSAWSHPQF	15	1532.65	Cyanopindolol	0	100221_B1AR_dualp	2	4.88513	571201	767.222
B1AR	17	35	EKGGGSGGGSGGSAWSHPQ	17	1699.74	Carvedilol	0.25	260221_B1AR__carve_15sec_1	3	3.40079	623672	570.228		B1AR	20	36	GGSGGGSGGSAWSHPQF	15	1532.65	Cyanopindolol	0	121120_B1AR_dualp	2	4.87964	520570	767.214
B1AR	17	35	EKGGGSGGGSGGSAWSHPQ	17	1699.74	Carvedilol	0.25	260221_B1AR__carve_15sec_2	3	3.36745	589628	570.195		B1AR	20	36	GGSGGGSGGSAWSHPQF	15	1532.65	Cyanopindolol	0.25	100221_B1AR_cyano_15sec_1	2	4.87556	483683	770.112
B1AR	17	35	EKGGGSGGGSGGSAWSHPQ	17	1699.74	Carvedilol	0.25	260221_B1AR__carve_15sec_3	3	3.39729	585427	570.189		B1AR	20	36	GGSGGGSGGSAWSHPQF	15	1532.65	Cyanopindolol	0.25	100221_B1AR_cyano_15sec_2	2	4.88078	497979	770.074
B1AR	17	35	EKGGGSGGGSGGSAWSHPQ	17	1699.74	Carvedilol	2	260221_B1AR__carve_2min_1	3	3.39528	529622	570.183		B1AR	20	36	GGSGGGSGGSAWSHPQF	15	1532.65	Cyanopindolol	0.25	100221_B1AR_cyano_15sec_3	2	4.87754	502570	770.126
B1AR	17	35	EKGGGSGGGSGGSAWSHPQ	17	1699.74	Carvedilol	2	260221_B1AR__carve_2min_2	3	3.3923	616516	570.223		B1AR	20	36	GGSGGGSGGSAWSHPQF	15	1532.65	Cyanopindolol	2	100221_B1AR_cyano_2min_1	2	4.87873	519686	770.024
B1AR	17	35	EKGGGSGGGSGGSAWSHPQ	17	1699.74	Carvedilol	2	260221_B1AR__carve_2min_3	3	3.38236	549847	570.152		B1AR	20	36	GGSGGGSGGSAWSHPQF	15	1532.65	Cyanopindolol	2	100221_B1AR_cyano_2min_2	2	4.88392	460333	770.072
B1AR	17	35	EKGGGSGGGSGGSAWSHPQ	17	1699.74	Carvedilol	30	260221_B1AR__carve_30min_1	3	3.39334	592235	570.014		B1AR	20	36	GGSGGGSGGSAWSHPQF	15	1532.65	Cyanopindolol	2	100221_B1AR_cyano_2min_3	2	4.87284	413865	770.09
B1AR	17	35	EKGGGSGGGSGGSAWSHPQ	17	1699.74	Carvedilol	30	260221_B1AR__carve_30min_2	3	3.39585	677939	570.012		B1AR	20	36	GGSGGGSGGSAWSHPQF	15	1532.65	Cyanopindolol	30	100221_B1AR_cyano_30min_1	2	4.87976	315664	770.167
B1AR	17	35	EKGGGSGGGSGGSAWSHPQ	17	1699.74	Carvedilol	30	260221_B1AR__carve_30min_3	3	3.39803	629131	569.971		B1AR	20	36	GGSGGGSGGSAWSHPQF	15	1532.65	Cyanopindolol	30	100221_B1AR_cyano_30min_2	2	4.89541	347842	770.178
B1AR	17	35	EKGGGSGGGSGGSAWSHPQ	17	1699.74	Carvedilol	120	260221_B1AR__carve_120min_1	3	3.39198	697328	569.98		B1AR	20	36	GGSGGGSGGSAWSHPQF	15	1532.65	Cyanopindolol	30	100221_B1AR_cyano_30min_3	2	4.93478	375128	770.193
B1AR	17	35	EKGGGSGGGSGGSAWSHPQ	17	1699.74	Carvedilol	120	260221_B1AR__carve_120min_2	3	3.3867	511038	570.072		B1AR	20	36	GGSGGGSGGSAWSHPQF	15	1532.65	Cyanopindolol	120	100221_B1AR_cyano_120min_1	2	4.9036	371752	770.055
B1AR	17	35	EKGGGSGGGSGGSAWSHPQ	17	1699.74	Carvedilol	120	260221_B1AR__carve_120min_3	3	3.39427	398589	569.989		B1AR	20	36	GGSGGGSGGSAWSHPQF	15	1532.65	Cyanopindolol	120	100221_B1AR_cyano_120min_2	2	4.90754	382332	770.159
B1AR	17	35	EKGGGSGGGSGGSAWSHPQ	17	1699.74	Unbound	0	100221_B1AR_dualp	3	3.31652	14016887	567.57		B1AR	20	36	GGSGGGSGGSAWSHPQF	15	1532.65	Cyanopindolol	120	100221_B1AR_cyano_120min_1(repeat)	2	4.89164	340169	770.028
B1AR	17	35	EKGGGSGGGSGGSAWSHPQ	17	1699.74	Unbound	0	121120_B1AR_dualp	3	3.29247	5593590	567.56		B1AR	20	36	GGSGGGSGGSAWSHPQF	15	1532.65	Unbound	0	100221_B1AR_dualp	2	4.88513	571201	767.222
B1AR	17	35	EKGGGSGGGSGGSAWSHPQ	17	1699.74	Unbound	0.25	260221_B1AR_unb_15sec_1	3	3.38299	672412	570.214		B1AR	20	36	GGSGGGSGGSAWSHPQF	15	1532.65	Unbound	0	121120_B1AR_dualp	2	4.87964	520570	767.214
B1AR	17	35	EKGGGSGGGSGGSAWSHPQ	17	1699.74	Unbound	0.25	260221_B1AR_unb_15sec_2	3	3.39524	666515	570.279		B1AR	20	36	GGSGGGSGGSAWSHPQF	15	1532.65	Unbound	0.25	100221_B1AR_unb_15sec_1	2	4.88802	503099	769.992
B1AR	17	35	EKGGGSGGGSGGSAWSHPQ	17	1699.74	Unbound	0.25	260221_B1AR_unb_15sec_3	3	3.3971	595647	570.229		B1AR	20	36	GGSGGGSGGSAWSHPQF	15	1532.65	Unbound	0.25	100221_B1AR_unb_15sec_2	2	4.89008	577309	770.05
B1AR	17	35	EKGGGSGGGSGGSAWSHPQ	17	1699.74	Unbound	2	260221_B1AR_unb_2min_1	3	3.34337	2137822	570.094		B1AR	20	36	GGSGGGSGGSAWSHPQF	15	1532.65	Unbound	0.25	100221_B1AR_unb_15sec_3	2	4.88973	369161	770.058
B1AR	17	35	EKGGGSGGGSGGSAWSHPQ	17	1699.74	Unbound	2	260221_B1AR_unb_2min_2	3	3.39494	724074	570.227		B1AR	20	36	GGSGGGSGGSAWSHPQF	15	1532.65	Unbound	2	100221_B1AR_unb_2min_1	2	4.88486	535964	769.934
B1AR	17	35	EKGGGSGGGSGGSAWSHPQ	17	1699.74	Unbound	2	260221_B1AR_unb_2min_3	3	3.4029	709318	570.219		B1AR	20	36	GGSGGGSGGSAWSHPQF	15	1532.65	Unbound	2	100221_B1AR_unb_2min_2	2	4.89334	489149	769.938
B1AR	17	35	EKGGGSGGGSGGSAWSHPQ	17	1699.74	Unbound	30	260221_B1AR_unb_30min_1	3	3.39169	601714	569.998		B1AR	20	36	GGSGGGSGGSAWSHPQF	15	1532.65	Unbound	2	100221_B1AR_unb_2min_3	2	4.88402	550362	769.943
B1AR	17	35	EKGGGSGGGSGGSAWSHPQ	17	1699.74	Unbound	30	260221_B1AR_unb_30min_2	3	3.39225	757001	570.045		B1AR	20	36	GGSGGGSGGSAWSHPQF	15	1532.65	Unbound	30	100221_B1AR_unb_30min_1	2	4.87833	335385	770.124
B1AR	17	35	EKGGGSGGGSGGSAWSHPQ	17	1699.74	Unbound	30	260221_B1AR_unb_30min_3	3	3.3662	2775986	569.92		B1AR	20	36	GGSGGGSGGSAWSHPQF	15	1532.65	Unbound	30	100221_B1AR_unb_30min_2	2	4.90175	275581	770.068
B1AR	17	35	EKGGGSGGGSGGSAWSHPQ	17	1699.74	Unbound	120	260221_B1AR_unb_120min_1	3	3.39153	608896	570.016		B1AR	20	36	GGSGGGSGGSAWSHPQF	15	1532.65	Unbound	30	100221_B1AR_unb_30min_3	2	4.91516	277906	770.194
B1AR	17	35	EKGGGSGGGSGGSAWSHPQ	17	1699.74	Unbound	120	260221_B1AR_unb_120min_2	3	3.38978	689682	569.968		B1AR	20	36	GGSGGGSGGSAWSHPQF	15	1532.65	Unbound	120	100221_B1AR_unb_120min_1	2	4.90805	341470	770.146
B1AR	17	35	EKGGGSGGGSGGSAWSHPQ	17	1699.74	Unbound	120	260221_B1AR_unb_120min_3	3	3.39506	618602	570.055		B1AR	20	36	GGSGGGSGGSAWSHPQF	15	1532.65	Unbound	120	100221_B1AR_unb_120min_2	2	4.91389	386799	770.125
B1AR	17	36	EKGGGSGGGSGGSAWSHPQF	18	1846.81	Carazolol	0	100221_B1AR_dualp	2	4.56468	19455709	924.4		B1AR	20	36	GGSGGGSGGSAWSHPQF	15	1532.65	Unbound	120	100221_B1AR_unb_120min_3	2	4.9099	385165	770.024
B1AR	17	36	EKGGGSGGGSGGSAWSHPQF	18	1846.81	Carazolol	0	121120_B1AR_dualp	2	4.55759	19040496	924.387		B1AR	42	50	LFQGPASLL	7	945.54	Cyanopindolol	0	100221_B1AR_dualp	1	6.2748	147138	946.008
B1AR	17	36	EKGGGSGGGSGGSAWSHPQF	18	1846.81	Carazolol	0.25	260221_B1AR__caraz_15sec_1	2	4.61373	7852020	927.667		B1AR	42	50	LFQGPASLL	7	945.54	Cyanopindolol	0	121120_B1AR_dualp	1	6.26673	20189	945.887
B1AR	17	36	EKGGGSGGGSGGSAWSHPQF	18	1846.81	Carazolol	0.25	260221_B1AR__caraz_15sec_2	2	4.62053	6947349	927.604		B1AR	42	50	LFQGPASLL	7	945.54	Cyanopindolol	0.25	100221_B1AR_cyano_15sec_1	1	6.26959	114495	949.058
B1AR	17	36	EKGGGSGGGSGGSAWSHPQF	18	1846.81	Carazolol	0.25	260221_B1AR__caraz_15sec_3	2	4.61183	5990183	927.597		B1AR	42	50	LFQGPASLL	7	945.54	Cyanopindolol	0.25	100221_B1AR_cyano_15sec_2	1	6.27006	110809	948.959
B1AR	17	36	EKGGGSGGGSGGSAWSHPQF	18	1846.81	Carazolol	2	260221_B1AR__caraz_2min_1	2	4.60429	7542640	927.545		B1AR	42	50	LFQGPASLL	7	945.54	Cyanopindolol	0.25	100221_B1AR_cyano_15sec_3	1	6.2705	110384	949.016
B1AR	17	36	EKGGGSGGGSGGSAWSHPQF	18	1846.81	Carazolol	2	260221_B1AR__caraz_2min_2	2	4.62878	6714344	927.559		B1AR	42	50	LFQGPASLL	7	945.54	Cyanopindolol	2	100221_B1AR_cyano_2min_1	1	6.27358	113717	949.395
B1AR	17	36	EKGGGSGGGSGGSAWSHPQF	18	1846.81	Carazolol	2	260221_B1AR__caraz_2min_3	2	4.59809	7468376	927.605		B1AR	42	50	LFQGPASLL	7	945.54	Cyanopindolol	2	100221_B1AR_cyano_2min_2	1	6.27218	95739	949.376
B1AR	17	36	EKGGGSGGGSGGSAWSHPQF	18	1846.81	Carazolol	30	260221_B1AR__caraz_30min_1	2	4.5953	6836036	927.336		B1AR	42	50	LFQGPASLL	7	945.54	Cyanopindolol	2	100221_B1AR_cyano_2min_3	1	6.26358	83353	949.409
B1AR	17	36	EKGGGSGGGSGGSAWSHPQF	18	1846.81	Carazolol	30	260221_B1AR__caraz_30min_2	2	4.60029	6851206	927.422		B1AR	42	50	LFQGPASLL	7	945.54	Cyanopindolol	30	100221_B1AR_cyano_30min_1	1	6.27418	172370	949.981
B1AR	17	36	EKGGGSGGGSGGSAWSHPQF	18	1846.81	Carazolol	30	260221_B1AR__caraz_30min_3	2	4.61237	7099353	927.351		B1AR	42	50	LFQGPASLL	7	945.54	Cyanopindolol	30	100221_B1AR_cyano_30min_2	1	6.31029	161855	950.046
B1AR	17	36	EKGGGSGGGSGGSAWSHPQF	18	1846.81	Carazolol	120	260221_B1AR__caraz_120min_1	2	4.59807	6726091	927.317		B1AR	42	50	LFQGPASLL	7	945.54	Cyanopindolol	30	100221_B1AR_cyano_30min_3	1	6.2896	148381	950.061
B1AR	17	36	EKGGGSGGGSGGSAWSHPQF	18	1846.81	Carazolol	120	260221_B1AR__caraz_120min_2	2	4.60968	5463853	927.386		B1AR	42	50	LFQGPASLL	7	945.54	Cyanopindolol	120	100221_B1AR_cyano_120min_1	1	6.29612	100779	950.323
B1AR	17	36	EKGGGSGGGSGGSAWSHPQF	18	1846.81	Carazolol	120	260221_B1AR__caraz_120min_3	2	4.60698	6259012	927.304		B1AR	42	50	LFQGPASLL	7	945.54	Cyanopindolol	120	100221_B1AR_cyano_120min_2	1	6.29573	97859	950.413
B1AR	17	36	EKGGGSGGGSGGSAWSHPQF	18	1846.81	Carvedilol	0	100221_B1AR_dualp	2	4.56468	19455709	924.4		B1AR	42	50	LFQGPASLL	7	945.54	Cyanopindolol	120	100221_B1AR_cyano_120min_1(repeat)	1	6.31811	81288	950.337
B1AR	17	36	EKGGGSGGGSGGSAWSHPQF	18	1846.81	Carvedilol	0	121120_B1AR_dualp	2	4.55759	19040496	924.387		B1AR	42	50	LFQGPASLL	7	945.54	Unbound	0	100221_B1AR_dualp	1	6.2748	147138	946.008
B1AR	17	36	EKGGGSGGGSGGSAWSHPQF	18	1846.81	Carvedilol	0.25	260221_B1AR__carve_15sec_1	2	4.60246	7600261	927.614		B1AR	42	50	LFQGPASLL	7	945.54	Unbound	0	121120_B1AR_dualp	1	6.26673	20189	945.887
B1AR	17	36	EKGGGSGGGSGGSAWSHPQF	18	1846.81	Carvedilol	0.25	260221_B1AR__carve_15sec_2	2	4.61338	7115321	927.595		B1AR	42	50	LFQGPASLL	7	945.54	Unbound	0.25	100221_B1AR_unb_15sec_1	1	6.26942	134142	948.92
B1AR	17	36	EKGGGSGGGSGGSAWSHPQF	18	1846.81	Carvedilol	0.25	260221_B1AR__carve_15sec_3	2	4.61348	6933265	927.644		B1AR	42	50	LFQGPASLL	7	945.54	Unbound	0.25	100221_B1AR_unb_15sec_2	1	6.27974	130274	949.013
B1AR	17	36	EKGGGSGGGSGGSAWSHPQF	18	1846.81	Carvedilol	2	260221_B1AR__carve_2min_1	2	4.59824	7616514	927.559		B1AR	42	50	LFQGPASLL	7	945.54	Unbound	0.25	100221_B1AR_unb_15sec_3	1	6.26588	105667	949.05
B1AR	17	36	EKGGGSGGGSGGSAWSHPQF	18	1846.81	Carvedilol	2	260221_B1AR__carve_2min_2	2	4.59612	7338143	927.559		B1AR	42	50	LFQGPASLL	7	945.54	Unbound	2	100221_B1AR_unb_2min_1	1	6.27286	128423	949.312
B1AR	17	36	EKGGGSGGGSGGSAWSHPQF	18	1846.81	Carvedilol	2	260221_B1AR__carve_2min_3	2	4.60313	7691971	927.544		B1AR	42	50	LFQGPASLL	7	945.54	Unbound	2	100221_B1AR_unb_2min_2	1	6.27491	113272	949.359
B1AR	17	36	EKGGGSGGGSGGSAWSHPQF	18	1846.81	Carvedilol	30	260221_B1AR__carve_30min_1	2	4.59314	7664813	927.352		B1AR	42	50	LFQGPASLL	7	945.54	Unbound	2	100221_B1AR_unb_2min_3	1	6.27043	126894	949.372
B1AR	17	36	EKGGGSGGGSGGSAWSHPQF	18	1846.81	Carvedilol	30	260221_B1AR__carve_30min_2	2	4.60293	7178449	927.295		B1AR	42	50	LFQGPASLL	7	945.54	Unbound	30	100221_B1AR_unb_30min_1	1	6.24242	212244	950.006
B1AR	17	36	EKGGGSGGGSGGSAWSHPQF	18	1846.81	Carvedilol	30	260221_B1AR__carve_30min_3	2	4.60952	7044719	927.418		B1AR	42	50	LFQGPASLL	7	945.54	Unbound	30	100221_B1AR_unb_30min_2	1	6.26151	112020	950.129
B1AR	17	36	EKGGGSGGGSGGSAWSHPQF	18	1846.81	Carvedilol	120	260221_B1AR__carve_120min_1	2	4.59004	6753121	927.374		B1AR	42	50	LFQGPASLL	7	945.54	Unbound	30	100221_B1AR_unb_30min_3	1	6.28121	151465	950.093
B1AR	17	36	EKGGGSGGGSGGSAWSHPQF	18	1846.81	Carvedilol	120	260221_B1AR__carve_120min_2	2	4.59315	6327510	927.408		B1AR	42	50	LFQGPASLL	7	945.54	Unbound	120	100221_B1AR_unb_120min_1	1	6.27928	93828	950.36
B1AR	17	36	EKGGGSGGGSGGSAWSHPQF	18	1846.81	Carvedilol	120	260221_B1AR__carve_120min_3	2	4.58936	6432081	927.384		B1AR	42	50	LFQGPASLL	7	945.54	Unbound	120	100221_B1AR_unb_120min_2	1	6.29311	105783	950.435
B1AR	17	36	EKGGGSGGGSGGSAWSHPQF	18	1846.81	Unbound	0	100221_B1AR_dualp	2	4.56468	19455709	924.4		B1AR	42	50	LFQGPASLL	7	945.54	Unbound	120	100221_B1AR_unb_120min_3	1	6.28604	106044	950.44
B1AR	17	36	EKGGGSGGGSGGSAWSHPQF	18	1846.81	Unbound	0	121120_B1AR_dualp	2	4.55759	19040496	924.387		B1AR	43	49	FQGPASL	5	719.372	Cyanopindolol	0	100221_B1AR_dualp	1	4.86055	12792400	719.71
B1AR	17	36	EKGGGSGGGSGGSAWSHPQF	18	1846.81	Unbound	0.25	260221_B1AR_unb_15sec_1	2	4.5932	8819364	927.669		B1AR	43	49	FQGPASL	5	719.372	Cyanopindolol	0	121120_B1AR_dualp	1	4.8553	3095015	719.729
B1AR	17	36	EKGGGSGGGSGGSAWSHPQF	18	1846.81	Unbound	0.25	260221_B1AR_unb_15sec_2	2	4.6059	6397321	927.66		B1AR	43	49	FQGPASL	5	719.372	Cyanopindolol	0.25	100221_B1AR_cyano_15sec_1	1	4.84186	9233079	722.157
B1AR	17	36	EKGGGSGGGSGGSAWSHPQF	18	1846.81	Unbound	0.25	260221_B1AR_unb_15sec_3	2	4.61633	4466270	927.69		B1AR	43	49	FQGPASL	5	719.372	Cyanopindolol	0.25	100221_B1AR_cyano_15sec_2	1	4.85229	9682177	722.059
B1AR	17	36	EKGGGSGGGSGGSAWSHPQF	18	1846.81	Unbound	2	260221_B1AR_unb_2min_1	2	4.60674	5126774	927.59		B1AR	43	49	FQGPASL	5	719.372	Cyanopindolol	0.25	100221_B1AR_cyano_15sec_3	1	4.84444	8868591	722.061
B1AR	17	36	EKGGGSGGGSGGSAWSHPQF	18	1846.81	Unbound	2	260221_B1AR_unb_2min_2	2	4.61084	8268080	927.636		B1AR	43	49	FQGPASL	5	719.372	Cyanopindolol	2	100221_B1AR_cyano_2min_1	1	4.84625	9261443	722.505
B1AR	17	36	EKGGGSGGGSGGSAWSHPQF	18	1846.81	Unbound	2	260221_B1AR_unb_2min_3	2	4.60645	4603740	927.565		B1AR	43	49	FQGPASL	5	719.372	Cyanopindolol	2	100221_B1AR_cyano_2min_2	1	4.8568	9653058	722.461
B1AR	17	36	EKGGGSGGGSGGSAWSHPQF	18	1846.81	Unbound	30	260221_B1AR_unb_30min_1	2	4.59758	7214021	927.464		B1AR	43	49	FQGPASL	5	719.372	Cyanopindolol	2	100221_B1AR_cyano_2min_3	1	4.84	6457344	722.478
B1AR	17	36	EKGGGSGGGSGGSAWSHPQF	18	1846.81	Unbound	30	260221_B1AR_unb_30min_2	2	4.59212	7129958	927.42		B1AR	43	49	FQGPASL	5	719.372	Cyanopindolol	30	100221_B1AR_cyano_30min_1	1	4.84277	8074173	722.805
B1AR	17	36	EKGGGSGGGSGGSAWSHPQF	18	1846.81	Unbound	30	260221_B1AR_unb_30min_3	2	4.59897	7454261	927.435		B1AR	43	49	FQGPASL	5	719.372	Cyanopindolol	30	100221_B1AR_cyano_30min_2	1	4.85954	8088635	722.817
B1AR	17	36	EKGGGSGGGSGGSAWSHPQF	18	1846.81	Unbound	120	260221_B1AR_unb_120min_1	2	4.5994	6484677	927.389		B1AR	43	49	FQGPASL	5	719.372	Cyanopindolol	30	100221_B1AR_cyano_30min_3	1	4.88413	8617647	722.774
B1AR	17	36	EKGGGSGGGSGGSAWSHPQF	18	1846.81	Unbound	120	260221_B1AR_unb_120min_2	2	4.60501	6988541	927.298		B1AR	43	49	FQGPASL	5	719.372	Cyanopindolol	120	100221_B1AR_cyano_120min_1	1	4.87368	7989428	722.755
B1AR	17	36	EKGGGSGGGSGGSAWSHPQF	18	1846.81	Unbound	120	260221_B1AR_unb_120min_3	2	4.60271	6939718	927.285		B1AR	43	49	FQGPASL	5	719.372	Cyanopindolol	120	100221_B1AR_cyano_120min_2	1	4.87534	8461364	722.735
B1AR	17	38	EKGGGSGGGSGGSAWSHPQFEK	20	2103.95	Carazolol	0	100221_B1AR_dualp	3	3.90766	334217	702.365		B1AR	43	49	FQGPASL	5	719.372	Cyanopindolol	120	100221_B1AR_cyano_120min_1(repeat)	1	4.86031	6519094	722.648
B1AR	17	38	EKGGGSGGGSGGSAWSHPQFEK	20	2103.95	Carazolol	0	121120_B1AR_dualp	3	3.89591	210299	702.376		B1AR	43	49	FQGPASL	5	719.372	Unbound	0	100221_B1AR_dualp	1	4.86055	12792400	719.71
B1AR	17	38	EKGGGSGGGSGGSAWSHPQFEK	20	2103.95	Carazolol	0.25	260221_B1AR__caraz_15sec_1	3	3.92621	107388	704.921		B1AR	43	49	FQGPASL	5	719.372	Unbound	0	121120_B1AR_dualp	1	4.8553	3095015	719.729
B1AR	17	38	EKGGGSGGGSGGSAWSHPQFEK	20	2103.95	Carazolol	0.25	260221_B1AR__caraz_15sec_2	3	3.93656	83771	704.701		B1AR	43	49	FQGPASL	5	719.372	Unbound	0.25	100221_B1AR_unb_15sec_1	1	4.85863	11805146	722.068
B1AR	17	38	EKGGGSGGGSGGSAWSHPQFEK	20	2103.95	Carazolol	0.25	260221_B1AR__caraz_15sec_3	3	3.94178	83743	704.748		B1AR	43	49	FQGPASL	5	719.372	Unbound	0.25	100221_B1AR_unb_15sec_2	1	4.86014	16777017	722.134
B1AR	17	38	EKGGGSGGGSGGSAWSHPQFEK	20	2103.95	Carazolol	2	260221_B1AR__caraz_2min_1	3	3.93712	103421	704.706		B1AR	43	49	FQGPASL	5	719.372	Unbound	0.25	100221_B1AR_unb_15sec_3	1	4.86394	7036877	722.156
B1AR	17	38	EKGGGSGGGSGGSAWSHPQFEK	20	2103.95	Carazolol	2	260221_B1AR__caraz_2min_2	3	3.93639	96702	704.86		B1AR	43	49	FQGPASL	5	719.372	Unbound	2	100221_B1AR_unb_2min_1	1	4.85208	10322022	722.545
B1AR	17	38	EKGGGSGGGSGGSAWSHPQFEK	20	2103.95	Carazolol	2	260221_B1AR__caraz_2min_3	3	3.92875	101640	704.76		B1AR	43	49	FQGPASL	5	719.372	Unbound	2	100221_B1AR_unb_2min_2	1	4.86646	11431725	722.446
B1AR	17	38	EKGGGSGGGSGGSAWSHPQFEK	20	2103.95	Carazolol	30	260221_B1AR__caraz_30min_1	3	3.92349	95950	704.591		B1AR	43	49	FQGPASL	5	719.372	Unbound	2	100221_B1AR_unb_2min_3	1	4.85051	15059001	722.466
B1AR	17	38	EKGGGSGGGSGGSAWSHPQFEK	20	2103.95	Carazolol	30	260221_B1AR__caraz_30min_2	3	3.93197	106457	704.523		B1AR	43	49	FQGPASL	5	719.372	Unbound	30	100221_B1AR_unb_30min_1	1	4.85501	13152832	722.802
B1AR	17	38	EKGGGSGGGSGGSAWSHPQFEK	20	2103.95	Carazolol	30	260221_B1AR__caraz_30min_3	3	3.93743	103189	704.524		B1AR	43	49	FQGPASL	5	719.372	Unbound	30	100221_B1AR_unb_30min_2	1	4.85966	8614276	722.879
B1AR	17	38	EKGGGSGGGSGGSAWSHPQFEK	20	2103.95	Carazolol	120	260221_B1AR__caraz_120min_1	3	3.92967	96110	704.547		B1AR	43	49	FQGPASL	5	719.372	Unbound	30	100221_B1AR_unb_30min_3	1	4.88205	8848863	722.885
B1AR	17	38	EKGGGSGGGSGGSAWSHPQFEK	20	2103.95	Carazolol	120	260221_B1AR__caraz_120min_2	3	3.92861	96985	704.618		B1AR	43	49	FQGPASL	5	719.372	Unbound	120	100221_B1AR_unb_120min_1	1	4.87334	6993951	722.744
B1AR	17	38	EKGGGSGGGSGGSAWSHPQFEK	20	2103.95	Carazolol	120	260221_B1AR__caraz_120min_3	3	3.93374	100877	704.602		B1AR	43	49	FQGPASL	5	719.372	Unbound	120	100221_B1AR_unb_120min_2	1	4.87552	7182073	722.735
B1AR	17	38	EKGGGSGGGSGGSAWSHPQFEK	20	2103.95	Carvedilol	0	100221_B1AR_dualp	3	3.90766	334217	702.365		B1AR	43	49	FQGPASL	5	719.372	Unbound	120	100221_B1AR_unb_120min_3	1	4.87159	7182686	722.734
B1AR	17	38	EKGGGSGGGSGGSAWSHPQFEK	20	2103.95	Carvedilol	0	121120_B1AR_dualp	3	3.89591	210299	702.376		B1AR	43	50	FQGPASLL	6	832.456	Cyanopindolol	0	100221_B1AR_dualp	1	5.88589	23868518	832.863
B1AR	17	38	EKGGGSGGGSGGSAWSHPQFEK	20	2103.95	Carvedilol	0.25	260221_B1AR__carve_15sec_1	3	3.92769	106698	704.838		B1AR	43	50	FQGPASLL	6	832.456	Cyanopindolol	0	121120_B1AR_dualp	1	5.88742	4266690	832.904
B1AR	17	38	EKGGGSGGGSGGSAWSHPQFEK	20	2103.95	Carvedilol	0.25	260221_B1AR__carve_15sec_2	3	3.94188	101084	704.82		B1AR	43	50	FQGPASLL	6	832.456	Cyanopindolol	0.25	100221_B1AR_cyano_15sec_1	1	5.88619	13329521	835.154
B1AR	17	38	EKGGGSGGGSGGSAWSHPQFEK	20	2103.95	Carvedilol	0.25	260221_B1AR__carve_15sec_3	3	3.93588	96460	704.773		B1AR	43	50	FQGPASLL	6	832.456	Cyanopindolol	0.25	100221_B1AR_cyano_15sec_2	1	5.88637	14965745	835.185
B1AR	17	38	EKGGGSGGGSGGSAWSHPQFEK	20	2103.95	Carvedilol	2	260221_B1AR__carve_2min_1	3	3.93303	105347	704.797		B1AR	43	50	FQGPASLL	6	832.456	Cyanopindolol	0.25	100221_B1AR_cyano_15sec_3	1	5.88108	11496824	835.259
B1AR	17	38	EKGGGSGGGSGGSAWSHPQFEK	20	2103.95	Carvedilol	2	260221_B1AR__carve_2min_2	3	3.93397	107733	704.695		B1AR	43	50	FQGPASLL	6	832.456	Cyanopindolol	2	100221_B1AR_cyano_2min_1	1	5.88265	14601449	835.789
B1AR	17	38	EKGGGSGGGSGGSAWSHPQFEK	20	2103.95	Carvedilol	2	260221_B1AR__carve_2min_3	3	3.9232	109595	704.629		B1AR	43	50	FQGPASLL	6	832.456	Cyanopindolol	2	100221_B1AR_cyano_2min_2	1	5.88598	14215588	835.652
B1AR	17	38	EKGGGSGGGSGGSAWSHPQFEK	20	2103.95	Carvedilol	30	260221_B1AR__carve_30min_1	3	3.9226	109509	704.715		B1AR	43	50	FQGPASLL	6	832.456	Cyanopindolol	2	100221_B1AR_cyano_2min_3	1	5.86675	10890761	835.716
B1AR	17	38	EKGGGSGGGSGGSAWSHPQFEK	20	2103.95	Carvedilol	30	260221_B1AR__carve_30min_2	3	3.93195	117237	704.651		B1AR	43	50	FQGPASLL	6	832.456	Cyanopindolol	30	100221_B1AR_cyano_30min_1	1	5.88417	16319819	836.415
B1AR	17	38	EKGGGSGGGSGGSAWSHPQFEK	20	2103.95	Carvedilol	30	260221_B1AR__carve_30min_3	3	3.9351	93422	704.536		B1AR	43	50	FQGPASLL	6	832.456	Cyanopindolol	30	100221_B1AR_cyano_30min_2	1	5.93161	15162673	836.411
B1AR	17	38	EKGGGSGGGSGGSAWSHPQFEK	20	2103.95	Carvedilol	120	260221_B1AR__carve_120min_1	3	3.92407	101867	704.491		B1AR	43	50	FQGPASLL	6	832.456	Cyanopindolol	30	100221_B1AR_cyano_30min_3	1	5.90053	16147184	836.412
B1AR	17	38	EKGGGSGGGSGGSAWSHPQFEK	20	2103.95	Carvedilol	120	260221_B1AR__carve_120min_2	3	3.91364	98998	704.576		B1AR	43	50	FQGPASLL	6	832.456	Cyanopindolol	120	100221_B1AR_cyano_120min_1	1	5.89785	11748084	836.594
B1AR	17	38	EKGGGSGGGSGGSAWSHPQFEK	20	2103.95	Carvedilol	120	260221_B1AR__carve_120min_3	3	3.90546	108936	704.725		B1AR	43	50	FQGPASLL	6	832.456	Cyanopindolol	120	100221_B1AR_cyano_120min_2	1	5.91311	11060467	836.553
B1AR	17	38	EKGGGSGGGSGGSAWSHPQFEK	20	2103.95	Unbound	0	100221_B1AR_dualp	3	3.90766	334217	702.365		B1AR	43	50	FQGPASLL	6	832.456	Cyanopindolol	120	100221_B1AR_cyano_120min_1(repeat)	1	5.89248	12302803	836.516
B1AR	17	38	EKGGGSGGGSGGSAWSHPQFEK	20	2103.95	Unbound	0	121120_B1AR_dualp	3	3.89591	210299	702.376		B1AR	43	50	FQGPASLL	6	832.456	Unbound	0	100221_B1AR_dualp	1	5.88589	23868518	832.863
B1AR	17	38	EKGGGSGGGSGGSAWSHPQFEK	20	2103.95	Unbound	0.25	260221_B1AR_unb_15sec_1	3	3.92163	87843	704.972		B1AR	43	50	FQGPASLL	6	832.456	Unbound	0	121120_B1AR_dualp	1	5.88742	4266690	832.904
B1AR	17	38	EKGGGSGGGSGGSAWSHPQFEK	20	2103.95	Unbound	0.25	260221_B1AR_unb_15sec_2	3	3.93795	102700	704.83		B1AR	43	50	FQGPASLL	6	832.456	Unbound	0.25	100221_B1AR_unb_15sec_1	1	5.87653	21951131	835.225
B1AR	17	38	EKGGGSGGGSGGSAWSHPQFEK	20	2103.95	Unbound	0.25	260221_B1AR_unb_15sec_3	3	3.93136	64479	704.721		B1AR	43	50	FQGPASLL	6	832.456	Unbound	0.25	100221_B1AR_unb_15sec_2	1	5.88423	21740550	835.252
B1AR	17	38	EKGGGSGGGSGGSAWSHPQFEK	20	2103.95	Unbound	2	260221_B1AR_unb_2min_1	3	3.94421	75294	704.774		B1AR	43	50	FQGPASLL	6	832.456	Unbound	0.25	100221_B1AR_unb_15sec_3	1	5.88326	15174249	835.237
B1AR	17	38	EKGGGSGGGSGGSAWSHPQFEK	20	2103.95	Unbound	2	260221_B1AR_unb_2min_2	3	3.9382	108372	704.736		B1AR	43	50	FQGPASLL	6	832.456	Unbound	2	100221_B1AR_unb_2min_1	1	5.88802	13930356	835.768
B1AR	17	38	EKGGGSGGGSGGSAWSHPQFEK	20	2103.95	Unbound	2	260221_B1AR_unb_2min_3	3	3.92763	80383	704.633		B1AR	43	50	FQGPASLL	6	832.456	Unbound	2	100221_B1AR_unb_2min_2	1	5.89229	14291486	835.671
B1AR	17	38	EKGGGSGGGSGGSAWSHPQFEK	20	2103.95	Unbound	30	260221_B1AR_unb_30min_1	3	3.91901	103062	704.536		B1AR	43	50	FQGPASLL	6	832.456	Unbound	2	100221_B1AR_unb_2min_3	1	5.88214	19643353	835.658
B1AR	17	38	EKGGGSGGGSGGSAWSHPQFEK	20	2103.95	Unbound	30	260221_B1AR_unb_30min_2	3	3.92001	89988	704.56		B1AR	43	50	FQGPASLL	6	832.456	Unbound	30	100221_B1AR_unb_30min_1	1	5.87348	27925230	836.428
B1AR	17	38	EKGGGSGGGSGGSAWSHPQFEK	20	2103.95	Unbound	30	260221_B1AR_unb_30min_3	3	3.92976	115756	704.599		B1AR	43	50	FQGPASLL	6	832.456	Unbound	30	100221_B1AR_unb_30min_2	1	5.87946	12977772	836.327
B1AR	17	38	EKGGGSGGGSGGSAWSHPQFEK	20	2103.95	Unbound	120	260221_B1AR_unb_120min_1	3	3.92873	90971	704.496		B1AR	43	50	FQGPASLL	6	832.456	Unbound	30	100221_B1AR_unb_30min_3	1	5.90583	15611147	836.429
B1AR	17	38	EKGGGSGGGSGGSAWSHPQFEK	20	2103.95	Unbound	120	260221_B1AR_unb_120min_2	3	3.93183	105068	704.57		B1AR	43	50	FQGPASLL	6	832.456	Unbound	120	100221_B1AR_unb_120min_1	1	5.89396	12149950	836.655
B1AR	17	38	EKGGGSGGGSGGSAWSHPQFEK	20	2103.95	Unbound	120	260221_B1AR_unb_120min_3	3	3.93467	96808	704.636		B1AR	43	50	FQGPASLL	6	832.456	Unbound	120	100221_B1AR_unb_120min_2	1	5.91226	12255152	836.625
B1AR	17	39	EKGGGSGGGSGGSAWSHPQFEKL	21	2217.03	Carazolol	0	100221_B1AR_dualp	3	4.54759	1076920	740.15		B1AR	43	50	FQGPASLL	6	832.456	Unbound	120	100221_B1AR_unb_120min_3	1	5.90358	12467710	836.519
B1AR	17	39	EKGGGSGGGSGGSAWSHPQFEKL	21	2217.03	Carazolol	0	121120_B1AR_dualp	3	4.54311	784001	740.107		B1AR	46	54	PASLLMALV	7	914.538	Cyanopindolol	0	100221_B1AR_dualp	2	3.42795	1245413	457.991
B1AR	17	39	EKGGGSGGGSGGSAWSHPQFEKL	21	2217.03	Carazolol	0.25	260221_B1AR__caraz_15sec_1	3	4.57945	2114733	742.144		B1AR	46	54	PASLLMALV	7	914.538	Cyanopindolol	0	121120_B1AR_dualp	2	3.39424	481924	457.989
B1AR	17	39	EKGGGSGGGSGGSAWSHPQFEKL	21	2217.03	Carazolol	0.25	260221_B1AR__caraz_15sec_2	3	4.58977	2156355	742.061		B1AR	46	54	PASLLMALV	7	914.538	Cyanopindolol	0.25	100221_B1AR_cyano_15sec_1	2	3.41184	708323	458.395
B1AR	17	39	EKGGGSGGGSGGSAWSHPQFEKL	21	2217.03	Carazolol	0.25	260221_B1AR__caraz_15sec_3	3	4.58064	1840892	742.075		B1AR	46	54	PASLLMALV	7	914.538	Cyanopindolol	0.25	100221_B1AR_cyano_15sec_2	2	3.42456	839800	458.375
B1AR	17	39	EKGGGSGGGSGGSAWSHPQFEKL	21	2217.03	Carazolol	2	260221_B1AR__caraz_2min_1	3	4.58342	1829607	742.063		B1AR	46	54	PASLLMALV	7	914.538	Cyanopindolol	0.25	100221_B1AR_cyano_15sec_3	2	3.41301	804719	458.385
B1AR	17	39	EKGGGSGGGSGGSAWSHPQFEKL	21	2217.03	Carazolol	2	260221_B1AR__caraz_2min_2	3	4.59602	1640528	742.053		B1AR	46	54	PASLLMALV	7	914.538	Cyanopindolol	2	100221_B1AR_cyano_2min_1	2	3.4556	562263	458.598
B1AR	17	39	EKGGGSGGGSGGSAWSHPQFEKL	21	2217.03	Carazolol	2	260221_B1AR__caraz_2min_3	3	4.58137	1584233	742.057		B1AR	46	54	PASLLMALV	7	914.538	Cyanopindolol	2	100221_B1AR_cyano_2min_2	2	3.42029	820304	458.637
B1AR	17	39	EKGGGSGGGSGGSAWSHPQFEKL	21	2217.03	Carazolol	30	260221_B1AR__caraz_30min_1	3	4.57661	1367160	741.995		B1AR	46	54	PASLLMALV	7	914.538	Cyanopindolol	2	100221_B1AR_cyano_2min_3	2	3.44795	385457	458.628
B1AR	17	39	EKGGGSGGGSGGSAWSHPQFEKL	21	2217.03	Carazolol	30	260221_B1AR__caraz_30min_2	3	4.58983	1486111	742.018		B1AR	46	54	PASLLMALV	7	914.538	Cyanopindolol	30	100221_B1AR_cyano_30min_1	2	3.48447	497072	459.307
B1AR	17	39	EKGGGSGGGSGGSAWSHPQFEKL	21	2217.03	Carazolol	30	260221_B1AR__caraz_30min_3	3	4.59322	1561846	742.004		B1AR	46	54	PASLLMALV	7	914.538	Cyanopindolol	30	100221_B1AR_cyano_30min_2	2	3.48135	504736	459.29
B1AR	17	39	EKGGGSGGGSGGSAWSHPQFEKL	21	2217.03	Carazolol	120	260221_B1AR__caraz_120min_1	3	4.57871	1362195	742.009		B1AR	46	54	PASLLMALV	7	914.538	Cyanopindolol	30	100221_B1AR_cyano_30min_3	2	3.48854	532706	459.267
B1AR	17	39	EKGGGSGGGSGGSAWSHPQFEKL	21	2217.03	Carazolol	120	260221_B1AR__caraz_120min_2	3	4.58671	1257303	742.012		B1AR	46	54	PASLLMALV	7	914.538	Cyanopindolol	120	100221_B1AR_cyano_120min_1	2	3.45866	411560	459.383
B1AR	17	39	EKGGGSGGGSGGSAWSHPQFEKL	21	2217.03	Carazolol	120	260221_B1AR__caraz_120min_3	3	4.5917	1696216	741.963		B1AR	46	54	PASLLMALV	7	914.538	Cyanopindolol	120	100221_B1AR_cyano_120min_2	2	3.49026	425635	459.341
B1AR	17	39	EKGGGSGGGSGGSAWSHPQFEKL	21	2217.03	Carvedilol	0	100221_B1AR_dualp	3	4.54759	1076920	740.15		B1AR	46	54	PASLLMALV	7	914.538	Cyanopindolol	120	100221_B1AR_cyano_120min_1(repeat)	2	3.49038	327056	459.326
B1AR	17	39	EKGGGSGGGSGGSAWSHPQFEKL	21	2217.03	Carvedilol	0	121120_B1AR_dualp	3	4.54311	784001	740.107		B1AR	46	54	PASLLMALV	7	914.538	Unbound	0	100221_B1AR_dualp	2	3.42795	1245413	457.991
B1AR	17	39	EKGGGSGGGSGGSAWSHPQFEKL	21	2217.03	Carvedilol	0.25	260221_B1AR__carve_15sec_1	3	4.58347	2227693	742.131		B1AR	46	54	PASLLMALV	7	914.538	Unbound	0	121120_B1AR_dualp	2	3.39424	481924	457.989
B1AR	17	39	EKGGGSGGGSGGSAWSHPQFEKL	21	2217.03	Carvedilol	0.25	260221_B1AR__carve_15sec_2	3	4.59012	2018934	742.087		B1AR	46	54	PASLLMALV	7	914.538	Unbound	0.25	100221_B1AR_unb_15sec_1	2	3.42145	1132076	458.378
B1AR	17	39	EKGGGSGGGSGGSAWSHPQFEKL	21	2217.03	Carvedilol	0.25	260221_B1AR__carve_15sec_3	3	4.59509	1876968	742.08		B1AR	46	54	PASLLMALV	7	914.538	Unbound	0.25	100221_B1AR_unb_15sec_2	2	3.41907	1181618	458.377
B1AR	17	39	EKGGGSGGGSGGSAWSHPQFEKL	21	2217.03	Carvedilol	2	260221_B1AR__carve_2min_1	3	4.58106	1939571	742.028		B1AR	46	54	PASLLMALV	7	914.538	Unbound	0.25	100221_B1AR_unb_15sec_3	2	3.41693	629012	458.368
B1AR	17	39	EKGGGSGGGSGGSAWSHPQFEKL	21	2217.03	Carvedilol	2	260221_B1AR__carve_2min_2	3	4.57583	1845272	742.065		B1AR	46	54	PASLLMALV	7	914.538	Unbound	2	100221_B1AR_unb_2min_1	2	3.45763	669662	458.646
B1AR	17	39	EKGGGSGGGSGGSAWSHPQFEKL	21	2217.03	Carvedilol	2	260221_B1AR__carve_2min_3	3	4.58118	1856541	742.094		B1AR	46	54	PASLLMALV	7	914.538	Unbound	2	100221_B1AR_unb_2min_2	2	3.45311	456724	458.632
B1AR	17	39	EKGGGSGGGSGGSAWSHPQFEKL	21	2217.03	Carvedilol	30	260221_B1AR__carve_30min_1	3	4.57865	1609113	742.004		B1AR	46	54	PASLLMALV	7	914.538	Unbound	2	100221_B1AR_unb_2min_3	2	3.39417	866344	458.652
B1AR	17	39	EKGGGSGGGSGGSAWSHPQFEKL	21	2217.03	Carvedilol	30	260221_B1AR__carve_30min_2	3	4.58921	1364754	741.934		B1AR	46	54	PASLLMALV	7	914.538	Unbound	30	100221_B1AR_unb_30min_1	2	3.44071	537200	459.332
B1AR	17	39	EKGGGSGGGSGGSAWSHPQFEKL	21	2217.03	Carvedilol	30	260221_B1AR__carve_30min_3	3	4.58757	1546835	742.004		B1AR	46	54	PASLLMALV	7	914.538	Unbound	30	100221_B1AR_unb_30min_2	2	3.45214	769070	459.247
B1AR	17	39	EKGGGSGGGSGGSAWSHPQFEKL	21	2217.03	Carvedilol	120	260221_B1AR__carve_120min_1	3	4.57348	1458677	742.042		B1AR	46	54	PASLLMALV	7	914.538	Unbound	30	100221_B1AR_unb_30min_3	2	3.49068	433435	459.332
B1AR	17	39	EKGGGSGGGSGGSAWSHPQFEKL	21	2217.03	Carvedilol	120	260221_B1AR__carve_120min_2	3	4.57297	1425176	742.033		B1AR	46	54	PASLLMALV	7	914.538	Unbound	120	100221_B1AR_unb_120min_1	2	3.48332	366759	459.35
B1AR	17	39	EKGGGSGGGSGGSAWSHPQFEKL	21	2217.03	Carvedilol	120	260221_B1AR__carve_120min_3	3	4.5726	1458994	742.062		B1AR	46	54	PASLLMALV	7	914.538	Unbound	120	100221_B1AR_unb_120min_2	2	3.49086	407098	459.382
B1AR	17	39	EKGGGSGGGSGGSAWSHPQFEKL	21	2217.03	Unbound	0	100221_B1AR_dualp	3	4.54759	1076920	740.15		B1AR	46	54	PASLLMALV	7	914.538	Unbound	120	100221_B1AR_unb_120min_3	2	3.50964	410532	459.387
B1AR	17	39	EKGGGSGGGSGGSAWSHPQFEKL	21	2217.03	Unbound	0	121120_B1AR_dualp	3	4.54311	784001	740.107		B1AR	57	63	LIVAGNV	6	685.424	Cyanopindolol	0	100221_B1AR_dualp	1	4.5287	1180467	685.757
B1AR	17	39	EKGGGSGGGSGGSAWSHPQFEKL	21	2217.03	Unbound	0.25	260221_B1AR_unb_15sec_1	3	4.57642	2335654	742.154		B1AR	57	63	LIVAGNV	6	685.424	Cyanopindolol	0	121120_B1AR_dualp	1	4.52438	289116	685.776
B1AR	17	39	EKGGGSGGGSGGSAWSHPQFEKL	21	2217.03	Unbound	0.25	260221_B1AR_unb_15sec_2	3	4.583	1890810	742.079		B1AR	57	63	LIVAGNV	6	685.424	Cyanopindolol	0.25	100221_B1AR_cyano_15sec_1	1	4.52756	1010559	685.754
B1AR	17	39	EKGGGSGGGSGGSAWSHPQFEKL	21	2217.03	Unbound	0.25	260221_B1AR_unb_15sec_3	3	4.59828	1593946	742.091		B1AR	57	63	LIVAGNV	6	685.424	Cyanopindolol	0.25	100221_B1AR_cyano_15sec_2	1	4.53089	916980	685.785
B1AR	17	39	EKGGGSGGGSGGSAWSHPQFEKL	21	2217.03	Unbound	2	260221_B1AR_unb_2min_1	3	4.59	1523587	742.034		B1AR	57	63	LIVAGNV	6	685.424	Cyanopindolol	0.25	100221_B1AR_cyano_15sec_3	1	4.5294	997337	685.767
B1AR	17	39	EKGGGSGGGSGGSAWSHPQFEKL	21	2217.03	Unbound	2	260221_B1AR_unb_2min_2	3	4.58692	1745531	742.003		B1AR	57	63	LIVAGNV	6	685.424	Cyanopindolol	2	100221_B1AR_cyano_2min_1	1	4.52999	1038924	685.755
B1AR	17	39	EKGGGSGGGSGGSAWSHPQFEKL	21	2217.03	Unbound	2	260221_B1AR_unb_2min_3	3	4.58423	1216782	742.072		B1AR	57	63	LIVAGNV	6	685.424	Cyanopindolol	2	100221_B1AR_cyano_2min_2	1	4.53214	891190	685.79
B1AR	17	39	EKGGGSGGGSGGSAWSHPQFEKL	21	2217.03	Unbound	30	260221_B1AR_unb_30min_1	3	4.57903	1397656	741.989		B1AR	57	63	LIVAGNV	6	685.424	Cyanopindolol	2	100221_B1AR_cyano_2min_3	1	4.5236	761788	685.778
B1AR	17	39	EKGGGSGGGSGGSAWSHPQFEKL	21	2217.03	Unbound	30	260221_B1AR_unb_30min_2	3	4.56966	1597251	741.996		B1AR	57	63	LIVAGNV	6	685.424	Cyanopindolol	30	100221_B1AR_cyano_30min_1	1	4.52591	1031671	685.842
B1AR	17	39	EKGGGSGGGSGGSAWSHPQFEKL	21	2217.03	Unbound	30	260221_B1AR_unb_30min_3	3	4.57712	1563786	742.004		B1AR	57	63	LIVAGNV	6	685.424	Cyanopindolol	30	100221_B1AR_cyano_30min_2	1	4.53493	938371	685.789
B1AR	17	39	EKGGGSGGGSGGSAWSHPQFEKL	21	2217.03	Unbound	120	260221_B1AR_unb_120min_1	3	4.58008	1421429	742.042		B1AR	57	63	LIVAGNV	6	685.424	Cyanopindolol	30	100221_B1AR_cyano_30min_3	1	4.54265	930662	685.797
B1AR	17	39	EKGGGSGGGSGGSAWSHPQFEKL	21	2217.03	Unbound	120	260221_B1AR_unb_120min_2	3	4.58772	1347055	741.989		B1AR	57	63	LIVAGNV	6	685.424	Cyanopindolol	120	100221_B1AR_cyano_120min_1	1	4.54959	724532	685.841
B1AR	17	39	EKGGGSGGGSGGSAWSHPQFEKL	21	2217.03	Unbound	120	260221_B1AR_unb_120min_3	3	4.58355	1469934	742.009		B1AR	57	63	LIVAGNV	6	685.424	Cyanopindolol	120	100221_B1AR_cyano_120min_2	1	4.5498	848129	685.801
B1AR	18	36	KGGGSGGGSGGSAWSHPQF	17	1717.77	Carazolol	0	100221_B1AR_dualp	2	4.55069	2357216	859.9		B1AR	57	63	LIVAGNV	6	685.424	Cyanopindolol	120	100221_B1AR_cyano_120min_1(repeat)	1	4.53338	701393	685.851
B1AR	18	36	KGGGSGGGSGGSAWSHPQF	17	1717.77	Carazolol	0	121120_B1AR_dualp	2	4.53836	1975152	859.806		B1AR	57	63	LIVAGNV	6	685.424	Unbound	0	100221_B1AR_dualp	1	4.5287	1180467	685.757
B1AR	18	36	KGGGSGGGSGGSAWSHPQF	17	1717.77	Carazolol	0.25	260221_B1AR__caraz_15sec_1	2	4.5833	1186331	862.92		B1AR	57	63	LIVAGNV	6	685.424	Unbound	0	121120_B1AR_dualp	1	4.52438	289116	685.776
B1AR	18	36	KGGGSGGGSGGSAWSHPQF	17	1717.77	Carazolol	0.25	260221_B1AR__caraz_15sec_2	2	4.59272	1119835	862.789		B1AR	57	63	LIVAGNV	6	685.424	Unbound	0.25	100221_B1AR_unb_15sec_1	1	4.53092	1131335	685.775
B1AR	18	36	KGGGSGGGSGGSAWSHPQF	17	1717.77	Carazolol	0.25	260221_B1AR__caraz_15sec_3	2	4.5833	974815	862.754		B1AR	57	63	LIVAGNV	6	685.424	Unbound	0.25	100221_B1AR_unb_15sec_3	1	4.53031	862789	685.816
B1AR	18	36	KGGGSGGGSGGSAWSHPQF	17	1717.77	Carazolol	2	260221_B1AR__caraz_2min_1	2	4.58489	1193224	862.77		B1AR	57	63	LIVAGNV	6	685.424	Unbound	2	100221_B1AR_unb_2min_1	1	4.52454	1116846	685.805
B1AR	18	36	KGGGSGGGSGGSAWSHPQF	17	1717.77	Carazolol	2	260221_B1AR__caraz_2min_2	2	4.59511	1150460	862.707		B1AR	57	63	LIVAGNV	6	685.424	Unbound	2	100221_B1AR_unb_2min_2	1	4.53238	1001115	685.769
B1AR	18	36	KGGGSGGGSGGSAWSHPQF	17	1717.77	Carazolol	2	260221_B1AR__caraz_2min_3	2	4.58149	1075077	862.73		B1AR	57	63	LIVAGNV	6	685.424	Unbound	2	100221_B1AR_unb_2min_3	1	4.52884	1048502	685.81
B1AR	18	36	KGGGSGGGSGGSAWSHPQF	17	1717.77	Carazolol	30	260221_B1AR__caraz_30min_1	2	4.57714	1107478	862.564		B1AR	57	63	LIVAGNV	6	685.424	Unbound	30	100221_B1AR_unb_30min_1	1	4.52442	1230870	685.862
B1AR	18	36	KGGGSGGGSGGSAWSHPQF	17	1717.77	Carazolol	30	260221_B1AR__caraz_30min_2	2	4.58948	1196898	862.606		B1AR	57	63	LIVAGNV	6	685.424	Unbound	30	100221_B1AR_unb_30min_2	1	4.53273	832705	685.877
B1AR	18	36	KGGGSGGGSGGSAWSHPQF	17	1717.77	Carazolol	30	260221_B1AR__caraz_30min_3	2	4.59658	1185357	862.503		B1AR	57	63	LIVAGNV	6	685.424	Unbound	30	100221_B1AR_unb_30min_3	1	4.55301	804130	685.894
B1AR	18	36	KGGGSGGGSGGSAWSHPQF	17	1717.77	Carazolol	120	260221_B1AR__caraz_120min_1	2	4.57936	1082714	862.531		B1AR	57	63	LIVAGNV	6	685.424	Unbound	120	100221_B1AR_unb_120min_1	1	4.54162	890888	685.792
B1AR	18	36	KGGGSGGGSGGSAWSHPQF	17	1717.77	Carazolol	120	260221_B1AR__caraz_120min_2	2	4.5888	968739	862.526		B1AR	57	63	LIVAGNV	6	685.424	Unbound	120	100221_B1AR_unb_120min_2	1	4.54627	839192	685.811
B1AR	18	36	KGGGSGGGSGGSAWSHPQF	17	1717.77	Carazolol	120	260221_B1AR__caraz_120min_3	2	4.59461	1175460	862.479		B1AR	57	63	LIVAGNV	6	685.424	Unbound	120	100221_B1AR_unb_120min_3	1	4.5453	787764	685.83
B1AR	18	36	KGGGSGGGSGGSAWSHPQF	17	1717.77	Carvedilol	0	100221_B1AR_dualp	2	4.55069	2357216	859.9		B1AR	57	64	LIVAGNVL	7	798.508	Cyanopindolol	0	100221_B1AR_dualp	1	5.42469	30118565	798.842
B1AR	18	36	KGGGSGGGSGGSAWSHPQF	17	1717.77	Carvedilol	0	121120_B1AR_dualp	2	4.53836	1975152	859.806		B1AR	57	64	LIVAGNVL	7	798.508	Cyanopindolol	0	121120_B1AR_dualp	1	5.43184	5550019	798.939
B1AR	18	36	KGGGSGGGSGGSAWSHPQF	17	1717.77	Carvedilol	0.25	260221_B1AR__carve_15sec_1	2	4.58451	1100233	862.891		B1AR	57	64	LIVAGNVL	7	798.508	Cyanopindolol	0.25	100221_B1AR_cyano_15sec_1	1	5.40433	28043793	798.848
B1AR	18	36	KGGGSGGGSGGSAWSHPQF	17	1717.77	Carvedilol	0.25	260221_B1AR__carve_15sec_2	2	4.58878	1091431	862.803		B1AR	57	64	LIVAGNVL	7	798.508	Cyanopindolol	0.25	100221_B1AR_cyano_15sec_2	1	5.40754	30838960	798.869
B1AR	18	36	KGGGSGGGSGGSAWSHPQF	17	1717.77	Carvedilol	0.25	260221_B1AR__carve_15sec_3	2	4.59177	1107635	862.786		B1AR	57	64	LIVAGNVL	7	798.508	Cyanopindolol	0.25	100221_B1AR_cyano_15sec_3	1	5.40697	26330216	798.868
B1AR	18	36	KGGGSGGGSGGSAWSHPQF	17	1717.77	Carvedilol	2	260221_B1AR__carve_2min_1	2	4.58278	1210741	862.825		B1AR	57	64	LIVAGNVL	7	798.508	Cyanopindolol	2	100221_B1AR_cyano_2min_1	1	5.41998	29156816	798.867
B1AR	18	36	KGGGSGGGSGGSAWSHPQF	17	1717.77	Carvedilol	2	260221_B1AR__carve_2min_2	2	4.57782	1270811	862.787		B1AR	57	64	LIVAGNVL	7	798.508	Cyanopindolol	2	100221_B1AR_cyano_2min_2	1	5.41006	28587954	798.868
B1AR	18	36	KGGGSGGGSGGSAWSHPQF	17	1717.77	Carvedilol	2	260221_B1AR__carve_2min_3	2	4.58434	1286219	862.761		B1AR	57	64	LIVAGNVL	7	798.508	Cyanopindolol	2	100221_B1AR_cyano_2min_3	1	5.40887	20783259	798.867
B1AR	18	36	KGGGSGGGSGGSAWSHPQF	17	1717.77	Carvedilol	30	260221_B1AR__carve_30min_1	2	4.57887	1156962	862.557		B1AR	57	64	LIVAGNVL	7	798.508	Cyanopindolol	30	100221_B1AR_cyano_30min_1	1	5.40175	29212416	798.913
B1AR	18	36	KGGGSGGGSGGSAWSHPQF	17	1717.77	Carvedilol	30	260221_B1AR__carve_30min_2	2	4.5883	1130772	862.588		B1AR	57	64	LIVAGNVL	7	798.508	Cyanopindolol	30	100221_B1AR_cyano_30min_2	1	5.42058	34237100	798.895
B1AR	18	36	KGGGSGGGSGGSAWSHPQF	17	1717.77	Carvedilol	30	260221_B1AR__carve_30min_3	2	4.58861	1114860	862.565		B1AR	57	64	LIVAGNVL	7	798.508	Cyanopindolol	30	100221_B1AR_cyano_30min_3	1	5.43699	28979355	798.907
B1AR	18	36	KGGGSGGGSGGSAWSHPQF	17	1717.77	Carvedilol	120	260221_B1AR__carve_120min_1	2	4.57422	1091032	862.58		B1AR	57	64	LIVAGNVL	7	798.508	Cyanopindolol	120	100221_B1AR_cyano_120min_1	1	5.43203	30709625	798.864
B1AR	18	36	KGGGSGGGSGGSAWSHPQF	17	1717.77	Carvedilol	120	260221_B1AR__carve_120min_2	2	4.57462	1110418	862.565		B1AR	57	64	LIVAGNVL	7	798.508	Cyanopindolol	120	100221_B1AR_cyano_120min_2	1	5.43279	29592021	798.869
B1AR	18	36	KGGGSGGGSGGSAWSHPQF	17	1717.77	Carvedilol	120	260221_B1AR__carve_120min_3	2	4.57366	1106080	862.583		B1AR	57	64	LIVAGNVL	7	798.508	Cyanopindolol	120	100221_B1AR_cyano_120min_1(repeat)	1	5.40623	20842666	798.891
B1AR	18	36	KGGGSGGGSGGSAWSHPQF	17	1717.77	Unbound	0	100221_B1AR_dualp	2	4.55069	2357216	859.9		B1AR	57	64	LIVAGNVL	7	798.508	Unbound	0	100221_B1AR_dualp	1	5.42469	30118565	798.842
B1AR	18	36	KGGGSGGGSGGSAWSHPQF	17	1717.77	Unbound	0	121120_B1AR_dualp	2	4.53836	1975152	859.806		B1AR	57	64	LIVAGNVL	7	798.508	Unbound	0	121120_B1AR_dualp	1	5.43184	5550019	798.939
B1AR	18	36	KGGGSGGGSGGSAWSHPQF	17	1717.77	Unbound	0.25	260221_B1AR_unb_15sec_1	2	4.57329	1328444	862.922		B1AR	57	64	LIVAGNVL	7	798.508	Unbound	0.25	100221_B1AR_unb_15sec_1	1	5.42719	30806097	798.896
B1AR	18	36	KGGGSGGGSGGSAWSHPQF	17	1717.77	Unbound	0.25	260221_B1AR_unb_15sec_2	2	4.59009	987789	862.856		B1AR	57	64	LIVAGNVL	7	798.508	Unbound	0.25	100221_B1AR_unb_15sec_2	1	5.43258	35224096	798.9
B1AR	18	36	KGGGSGGGSGGSAWSHPQF	17	1717.77	Unbound	0.25	260221_B1AR_unb_15sec_3	2	4.59641	843398	862.792		B1AR	57	64	LIVAGNVL	7	798.508	Unbound	0.25	100221_B1AR_unb_15sec_3	1	5.42394	25634746	798.871
B1AR	18	36	KGGGSGGGSGGSAWSHPQF	17	1717.77	Unbound	2	260221_B1AR_unb_2min_1	2	4.59227	842915	862.811		B1AR	57	64	LIVAGNVL	7	798.508	Unbound	2	100221_B1AR_unb_2min_1	1	5.42738	36768926	798.899
B1AR	18	36	KGGGSGGGSGGSAWSHPQF	17	1717.77	Unbound	2	260221_B1AR_unb_2min_2	2	4.58919	1184347	862.761		B1AR	57	64	LIVAGNVL	7	798.508	Unbound	2	100221_B1AR_unb_2min_2	1	5.43061	28834847	798.89
B1AR	18	36	KGGGSGGGSGGSAWSHPQF	17	1717.77	Unbound	2	260221_B1AR_unb_2min_3	2	4.58411	792721	862.7		B1AR	57	64	LIVAGNVL	7	798.508	Unbound	2	100221_B1AR_unb_2min_3	1	5.42762	34770731	798.893
B1AR	18	36	KGGGSGGGSGGSAWSHPQF	17	1717.77	Unbound	30	260221_B1AR_unb_30min_1	2	4.58024	1109635	862.64		B1AR	57	64	LIVAGNVL	7	798.508	Unbound	30	100221_B1AR_unb_30min_1	1	5.43173	36992300	798.917
B1AR	18	36	KGGGSGGGSGGSAWSHPQF	17	1717.77	Unbound	30	260221_B1AR_unb_30min_2	2	4.57458	1154150	862.636		B1AR	57	64	LIVAGNVL	7	798.508	Unbound	30	100221_B1AR_unb_30min_2	1	5.43495	28895469	798.92
B1AR	18	36	KGGGSGGGSGGSAWSHPQF	17	1717.77	Unbound	30	260221_B1AR_unb_30min_3	2	4.58151	1294538	862.553		B1AR	57	64	LIVAGNVL	7	798.508	Unbound	30	100221_B1AR_unb_30min_3	1	5.44273	28666302	798.913
B1AR	18	36	KGGGSGGGSGGSAWSHPQF	17	1717.77	Unbound	120	260221_B1AR_unb_120min_1	2	4.58103	1080545	862.556		B1AR	57	64	LIVAGNVL	7	798.508	Unbound	120	100221_B1AR_unb_120min_1	1	5.43614	25727628	798.903
B1AR	18	36	KGGGSGGGSGGSAWSHPQF	17	1717.77	Unbound	120	260221_B1AR_unb_120min_2	2	4.59023	1079844	862.517		B1AR	57	64	LIVAGNVL	7	798.508	Unbound	120	100221_B1AR_unb_120min_2	1	5.44999	27967926	798.902
B1AR	18	36	KGGGSGGGSGGSAWSHPQF	17	1717.77	Unbound	120	260221_B1AR_unb_120min_3	2	4.58613	1093815	862.537		B1AR	57	64	LIVAGNVL	7	798.508	Unbound	120	100221_B1AR_unb_120min_3	1	5.44301	25238544	798.888
B1AR	19	36	GGGSGGGSGGSAWSHPQF	16	1589.67	Carazolol	0	100221_B1AR_dualp	2	4.87764	202314	795.702		B1AR	58	64	IVAGNVL	6	685.424	Cyanopindolol	0	100221_B1AR_dualp	1	4.79798	19827426	685.691
B1AR	19	36	GGGSGGGSGGSAWSHPQF	16	1589.67	Carazolol	0	121120_B1AR_dualp	2	4.87508	198190	795.756		B1AR	58	64	IVAGNVL	6	685.424	Cyanopindolol	0	121120_B1AR_dualp	1	4.80025	4717872	685.69
B1AR	19	36	GGGSGGGSGGSAWSHPQF	16	1589.67	Carazolol	0.25	260221_B1AR__caraz_15sec_1	2	4.89685	161620	798.87		B1AR	58	64	IVAGNVL	6	685.424	Cyanopindolol	0.25	100221_B1AR_cyano_15sec_1	1	4.80008	18216073	685.737
B1AR	19	36	GGGSGGGSGGSAWSHPQF	16	1589.67	Carazolol	0.25	260221_B1AR__caraz_15sec_2	2	4.90588	167306	798.835		B1AR	58	64	IVAGNVL	6	685.424	Cyanopindolol	0.25	100221_B1AR_cyano_15sec_2	1	4.79748	18572022	685.709
B1AR	19	36	GGGSGGGSGGSAWSHPQF	16	1589.67	Carazolol	0.25	260221_B1AR__caraz_15sec_3	2	4.9094	160851	798.768		B1AR	58	64	IVAGNVL	6	685.424	Cyanopindolol	0.25	100221_B1AR_cyano_15sec_3	1	4.80455	16887458	685.707
B1AR	19	36	GGGSGGGSGGSAWSHPQF	16	1589.67	Carazolol	2	260221_B1AR__caraz_2min_1	2	4.9088	173032	798.714		B1AR	58	64	IVAGNVL	6	685.424	Cyanopindolol	2	100221_B1AR_cyano_2min_1	1	4.79985	18471099	685.695
B1AR	19	36	GGGSGGGSGGSAWSHPQF	16	1589.67	Carazolol	2	260221_B1AR__caraz_2min_2	2	4.91693	156273	798.67		B1AR	58	64	IVAGNVL	6	685.424	Cyanopindolol	2	100221_B1AR_cyano_2min_2	1	4.79236	12650945	685.718
B1AR	19	36	GGGSGGGSGGSAWSHPQF	16	1589.67	Carazolol	2	260221_B1AR__caraz_2min_3	2	4.90477	151555	798.702		B1AR	58	64	IVAGNVL	6	685.424	Cyanopindolol	2	100221_B1AR_cyano_2min_3	1	4.79765	14408764	685.699
B1AR	19	36	GGGSGGGSGGSAWSHPQF	16	1589.67	Carazolol	30	260221_B1AR__caraz_30min_1	2	4.89924	168294	798.586		B1AR	58	64	IVAGNVL	6	685.424	Cyanopindolol	30	100221_B1AR_cyano_30min_1	1	4.79647	14803287	685.726
B1AR	19	36	GGGSGGGSGGSAWSHPQF	16	1589.67	Carazolol	30	260221_B1AR__caraz_30min_2	2	4.90538	139505	798.686		B1AR	58	64	IVAGNVL	6	685.424	Cyanopindolol	30	100221_B1AR_cyano_30min_2	1	4.81376	17534029	685.719
B1AR	19	36	GGGSGGGSGGSAWSHPQF	16	1589.67	Carazolol	30	260221_B1AR__caraz_30min_3	2	4.91793	146865	798.605		B1AR	58	64	IVAGNVL	6	685.424	Cyanopindolol	30	100221_B1AR_cyano_30min_3	1	4.83386	17114751	685.714
B1AR	19	36	GGGSGGGSGGSAWSHPQF	16	1589.67	Carazolol	120	260221_B1AR__caraz_120min_1	2	4.90559	164431	798.592		B1AR	58	64	IVAGNVL	6	685.424	Cyanopindolol	120	100221_B1AR_cyano_120min_1	1	4.81561	11854019	685.755
B1AR	19	36	GGGSGGGSGGSAWSHPQF	16	1589.67	Carazolol	120	260221_B1AR__caraz_120min_2	2	4.91699	147291	798.648		B1AR	58	64	IVAGNVL	6	685.424	Cyanopindolol	120	100221_B1AR_cyano_120min_2	1	4.81894	13041336	685.759
B1AR	19	36	GGGSGGGSGGSAWSHPQF	16	1589.67	Carazolol	120	260221_B1AR__caraz_120min_3	2	4.91376	136138	798.506		B1AR	58	64	IVAGNVL	6	685.424	Cyanopindolol	120	100221_B1AR_cyano_120min_1(repeat)	1	4.80231	10312332	685.792
B1AR	19	36	GGGSGGGSGGSAWSHPQF	16	1589.67	Carvedilol	0	100221_B1AR_dualp	2	4.87764	202314	795.702		B1AR	58	64	IVAGNVL	6	685.424	Unbound	0	100221_B1AR_dualp	1	4.79798	19827426	685.691
B1AR	19	36	GGGSGGGSGGSAWSHPQF	16	1589.67	Carvedilol	0	121120_B1AR_dualp	2	4.87508	198190	795.756		B1AR	58	64	IVAGNVL	6	685.424	Unbound	0	121120_B1AR_dualp	1	4.80025	4717872	685.69
B1AR	19	36	GGGSGGGSGGSAWSHPQF	16	1589.67	Carvedilol	0.25	260221_B1AR__carve_15sec_1	2	4.90235	174095	798.78		B1AR	58	64	IVAGNVL	6	685.424	Unbound	0.25	100221_B1AR_unb_15sec_1	1	4.7965	20386286	685.745
B1AR	19	36	GGGSGGGSGGSAWSHPQF	16	1589.67	Carvedilol	0.25	260221_B1AR__carve_15sec_2	2	4.91181	159093	798.793		B1AR	58	64	IVAGNVL	6	685.424	Unbound	0.25	100221_B1AR_unb_15sec_2	1	4.80993	22056023	685.754
B1AR	19	36	GGGSGGGSGGSAWSHPQF	16	1589.67	Carvedilol	0.25	260221_B1AR__carve_15sec_3	2	4.91334	159920	798.879		B1AR	58	64	IVAGNVL	6	685.424	Unbound	0.25	100221_B1AR_unb_15sec_3	1	4.806	16681281	685.722
B1AR	19	36	GGGSGGGSGGSAWSHPQF	16	1589.67	Carvedilol	2	260221_B1AR__carve_2min_1	2	4.91176	159939	798.821		B1AR	58	64	IVAGNVL	6	685.424	Unbound	2	100221_B1AR_unb_2min_1	1	4.80345	20319585	685.715
B1AR	19	36	GGGSGGGSGGSAWSHPQF	16	1589.67	Carvedilol	2	260221_B1AR__carve_2min_2	2	4.89224	166848	798.62		B1AR	58	64	IVAGNVL	6	685.424	Unbound	2	100221_B1AR_unb_2min_2	1	4.80908	14248630	685.701
B1AR	19	36	GGGSGGGSGGSAWSHPQF	16	1589.67	Carvedilol	2	260221_B1AR__carve_2min_3	2	4.90535	179715	798.8		B1AR	58	64	IVAGNVL	6	685.424	Unbound	2	100221_B1AR_unb_2min_3	1	4.79104	16295861	685.713
B1AR	19	36	GGGSGGGSGGSAWSHPQF	16	1589.67	Carvedilol	30	260221_B1AR__carve_30min_1	2	4.90234	166150	798.535		B1AR	58	64	IVAGNVL	6	685.424	Unbound	30	100221_B1AR_unb_30min_1	1	4.79044	20478365	685.765
B1AR	19	36	GGGSGGGSGGSAWSHPQF	16	1589.67	Carvedilol	30	260221_B1AR__carve_30min_2	2	4.90816	158162	798.608		B1AR	58	64	IVAGNVL	6	685.424	Unbound	30	100221_B1AR_unb_30min_2	1	4.81712	13590981	685.759
B1AR	19	36	GGGSGGGSGGSAWSHPQF	16	1589.67	Carvedilol	30	260221_B1AR__carve_30min_3	2	4.91563	159246	798.535		B1AR	58	64	IVAGNVL	6	685.424	Unbound	30	100221_B1AR_unb_30min_3	1	4.81744	12918739	685.734
B1AR	19	36	GGGSGGGSGGSAWSHPQF	16	1589.67	Carvedilol	120	260221_B1AR__carve_120min_1	2	4.8987	153574	798.697		B1AR	58	64	IVAGNVL	6	685.424	Unbound	120	100221_B1AR_unb_120min_1	1	4.81758	16715171	685.71
B1AR	19	36	GGGSGGGSGGSAWSHPQF	16	1589.67	Carvedilol	120	260221_B1AR__carve_120min_2	2	4.9049	151125	798.584		B1AR	58	64	IVAGNVL	6	685.424	Unbound	120	100221_B1AR_unb_120min_2	1	4.82331	17681912	685.711
B1AR	19	36	GGGSGGGSGGSAWSHPQF	16	1589.67	Carvedilol	120	260221_B1AR__carve_120min_3	2	4.90193	152345	798.558		B1AR	58	64	IVAGNVL	6	685.424	Unbound	120	100221_B1AR_unb_120min_3	1	4.81838	16081099	685.721
B1AR	19	36	GGGSGGGSGGSAWSHPQF	16	1589.67	Unbound	0	100221_B1AR_dualp	2	4.87764	202314	795.702		B1AR	58	65	IVAGNVLV	7	784.493	Cyanopindolol	0	100221_B1AR_dualp	1	5.04688	824889	784.926
B1AR	19	36	GGGSGGGSGGSAWSHPQF	16	1589.67	Unbound	0	121120_B1AR_dualp	2	4.87508	198190	795.756		B1AR	58	65	IVAGNVLV	7	784.493	Cyanopindolol	0	121120_B1AR_dualp	1	5.04241	157940	784.86
B1AR	19	36	GGGSGGGSGGSAWSHPQF	16	1589.67	Unbound	0.25	260221_B1AR_unb_15sec_1	2	4.90016	148097	798.915		B1AR	58	65	IVAGNVLV	7	784.493	Cyanopindolol	0.25	100221_B1AR_cyano_15sec_1	1	5.03087	789866	784.934
B1AR	19	36	GGGSGGGSGGSAWSHPQF	16	1589.67	Unbound	0.25	260221_B1AR_unb_15sec_2	2	4.91706	161550	798.756		B1AR	58	65	IVAGNVLV	7	784.493	Cyanopindolol	0.25	100221_B1AR_cyano_15sec_2	1	5.03826	772815	784.908
B1AR	19	36	GGGSGGGSGGSAWSHPQF	16	1589.67	Unbound	0.25	260221_B1AR_unb_15sec_3	2	4.91504	129742	798.857		B1AR	58	65	IVAGNVLV	7	784.493	Cyanopindolol	0.25	100221_B1AR_cyano_15sec_3	1	5.03758	760772	784.866
B1AR	19	36	GGGSGGGSGGSAWSHPQF	16	1589.67	Unbound	2	260221_B1AR_unb_2min_1	2	4.91863	129975	798.818		B1AR	58	65	IVAGNVLV	7	784.493	Cyanopindolol	2	100221_B1AR_cyano_2min_1	1	5.03819	796300	784.906
B1AR	19	36	GGGSGGGSGGSAWSHPQF	16	1589.67	Unbound	2	260221_B1AR_unb_2min_2	2	4.90935	171843	798.648		B1AR	58	65	IVAGNVLV	7	784.493	Cyanopindolol	2	100221_B1AR_cyano_2min_2	1	5.0386	700241	784.965
B1AR	19	36	GGGSGGGSGGSAWSHPQF	16	1589.67	Unbound	2	260221_B1AR_unb_2min_3	2	4.91139	129446	798.684		B1AR	58	65	IVAGNVLV	7	784.493	Cyanopindolol	2	100221_B1AR_cyano_2min_3	1	5.03166	584954	784.93
B1AR	19	36	GGGSGGGSGGSAWSHPQF	16	1589.67	Unbound	30	260221_B1AR_unb_30min_1	2	4.9009	163157	798.623		B1AR	58	65	IVAGNVLV	7	784.493	Cyanopindolol	30	100221_B1AR_cyano_30min_1	1	5.03334	894847	784.957
B1AR	19	36	GGGSGGGSGGSAWSHPQF	16	1589.67	Unbound	30	260221_B1AR_unb_30min_2	2	4.9021	159589	798.651		B1AR	58	65	IVAGNVLV	7	784.493	Cyanopindolol	30	100221_B1AR_cyano_30min_2	1	5.0472	846635	784.957
B1AR	19	36	GGGSGGGSGGSAWSHPQF	16	1589.67	Unbound	30	260221_B1AR_unb_30min_3	2	4.90706	177032	798.689		B1AR	58	65	IVAGNVLV	7	784.493	Cyanopindolol	30	100221_B1AR_cyano_30min_3	1	5.07438	876784	784.911
B1AR	19	36	GGGSGGGSGGSAWSHPQF	16	1589.67	Unbound	120	260221_B1AR_unb_120min_1	2	4.91395	150092	798.666		B1AR	58	65	IVAGNVLV	7	784.493	Cyanopindolol	120	100221_B1AR_cyano_120min_1	1	5.05921	684143	784.927
B1AR	19	36	GGGSGGGSGGSAWSHPQF	16	1589.67	Unbound	120	260221_B1AR_unb_120min_2	2	4.91318	143049	798.504		B1AR	58	65	IVAGNVLV	7	784.493	Cyanopindolol	120	100221_B1AR_cyano_120min_2	1	5.06052	677468	784.963
B1AR	19	36	GGGSGGGSGGSAWSHPQF	16	1589.67	Unbound	120	260221_B1AR_unb_120min_3	2	4.91335	146742	798.619		B1AR	58	65	IVAGNVLV	7	784.493	Cyanopindolol	120	100221_B1AR_cyano_120min_1(repeat)	1	5.03999	689236	784.936
B1AR	20	36	GGSGGGSGGSAWSHPQF	15	1532.65	Carazolol	0	100221_B1AR_dualp	2	4.88513	571201	767.222		B1AR	58	65	IVAGNVLV	7	784.493	Unbound	0	100221_B1AR_dualp	1	5.04688	824889	784.926
B1AR	20	36	GGSGGGSGGSAWSHPQF	15	1532.65	Carazolol	0	121120_B1AR_dualp	2	4.87964	520570	767.214		B1AR	58	65	IVAGNVLV	7	784.493	Unbound	0	121120_B1AR_dualp	1	5.04241	157940	784.86
B1AR	20	36	GGSGGGSGGSAWSHPQF	15	1532.65	Carazolol	0.25	260221_B1AR__caraz_15sec_1	2	4.90942	156082	770.274		B1AR	58	65	IVAGNVLV	7	784.493	Unbound	0.25	100221_B1AR_unb_15sec_1	1	5.04433	882376	784.925
B1AR	20	36	GGSGGGSGGSAWSHPQF	15	1532.65	Carazolol	0.25	260221_B1AR__caraz_15sec_2	2	4.91432	177051	770.211		B1AR	58	65	IVAGNVLV	7	784.493	Unbound	0.25	100221_B1AR_unb_15sec_2	1	5.05409	868811	784.963
B1AR	20	36	GGSGGGSGGSAWSHPQF	15	1532.65	Carazolol	0.25	260221_B1AR__caraz_15sec_3	2	4.9199	173627	770.187		B1AR	58	65	IVAGNVLV	7	784.493	Unbound	0.25	100221_B1AR_unb_15sec_3	1	5.05053	633226	784.925
B1AR	20	36	GGSGGGSGGSAWSHPQF	15	1532.65	Carazolol	2	260221_B1AR__caraz_2min_1	2	4.9189	180458	770.145		B1AR	58	65	IVAGNVLV	7	784.493	Unbound	2	100221_B1AR_unb_2min_1	1	5.0464	803406	784.94
B1AR	20	36	GGSGGGSGGSAWSHPQF	15	1532.65	Carazolol	2	260221_B1AR__caraz_2min_2	2	4.92616	180388	770.054		B1AR	58	65	IVAGNVLV	7	784.493	Unbound	2	100221_B1AR_unb_2min_2	1	5.05478	766181	784.958
B1AR	20	36	GGSGGGSGGSAWSHPQF	15	1532.65	Carazolol	2	260221_B1AR__caraz_2min_3	2	4.91317	168387	770.066		B1AR	58	65	IVAGNVLV	7	784.493	Unbound	2	100221_B1AR_unb_2min_3	1	5.04459	852647	784.962
B1AR	20	36	GGSGGGSGGSAWSHPQF	15	1532.65	Carazolol	30	260221_B1AR__caraz_30min_1	2	4.90824	176051	769.769		B1AR	58	65	IVAGNVLV	7	784.493	Unbound	30	100221_B1AR_unb_30min_1	1	5.03953	1113897	784.946
B1AR	20	36	GGSGGGSGGSAWSHPQF	15	1532.65	Carazolol	30	260221_B1AR__caraz_30min_2	2	4.91486	173477	769.777		B1AR	58	65	IVAGNVLV	7	784.493	Unbound	30	100221_B1AR_unb_30min_2	1	5.05431	793928	784.951
B1AR	20	36	GGSGGGSGGSAWSHPQF	15	1532.65	Carazolol	30	260221_B1AR__caraz_30min_3	2	4.92674	175830	769.826		B1AR	58	65	IVAGNVLV	7	784.493	Unbound	30	100221_B1AR_unb_30min_3	1	5.0659	776023	784.962
B1AR	20	36	GGSGGGSGGSAWSHPQF	15	1532.65	Carazolol	120	260221_B1AR__caraz_120min_1	2	4.91242	194107	769.699		B1AR	58	65	IVAGNVLV	7	784.493	Unbound	120	100221_B1AR_unb_120min_1	1	5.06279	723822	784.96
B1AR	20	36	GGSGGGSGGSAWSHPQF	15	1532.65	Carazolol	120	260221_B1AR__caraz_120min_2	2	4.92389	191762	769.715		B1AR	58	65	IVAGNVLV	7	784.493	Unbound	120	100221_B1AR_unb_120min_2	1	5.06877	688505	784.916
B1AR	20	36	GGSGGGSGGSAWSHPQF	15	1532.65	Carazolol	120	260221_B1AR__caraz_120min_3	2	4.91716	176111	769.678		B1AR	58	65	IVAGNVLV	7	784.493	Unbound	120	100221_B1AR_unb_120min_3	1	5.06332	656076	784.946
B1AR	20	36	GGSGGGSGGSAWSHPQF	15	1532.65	Carvedilol	0	100221_B1AR_dualp	2	4.88513	571201	767.222		B1AR	64	75	LVIAAIGSTQRL	11	1241.76	Cyanopindolol	0	100221_B1AR_dualp	2	4.95362	231483	621.683
B1AR	20	36	GGSGGGSGGSAWSHPQF	15	1532.65	Carvedilol	0	121120_B1AR_dualp	2	4.87964	520570	767.214		B1AR	64	75	LVIAAIGSTQRL	11	1241.76	Cyanopindolol	0	121120_B1AR_dualp	2	4.94205	71697	621.716
B1AR	20	36	GGSGGGSGGSAWSHPQF	15	1532.65	Carvedilol	0.25	260221_B1AR__carve_15sec_1	2	4.90776	169112	770.238		B1AR	64	75	LVIAAIGSTQRL	11	1241.76	Cyanopindolol	0.25	100221_B1AR_cyano_15sec_1	2	4.94198	222841	622.531
B1AR	20	36	GGSGGGSGGSAWSHPQF	15	1532.65	Carvedilol	0.25	260221_B1AR__carve_15sec_2	2	4.91986	166537	770.245		B1AR	64	75	LVIAAIGSTQRL	11	1241.76	Cyanopindolol	0.25	100221_B1AR_cyano_15sec_2	2	4.95179	217285	622.543
B1AR	20	36	GGSGGGSGGSAWSHPQF	15	1532.65	Carvedilol	0.25	260221_B1AR__carve_15sec_3	2	4.92119	176583	770.14		B1AR	64	75	LVIAAIGSTQRL	11	1241.76	Cyanopindolol	0.25	100221_B1AR_cyano_15sec_3	2	4.94746	219334	622.514
B1AR	20	36	GGSGGGSGGSAWSHPQF	15	1532.65	Carvedilol	2	260221_B1AR__carve_2min_1	2	4.92036	186579	770.116		B1AR	64	75	LVIAAIGSTQRL	11	1241.76	Cyanopindolol	2	100221_B1AR_cyano_2min_1	2	4.94887	225698	623.121
B1AR	20	36	GGSGGGSGGSAWSHPQF	15	1532.65	Carvedilol	2	260221_B1AR__carve_2min_2	2	4.89773	197244	770.045		B1AR	64	75	LVIAAIGSTQRL	11	1241.76	Cyanopindolol	2	100221_B1AR_cyano_2min_2	2	4.9518	190104	623.09
B1AR	20	36	GGSGGGSGGSAWSHPQF	15	1532.65	Carvedilol	2	260221_B1AR__carve_2min_3	2	4.91205	198938	769.978		B1AR	64	75	LVIAAIGSTQRL	11	1241.76	Cyanopindolol	2	100221_B1AR_cyano_2min_3	2	4.94778	156887	623.112
B1AR	20	36	GGSGGGSGGSAWSHPQF	15	1532.65	Carvedilol	30	260221_B1AR__carve_30min_1	2	4.91317	178102	769.846		B1AR	64	75	LVIAAIGSTQRL	11	1241.76	Cyanopindolol	30	100221_B1AR_cyano_30min_1	2	4.94648	256423	623.475
B1AR	20	36	GGSGGGSGGSAWSHPQF	15	1532.65	Carvedilol	30	260221_B1AR__carve_30min_2	2	4.92232	194280	769.775		B1AR	64	75	LVIAAIGSTQRL	11	1241.76	Cyanopindolol	30	100221_B1AR_cyano_30min_2	2	4.95944	230352	623.416
B1AR	20	36	GGSGGGSGGSAWSHPQF	15	1532.65	Carvedilol	30	260221_B1AR__carve_30min_3	2	4.92454	189880	769.826		B1AR	64	75	LVIAAIGSTQRL	11	1241.76	Cyanopindolol	30	100221_B1AR_cyano_30min_3	2	5.0034	242585	623.467
B1AR	20	36	GGSGGGSGGSAWSHPQF	15	1532.65	Carvedilol	120	260221_B1AR__carve_120min_1	2	4.90747	173007	769.74		B1AR	64	75	LVIAAIGSTQRL	11	1241.76	Cyanopindolol	120	100221_B1AR_cyano_120min_1	2	4.97534	166222	623.733
B1AR	20	36	GGSGGGSGGSAWSHPQF	15	1532.65	Carvedilol	120	260221_B1AR__carve_120min_2	2	4.90949	196522	769.808		B1AR	64	75	LVIAAIGSTQRL	11	1241.76	Cyanopindolol	120	100221_B1AR_cyano_120min_2	2	4.98137	171838	623.751
B1AR	20	36	GGSGGGSGGSAWSHPQF	15	1532.65	Carvedilol	120	260221_B1AR__carve_120min_3	2	4.91362	196278	769.692		B1AR	64	75	LVIAAIGSTQRL	11	1241.76	Cyanopindolol	120	100221_B1AR_cyano_120min_1(repeat)	2	4.95955	153535	623.815
B1AR	20	36	GGSGGGSGGSAWSHPQF	15	1532.65	Unbound	0	100221_B1AR_dualp	2	4.88513	571201	767.222		B1AR	64	75	LVIAAIGSTQRL	11	1241.76	Unbound	0	100221_B1AR_dualp	2	4.95362	231483	621.683
B1AR	20	36	GGSGGGSGGSAWSHPQF	15	1532.65	Unbound	0	121120_B1AR_dualp	2	4.87964	520570	767.214		B1AR	64	75	LVIAAIGSTQRL	11	1241.76	Unbound	0	121120_B1AR_dualp	2	4.94205	71697	621.716
B1AR	20	36	GGSGGGSGGSAWSHPQF	15	1532.65	Unbound	0.25	260221_B1AR_unb_15sec_1	2	4.91045	128649	770.153		B1AR	64	75	LVIAAIGSTQRL	11	1241.76	Unbound	0.25	100221_B1AR_unb_15sec_1	2	4.94758	284514	622.586
B1AR	20	36	GGSGGGSGGSAWSHPQF	15	1532.65	Unbound	0.25	260221_B1AR_unb_15sec_2	2	4.91953	156613	770.284		B1AR	64	75	LVIAAIGSTQRL	11	1241.76	Unbound	0.25	100221_B1AR_unb_15sec_2	2	4.95407	282421	622.574
B1AR	20	36	GGSGGGSGGSAWSHPQF	15	1532.65	Unbound	0.25	260221_B1AR_unb_15sec_3	2	4.92379	169630	770.153		B1AR	64	75	LVIAAIGSTQRL	11	1241.76	Unbound	0.25	100221_B1AR_unb_15sec_3	2	4.95302	207241	622.599
B1AR	20	36	GGSGGGSGGSAWSHPQF	15	1532.65	Unbound	2	260221_B1AR_unb_2min_1	2	4.92691	158219	770.146		B1AR	64	75	LVIAAIGSTQRL	11	1241.76	Unbound	2	100221_B1AR_unb_2min_1	2	4.95133	245947	623.142
B1AR	20	36	GGSGGGSGGSAWSHPQF	15	1532.65	Unbound	2	260221_B1AR_unb_2min_2	2	4.92252	187918	770.159		B1AR	64	75	LVIAAIGSTQRL	11	1241.76	Unbound	2	100221_B1AR_unb_2min_2	2	4.96551	185721	623.138
B1AR	20	36	GGSGGGSGGSAWSHPQF	15	1532.65	Unbound	2	260221_B1AR_unb_2min_3	2	4.91911	155950	770.139		B1AR	64	75	LVIAAIGSTQRL	11	1241.76	Unbound	2	100221_B1AR_unb_2min_3	2	4.94832	224102	623.148
B1AR	20	36	GGSGGGSGGSAWSHPQF	15	1532.65	Unbound	30	260221_B1AR_unb_30min_1	2	4.91016	195104	769.799		B1AR	64	75	LVIAAIGSTQRL	11	1241.76	Unbound	30	100221_B1AR_unb_30min_1	2	4.94464	327349	623.491
B1AR	20	36	GGSGGGSGGSAWSHPQF	15	1532.65	Unbound	30	260221_B1AR_unb_30min_2	2	4.91143	197802	769.746		B1AR	64	75	LVIAAIGSTQRL	11	1241.76	Unbound	30	100221_B1AR_unb_30min_2	2	4.95968	203833	623.497
B1AR	20	36	GGSGGGSGGSAWSHPQF	15	1532.65	Unbound	30	260221_B1AR_unb_30min_3	2	4.92416	193432	769.867		B1AR	64	75	LVIAAIGSTQRL	11	1241.76	Unbound	30	100221_B1AR_unb_30min_3	2	4.97882	194488	623.499
B1AR	20	36	GGSGGGSGGSAWSHPQF	15	1532.65	Unbound	120	260221_B1AR_unb_120min_1	2	4.92045	175365	769.906		B1AR	64	75	LVIAAIGSTQRL	11	1241.76	Unbound	120	100221_B1AR_unb_120min_1	2	4.9771	168793	623.822
B1AR	20	36	GGSGGGSGGSAWSHPQF	15	1532.65	Unbound	120	260221_B1AR_unb_120min_2	2	4.92369	189135	769.789		B1AR	64	75	LVIAAIGSTQRL	11	1241.76	Unbound	120	100221_B1AR_unb_120min_2	2	4.97698	171155	623.81
B1AR	20	36	GGSGGGSGGSAWSHPQF	15	1532.65	Unbound	120	260221_B1AR_unb_120min_3	2	4.92594	195211	769.684		B1AR	64	75	LVIAAIGSTQRL	11	1241.76	Unbound	120	100221_B1AR_unb_120min_3	2	4.97798	148437	623.805
B1AR	42	50	LFQGPASLL	7	945.54	Carazolol	0	100221_B1AR_dualp	1	6.2748	147138	946.008		B1AR	65	72	VIAAIGST	7	731.43	Cyanopindolol	0	100221_B1AR_dualp	1	4.0653	2213519	731.753
B1AR	42	50	LFQGPASLL	7	945.54	Carazolol	0	121120_B1AR_dualp	1	6.26673	20189	945.887		B1AR	65	72	VIAAIGST	7	731.43	Cyanopindolol	0	121120_B1AR_dualp	1	4.05816	284252	731.746
B1AR	42	50	LFQGPASLL	7	945.54	Carazolol	0.25	260221_B1AR__caraz_15sec_1	1	6.26898	232203	948.922		B1AR	65	72	VIAAIGST	7	731.43	Cyanopindolol	0.25	100221_B1AR_cyano_15sec_1	1	4.05937	1398852	732.181
B1AR	42	50	LFQGPASLL	7	945.54	Carazolol	0.25	260221_B1AR__caraz_15sec_2	1	6.28263	253316	948.977		B1AR	65	72	VIAAIGST	7	731.43	Cyanopindolol	0.25	100221_B1AR_cyano_15sec_2	1	4.06858	1421575	732.158
B1AR	42	50	LFQGPASLL	7	945.54	Carazolol	0.25	260221_B1AR__caraz_15sec_3	1	6.27534	241634	948.963		B1AR	65	72	VIAAIGST	7	731.43	Cyanopindolol	0.25	100221_B1AR_cyano_15sec_3	1	4.06273	1369298	732.207
B1AR	42	50	LFQGPASLL	7	945.54	Carazolol	2	260221_B1AR__caraz_2min_1	1	6.27811	241540	949.421		B1AR	65	72	VIAAIGST	7	731.43	Cyanopindolol	2	100221_B1AR_cyano_2min_1	1	4.06478	1583734	732.758
B1AR	42	50	LFQGPASLL	7	945.54	Carazolol	2	260221_B1AR__caraz_2min_2	1	6.28268	221584	949.359		B1AR	65	72	VIAAIGST	7	731.43	Cyanopindolol	2	100221_B1AR_cyano_2min_2	1	4.07705	1324366	732.716
B1AR	42	50	LFQGPASLL	7	945.54	Carazolol	2	260221_B1AR__caraz_2min_3	1	6.27362	230980	949.392		B1AR	65	72	VIAAIGST	7	731.43	Cyanopindolol	2	100221_B1AR_cyano_2min_3	1	4.0523	1193292	732.73
B1AR	42	50	LFQGPASLL	7	945.54	Carazolol	30	260221_B1AR__caraz_30min_1	1	6.26396	205670	949.847		B1AR	65	72	VIAAIGST	7	731.43	Cyanopindolol	30	100221_B1AR_cyano_30min_1	1	4.06206	1934851	733.427
B1AR	42	50	LFQGPASLL	7	945.54	Carazolol	30	260221_B1AR__caraz_30min_2	1	6.27818	197633	949.786		B1AR	65	72	VIAAIGST	7	731.43	Cyanopindolol	30	100221_B1AR_cyano_30min_2	1	4.06428	1764637	733.399
B1AR	42	50	LFQGPASLL	7	945.54	Carazolol	30	260221_B1AR__caraz_30min_3	1	6.27963	214709	949.788		B1AR	65	72	VIAAIGST	7	731.43	Cyanopindolol	30	100221_B1AR_cyano_30min_3	1	4.06627	1929822	733.362
B1AR	42	50	LFQGPASLL	7	945.54	Carazolol	120	260221_B1AR__caraz_120min_1	1	6.27509	192448	950.287		B1AR	65	72	VIAAIGST	7	731.43	Cyanopindolol	120	100221_B1AR_cyano_120min_1	1	4.07438	1490295	733.71
B1AR	42	50	LFQGPASLL	7	945.54	Carazolol	120	260221_B1AR__caraz_120min_2	1	6.27273	192909	950.247		B1AR	65	72	VIAAIGST	7	731.43	Cyanopindolol	120	100221_B1AR_cyano_120min_2	1	4.07647	1624749	733.66
B1AR	42	50	LFQGPASLL	7	945.54	Carazolol	120	260221_B1AR__caraz_120min_3	1	6.2768	216255	950.269		B1AR	65	72	VIAAIGST	7	731.43	Cyanopindolol	120	100221_B1AR_cyano_120min_1(repeat)	1	4.06209	1248128	733.632
B1AR	42	50	LFQGPASLL	7	945.54	Carvedilol	0	100221_B1AR_dualp	1	6.2748	147138	946.008		B1AR	65	72	VIAAIGST	7	731.43	Unbound	0	100221_B1AR_dualp	1	4.0653	2213519	731.753
B1AR	42	50	LFQGPASLL	7	945.54	Carvedilol	0	121120_B1AR_dualp	1	6.26673	20189	945.887		B1AR	65	72	VIAAIGST	7	731.43	Unbound	0	121120_B1AR_dualp	1	4.05816	284252	731.746
B1AR	42	50	LFQGPASLL	7	945.54	Carvedilol	0.25	260221_B1AR__carve_15sec_1	1	6.28822	134181	949.056		B1AR	65	72	VIAAIGST	7	731.43	Unbound	0.25	100221_B1AR_unb_15sec_1	1	4.06374	1411836	732.304
B1AR	42	50	LFQGPASLL	7	945.54	Carvedilol	0.25	260221_B1AR__carve_15sec_2	1	6.29055	156320	948.893		B1AR	65	72	VIAAIGST	7	731.43	Unbound	0.25	100221_B1AR_unb_15sec_2	1	4.07252	1482259	732.321
B1AR	42	50	LFQGPASLL	7	945.54	Carvedilol	0.25	260221_B1AR__carve_15sec_3	1	6.30685	143210	948.945		B1AR	65	72	VIAAIGST	7	731.43	Unbound	0.25	100221_B1AR_unb_15sec_3	1	4.06376	1180265	732.266
B1AR	42	50	LFQGPASLL	7	945.54	Carvedilol	2	260221_B1AR__carve_2min_1	1	6.29259	166507	949.36		B1AR	65	72	VIAAIGST	7	731.43	Unbound	2	100221_B1AR_unb_2min_1	1	4.05697	1466866	732.84
B1AR	42	50	LFQGPASLL	7	945.54	Carvedilol	2	260221_B1AR__carve_2min_2	1	6.28701	157879	949.436		B1AR	65	72	VIAAIGST	7	731.43	Unbound	2	100221_B1AR_unb_2min_2	1	4.07289	1411443	732.798
B1AR	42	50	LFQGPASLL	7	945.54	Carvedilol	2	260221_B1AR__carve_2min_3	1	6.29994	143125	949.43		B1AR	65	72	VIAAIGST	7	731.43	Unbound	2	100221_B1AR_unb_2min_3	1	4.06331	1747123	732.799
B1AR	42	50	LFQGPASLL	7	945.54	Carvedilol	30	260221_B1AR__carve_30min_1	1	6.32307	125798	949.806		B1AR	65	72	VIAAIGST	7	731.43	Unbound	30	100221_B1AR_unb_30min_1	1	4.05657	2017509	733.414
B1AR	42	50	LFQGPASLL	7	945.54	Carvedilol	30	260221_B1AR__carve_30min_2	1	6.30192	139310	949.908		B1AR	65	72	VIAAIGST	7	731.43	Unbound	30	100221_B1AR_unb_30min_2	1	4.07084	1285528	733.431
B1AR	42	50	LFQGPASLL	7	945.54	Carvedilol	30	260221_B1AR__carve_30min_3	1	6.30705	138101	949.808		B1AR	65	72	VIAAIGST	7	731.43	Unbound	30	100221_B1AR_unb_30min_3	1	4.07681	1570429	733.433
B1AR	42	50	LFQGPASLL	7	945.54	Carvedilol	120	260221_B1AR__carve_120min_1	1	6.29634	125055	950.385		B1AR	65	72	VIAAIGST	7	731.43	Unbound	120	100221_B1AR_unb_120min_1	1	4.0691	1600667	733.661
B1AR	42	50	LFQGPASLL	7	945.54	Carvedilol	120	260221_B1AR__carve_120min_2	1	6.28662	118318	950.252		B1AR	65	72	VIAAIGST	7	731.43	Unbound	120	100221_B1AR_unb_120min_2	1	4.07741	1550641	733.665
B1AR	42	50	LFQGPASLL	7	945.54	Carvedilol	120	260221_B1AR__carve_120min_3	1	6.28748	116889	950.326		B1AR	65	72	VIAAIGST	7	731.43	Unbound	120	100221_B1AR_unb_120min_3	1	4.06786	1489994	733.667
B1AR	42	50	LFQGPASLL	7	945.54	Unbound	0	100221_B1AR_dualp	1	6.2748	147138	946.008		B1AR	65	75	VIAAIGSTQRL	10	1128.67	Cyanopindolol	0	100221_B1AR_dualp	2	4.38656	23872522	565.197
B1AR	42	50	LFQGPASLL	7	945.54	Unbound	0	121120_B1AR_dualp	1	6.26673	20189	945.887		B1AR	65	75	VIAAIGSTQRL	10	1128.67	Cyanopindolol	0	121120_B1AR_dualp	2	4.374	10277043	565.093
B1AR	42	50	LFQGPASLL	7	945.54	Unbound	0.25	260221_B1AR_unb_15sec_2	1	6.30437	161203	948.838		B1AR	65	75	VIAAIGSTQRL	10	1128.67	Cyanopindolol	0.25	100221_B1AR_cyano_15sec_1	2	4.36624	26278765	566.082
B1AR	42	50	LFQGPASLL	7	945.54	Unbound	0.25	260221_B1AR_unb_15sec_3	1	6.30808	140619	948.847		B1AR	65	75	VIAAIGSTQRL	10	1128.67	Cyanopindolol	0.25	100221_B1AR_cyano_15sec_2	2	4.38207	17374166	566.086
B1AR	42	50	LFQGPASLL	7	945.54	Unbound	2	260221_B1AR_unb_2min_1	1	6.30091	111650	949.313		B1AR	65	75	VIAAIGSTQRL	10	1128.67	Cyanopindolol	0.25	100221_B1AR_cyano_15sec_3	2	4.36385	20997104	566.126
B1AR	42	50	LFQGPASLL	7	945.54	Unbound	2	260221_B1AR_unb_2min_2	1	6.29834	146429	949.299		B1AR	65	75	VIAAIGSTQRL	10	1128.67	Cyanopindolol	2	100221_B1AR_cyano_2min_1	2	4.38337	20081235	566.485
B1AR	42	50	LFQGPASLL	7	945.54	Unbound	2	260221_B1AR_unb_2min_3	1	6.29833	115306	949.365		B1AR	65	75	VIAAIGSTQRL	10	1128.67	Cyanopindolol	2	100221_B1AR_cyano_2min_2	2	4.39024	24163622	566.501
B1AR	42	50	LFQGPASLL	7	945.54	Unbound	30	260221_B1AR_unb_30min_1	1	6.29266	127623	949.75		B1AR	65	75	VIAAIGSTQRL	10	1128.67	Cyanopindolol	2	100221_B1AR_cyano_2min_3	2	4.36217	18984676	566.537
B1AR	42	50	LFQGPASLL	7	945.54	Unbound	30	260221_B1AR_unb_30min_2	1	6.28614	131182	949.841		B1AR	65	75	VIAAIGSTQRL	10	1128.67	Cyanopindolol	30	100221_B1AR_cyano_30min_1	2	4.36485	28515477	566.883
B1AR	42	50	LFQGPASLL	7	945.54	Unbound	30	260221_B1AR_unb_30min_3	1	6.30082	128211	949.743		B1AR	65	75	VIAAIGSTQRL	10	1128.67	Cyanopindolol	30	100221_B1AR_cyano_30min_2	2	4.37949	24180684	566.874
B1AR	42	50	LFQGPASLL	7	945.54	Unbound	120	260221_B1AR_unb_120min_1	1	6.29409	134632	950.213		B1AR	65	75	VIAAIGSTQRL	10	1128.67	Cyanopindolol	30	100221_B1AR_cyano_30min_3	2	4.38814	30946050	566.881
B1AR	42	50	LFQGPASLL	7	945.54	Unbound	120	260221_B1AR_unb_120min_2	1	6.29772	115005	950.268		B1AR	65	75	VIAAIGSTQRL	10	1128.67	Cyanopindolol	120	100221_B1AR_cyano_120min_1	2	4.39038	22387243	567.062
B1AR	42	50	LFQGPASLL	7	945.54	Unbound	120	260221_B1AR_unb_120min_3	1	6.29435	153012	950.257		B1AR	65	75	VIAAIGSTQRL	10	1128.67	Cyanopindolol	120	100221_B1AR_cyano_120min_2	2	4.39526	24829949	567.08
B1AR	43	49	FQGPASL	5	719.372	Carazolol	0	100221_B1AR_dualp	1	4.86055	12792400	719.71		B1AR	65	75	VIAAIGSTQRL	10	1128.67	Cyanopindolol	120	100221_B1AR_cyano_120min_1(repeat)	2	4.39403	19274265	567.044
B1AR	43	49	FQGPASL	5	719.372	Carazolol	0	121120_B1AR_dualp	1	4.8553	3095015	719.729		B1AR	65	75	VIAAIGSTQRL	10	1128.67	Unbound	0	100221_B1AR_dualp	2	4.38656	23872522	565.197
B1AR	43	49	FQGPASL	5	719.372	Carazolol	0.25	260221_B1AR__caraz_15sec_1	1	4.88351	3818318	721.988		B1AR	65	75	VIAAIGSTQRL	10	1128.67	Unbound	0	121120_B1AR_dualp	2	4.374	10277043	565.093
B1AR	43	49	FQGPASL	5	719.372	Carazolol	0.25	260221_B1AR__caraz_15sec_2	1	4.89065	4350788	721.952		B1AR	65	75	VIAAIGSTQRL	10	1128.67	Unbound	0.25	100221_B1AR_unb_15sec_1	2	4.3822	29126796	566.164
B1AR	43	49	FQGPASL	5	719.372	Carazolol	0.25	260221_B1AR__caraz_15sec_3	1	4.89452	4044455	721.916		B1AR	65	75	VIAAIGSTQRL	10	1128.67	Unbound	0.25	100221_B1AR_unb_15sec_2	2	4.38351	36754360	566.176
B1AR	43	49	FQGPASL	5	719.372	Carazolol	2	260221_B1AR__caraz_2min_1	1	4.89085	4375489	722.366		B1AR	65	75	VIAAIGSTQRL	10	1128.67	Unbound	0.25	100221_B1AR_unb_15sec_3	2	4.37011	19628463	566.187
B1AR	43	49	FQGPASL	5	719.372	Carazolol	2	260221_B1AR__caraz_2min_2	1	4.9008	4807778	722.339		B1AR	65	75	VIAAIGSTQRL	10	1128.67	Unbound	2	100221_B1AR_unb_2min_1	2	4.36327	28557306	566.583
B1AR	43	49	FQGPASL	5	719.372	Carazolol	2	260221_B1AR__caraz_2min_3	1	4.88538	4232098	722.209		B1AR	65	75	VIAAIGSTQRL	10	1128.67	Unbound	2	100221_B1AR_unb_2min_2	2	4.38944	26544337	566.548
B1AR	43	49	FQGPASL	5	719.372	Carazolol	30	260221_B1AR__caraz_30min_1	1	4.87876	4609209	722.65		B1AR	65	75	VIAAIGSTQRL	10	1128.67	Unbound	2	100221_B1AR_unb_2min_3	2	4.37921	32456475	566.55
B1AR	43	49	FQGPASL	5	719.372	Carazolol	30	260221_B1AR__caraz_30min_2	1	4.88746	4687094	722.593		B1AR	65	75	VIAAIGSTQRL	10	1128.67	Unbound	30	100221_B1AR_unb_30min_1	2	4.39126	28268273	566.95
B1AR	43	49	FQGPASL	5	719.372	Carazolol	30	260221_B1AR__caraz_30min_3	1	4.89984	4793015	722.604		B1AR	65	75	VIAAIGSTQRL	10	1128.67	Unbound	30	100221_B1AR_unb_30min_2	2	4.38326	29408156	566.921
B1AR	43	49	FQGPASL	5	719.372	Carazolol	120	260221_B1AR__caraz_120min_1	1	4.88893	4629588	722.592		B1AR	65	75	VIAAIGSTQRL	10	1128.67	Unbound	30	100221_B1AR_unb_30min_3	2	4.40494	33626794	566.959
B1AR	43	49	FQGPASL	5	719.372	Carazolol	120	260221_B1AR__caraz_120min_2	1	4.89647	4809334	722.631		B1AR	65	75	VIAAIGSTQRL	10	1128.67	Unbound	120	100221_B1AR_unb_120min_1	2	4.40345	26401894	567.056
B1AR	43	49	FQGPASL	5	719.372	Carazolol	120	260221_B1AR__caraz_120min_3	1	4.89616	5063495	722.631		B1AR	65	75	VIAAIGSTQRL	10	1128.67	Unbound	120	100221_B1AR_unb_120min_2	2	4.41312	25149499	567.066
B1AR	43	49	FQGPASL	5	719.372	Carvedilol	0	100221_B1AR_dualp	1	4.86055	12792400	719.71		B1AR	65	75	VIAAIGSTQRL	10	1128.67	Unbound	120	100221_B1AR_unb_120min_3	2	4.40876	24690694	567.048
B1AR	43	49	FQGPASL	5	719.372	Carvedilol	0	121120_B1AR_dualp	1	4.8553	3095015	719.729		B1AR	65	76	VIAAIGSTQRLQ	11	1256.73	Cyanopindolol	0	100221_B1AR_dualp	2	4.06262	2026024	629.165
B1AR	43	49	FQGPASL	5	719.372	Carvedilol	0.25	260221_B1AR__carve_15sec_1	1	4.88788	3777435	721.997		B1AR	65	76	VIAAIGSTQRLQ	11	1256.73	Cyanopindolol	0	121120_B1AR_dualp	2	3.59393	55735	629.32
B1AR	43	49	FQGPASL	5	719.372	Carvedilol	0.25	260221_B1AR__carve_15sec_2	1	4.89141	4133474	721.954		B1AR	65	76	VIAAIGSTQRLQ	11	1256.73	Cyanopindolol	0.25	100221_B1AR_cyano_15sec_1	2	4.06614	1841427	630.573
B1AR	43	49	FQGPASL	5	719.372	Carvedilol	0.25	260221_B1AR__carve_15sec_3	1	4.89637	4040765	721.983		B1AR	65	76	VIAAIGSTQRLQ	11	1256.73	Cyanopindolol	0.25	100221_B1AR_cyano_15sec_2	2	4.06423	1806848	630.554
B1AR	43	49	FQGPASL	5	719.372	Carvedilol	2	260221_B1AR__carve_2min_1	1	4.88948	4867438	722.351		B1AR	65	76	VIAAIGSTQRLQ	11	1256.73	Cyanopindolol	0.25	100221_B1AR_cyano_15sec_3	2	4.06026	1876293	630.52
B1AR	43	49	FQGPASL	5	719.372	Carvedilol	2	260221_B1AR__carve_2min_2	1	4.87504	4866193	722.372		B1AR	65	76	VIAAIGSTQRLQ	11	1256.73	Cyanopindolol	2	100221_B1AR_cyano_2min_1	2	4.06758	1870735	631.082
B1AR	43	49	FQGPASL	5	719.372	Carvedilol	2	260221_B1AR__carve_2min_3	1	4.88559	4292139	722.249		B1AR	65	76	VIAAIGSTQRLQ	11	1256.73	Cyanopindolol	2	100221_B1AR_cyano_2min_2	2	4.0718	1510201	631.083
B1AR	43	49	FQGPASL	5	719.372	Carvedilol	30	260221_B1AR__carve_30min_1	1	4.87976	4902391	722.708		B1AR	65	76	VIAAIGSTQRLQ	11	1256.73	Cyanopindolol	2	100221_B1AR_cyano_2min_3	2	4.04533	1507691	631.07
B1AR	43	49	FQGPASL	5	719.372	Carvedilol	30	260221_B1AR__carve_30min_2	1	4.89603	4671396	722.612		B1AR	65	76	VIAAIGSTQRLQ	11	1256.73	Cyanopindolol	30	100221_B1AR_cyano_30min_1	2	4.07102	1079803	631.486
B1AR	43	49	FQGPASL	5	719.372	Carvedilol	30	260221_B1AR__carve_30min_3	1	4.90053	4782079	722.62		B1AR	65	76	VIAAIGSTQRLQ	11	1256.73	Cyanopindolol	30	100221_B1AR_cyano_30min_2	2	4.06844	1267111	631.534
B1AR	43	49	FQGPASL	5	719.372	Carvedilol	120	260221_B1AR__carve_120min_1	1	4.88152	5063049	722.634		B1AR	65	76	VIAAIGSTQRLQ	11	1256.73	Cyanopindolol	30	100221_B1AR_cyano_30min_3	2	4.07511	1406049	631.465
B1AR	43	49	FQGPASL	5	719.372	Carvedilol	120	260221_B1AR__carve_120min_2	1	4.88347	5139412	722.638		B1AR	65	76	VIAAIGSTQRLQ	11	1256.73	Cyanopindolol	120	100221_B1AR_cyano_120min_1	2	4.08265	1205270	631.713
B1AR	43	49	FQGPASL	5	719.372	Carvedilol	120	260221_B1AR__carve_120min_3	1	4.88239	4476593	722.63		B1AR	65	76	VIAAIGSTQRLQ	11	1256.73	Cyanopindolol	120	100221_B1AR_cyano_120min_2	2	4.08278	1288037	631.705
B1AR	43	49	FQGPASL	5	719.372	Unbound	0	100221_B1AR_dualp	1	4.86055	12792400	719.71		B1AR	65	76	VIAAIGSTQRLQ	11	1256.73	Cyanopindolol	120	100221_B1AR_cyano_120min_1(repeat)	2	4.0643	1160446	631.709
B1AR	43	49	FQGPASL	5	719.372	Unbound	0	121120_B1AR_dualp	1	4.8553	3095015	719.729		B1AR	65	76	VIAAIGSTQRLQ	11	1256.73	Unbound	0	100221_B1AR_dualp	2	4.06262	2026024	629.165
B1AR	43	49	FQGPASL	5	719.372	Unbound	0.25	260221_B1AR_unb_15sec_1	1	4.88561	3529315	721.856		B1AR	65	76	VIAAIGSTQRLQ	11	1256.73	Unbound	0	121120_B1AR_dualp	2	3.59393	55735	629.32
B1AR	43	49	FQGPASL	5	719.372	Unbound	0.25	260221_B1AR_unb_15sec_2	1	4.89587	4128069	721.937		B1AR	65	76	VIAAIGSTQRLQ	11	1256.73	Unbound	0.25	100221_B1AR_unb_15sec_1	2	4.06245	1851904	630.898
B1AR	43	49	FQGPASL	5	719.372	Unbound	0.25	260221_B1AR_unb_15sec_3	1	4.89868	3748876	721.919		B1AR	65	76	VIAAIGSTQRLQ	11	1256.73	Unbound	0.25	100221_B1AR_unb_15sec_2	2	4.07154	2333538	630.917
B1AR	43	49	FQGPASL	5	719.372	Unbound	2	260221_B1AR_unb_2min_1	1	4.89583	3477850	722.281		B1AR	65	76	VIAAIGSTQRLQ	11	1256.73	Unbound	0.25	100221_B1AR_unb_15sec_3	2	4.06289	1675996	630.855
B1AR	43	49	FQGPASL	5	719.372	Unbound	2	260221_B1AR_unb_2min_2	1	4.89099	5125162	722.364		B1AR	65	76	VIAAIGSTQRLQ	11	1256.73	Unbound	2	100221_B1AR_unb_2min_1	2	4.05543	2272445	631.166
B1AR	43	49	FQGPASL	5	719.372	Unbound	2	260221_B1AR_unb_2min_3	1	4.89283	4762137	722.237		B1AR	65	76	VIAAIGSTQRLQ	11	1256.73	Unbound	2	100221_B1AR_unb_2min_2	2	4.06478	1953715	631.156
B1AR	43	49	FQGPASL	5	719.372	Unbound	30	260221_B1AR_unb_30min_1	1	4.8811	4646133	722.637		B1AR	65	76	VIAAIGSTQRLQ	11	1256.73	Unbound	2	100221_B1AR_unb_2min_3	2	4.06148	2309718	631.192
B1AR	43	49	FQGPASL	5	719.372	Unbound	30	260221_B1AR_unb_30min_2	1	4.87593	5375721	722.703		B1AR	65	76	VIAAIGSTQRLQ	11	1256.73	Unbound	30	100221_B1AR_unb_30min_1	2	4.04949	1435244	631.501
B1AR	43	49	FQGPASL	5	719.372	Unbound	30	260221_B1AR_unb_30min_3	1	4.89413	5492010	722.651		B1AR	65	76	VIAAIGSTQRLQ	11	1256.73	Unbound	30	100221_B1AR_unb_30min_2	2	4.06551	1244868	631.469
B1AR	43	49	FQGPASL	5	719.372	Unbound	120	260221_B1AR_unb_120min_1	1	4.88768	4773946	722.584		B1AR	65	76	VIAAIGSTQRLQ	11	1256.73	Unbound	30	100221_B1AR_unb_30min_3	2	4.08749	1165286	631.524
B1AR	43	49	FQGPASL	5	719.372	Unbound	120	260221_B1AR_unb_120min_2	1	4.8909	5009284	722.634		B1AR	65	76	VIAAIGSTQRLQ	11	1256.73	Unbound	120	100221_B1AR_unb_120min_1	2	4.07736	1316367	631.681
B1AR	43	49	FQGPASL	5	719.372	Unbound	120	260221_B1AR_unb_120min_3	1	4.88963	5249032	722.647		B1AR	65	76	VIAAIGSTQRLQ	11	1256.73	Unbound	120	100221_B1AR_unb_120min_2	2	4.08491	1171528	631.725
B1AR	43	50	FQGPASLL	6	832.456	Carazolol	0	100221_B1AR_dualp	2	5.89323	1634832	416.871		B1AR	65	76	VIAAIGSTQRLQ	11	1256.73	Unbound	120	100221_B1AR_unb_120min_3	2	4.07732	1106202	631.698
B1AR	43	50	FQGPASLL	6	832.456	Carazolol	0	121120_B1AR_dualp	2	5.88232	608059	416.96		B1AR	65	77	VIAAIGSTQRLQT	12	1357.78	Cyanopindolol	0	100221_B1AR_dualp	2	4.11631	8618131	679.761
B1AR	43	50	FQGPASLL	6	832.456	Carazolol	0.25	260221_B1AR__caraz_15sec_1	2	5.88547	1098439	417.832		B1AR	65	77	VIAAIGSTQRLQT	12	1357.78	Cyanopindolol	0	121120_B1AR_dualp	2	4.11346	5523232	679.683
B1AR	43	50	FQGPASLL	6	832.456	Carazolol	0.25	260221_B1AR__caraz_15sec_2	2	5.89389	1336625	417.816		B1AR	65	77	VIAAIGSTQRLQT	12	1357.78	Cyanopindolol	0.25	100221_B1AR_cyano_15sec_1	2	4.11907	7712693	681.233
B1AR	43	50	FQGPASLL	6	832.456	Carazolol	0.25	260221_B1AR__caraz_15sec_3	2	5.89402	1109760	417.772		B1AR	65	77	VIAAIGSTQRLQT	12	1357.78	Cyanopindolol	0.25	100221_B1AR_cyano_15sec_2	2	4.12734	9368458	681.213
B1AR	43	50	FQGPASLL	6	832.456	Carazolol	2	260221_B1AR__caraz_2min_1	2	5.89092	1294709	417.943		B1AR	65	77	VIAAIGSTQRLQT	12	1357.78	Cyanopindolol	0.25	100221_B1AR_cyano_15sec_3	2	4.12534	7851666	681.177
B1AR	43	50	FQGPASLL	6	832.456	Carazolol	2	260221_B1AR__caraz_2min_2	2	5.90011	1209587	417.908		B1AR	65	77	VIAAIGSTQRLQT	12	1357.78	Cyanopindolol	2	100221_B1AR_cyano_2min_1	2	4.12314	13362005	682.032
B1AR	43	50	FQGPASLL	6	832.456	Carazolol	2	260221_B1AR__caraz_2min_3	2	5.89131	1166516	417.927		B1AR	65	77	VIAAIGSTQRLQT	12	1357.78	Cyanopindolol	2	100221_B1AR_cyano_2min_2	2	4.11174	9520924	681.966
B1AR	43	50	FQGPASLL	6	832.456	Carazolol	30	260221_B1AR__caraz_30min_1	2	5.87885	1156574	418.018		B1AR	65	77	VIAAIGSTQRLQT	12	1357.78	Cyanopindolol	2	100221_B1AR_cyano_2min_3	2	4.11357	7717258	681.993
B1AR	43	50	FQGPASLL	6	832.456	Carazolol	30	260221_B1AR__caraz_30min_2	2	5.89531	1201006	418.056		B1AR	65	77	VIAAIGSTQRLQT	12	1357.78	Cyanopindolol	30	100221_B1AR_cyano_30min_1	2	4.1261	10193116	682.348
B1AR	43	50	FQGPASLL	6	832.456	Carazolol	30	260221_B1AR__caraz_30min_3	2	5.89744	1192834	417.998		B1AR	65	77	VIAAIGSTQRLQT	12	1357.78	Cyanopindolol	30	100221_B1AR_cyano_30min_2	2	4.13971	11362195	682.341
B1AR	43	50	FQGPASLL	6	832.456	Carazolol	120	260221_B1AR__caraz_120min_1	2	5.88967	1092217	418.127		B1AR	65	77	VIAAIGSTQRLQT	12	1357.78	Cyanopindolol	30	100221_B1AR_cyano_30min_3	2	4.12854	9218862	682.319
B1AR	43	50	FQGPASLL	6	832.456	Carazolol	120	260221_B1AR__caraz_120min_2	2	5.88924	1169872	418.075		B1AR	65	77	VIAAIGSTQRLQT	12	1357.78	Cyanopindolol	120	100221_B1AR_cyano_120min_1	2	4.14312	8155534	682.483
B1AR	43	50	FQGPASLL	6	832.456	Carazolol	120	260221_B1AR__caraz_120min_3	2	5.89242	1533573	418.055		B1AR	65	77	VIAAIGSTQRLQT	12	1357.78	Cyanopindolol	120	100221_B1AR_cyano_120min_2	2	4.14482	8911038	682.504
B1AR	43	50	FQGPASLL	6	832.456	Carvedilol	0	100221_B1AR_dualp	2	5.89323	1634832	416.871		B1AR	65	77	VIAAIGSTQRLQT	12	1357.78	Cyanopindolol	120	100221_B1AR_cyano_120min_1(repeat)	2	4.11761	6384221	682.57
B1AR	43	50	FQGPASLL	6	832.456	Carvedilol	0	121120_B1AR_dualp	2	5.88232	608059	416.96		B1AR	65	77	VIAAIGSTQRLQT	12	1357.78	Unbound	0	100221_B1AR_dualp	2	4.11631	8618131	679.761
B1AR	43	50	FQGPASLL	6	832.456	Carvedilol	0.25	260221_B1AR__carve_15sec_1	2	5.90856	1282963	417.81		B1AR	65	77	VIAAIGSTQRLQT	12	1357.78	Unbound	0	121120_B1AR_dualp	2	4.11346	5523232	679.683
B1AR	43	50	FQGPASLL	6	832.456	Carvedilol	0.25	260221_B1AR__carve_15sec_2	2	5.9143	1399064	417.759		B1AR	65	77	VIAAIGSTQRLQT	12	1357.78	Unbound	0.25	100221_B1AR_unb_15sec_1	2	4.11679	12927951	681.326
B1AR	43	50	FQGPASLL	6	832.456	Carvedilol	0.25	260221_B1AR__carve_15sec_3	2	5.9198	1304033	417.816		B1AR	65	77	VIAAIGSTQRLQT	12	1357.78	Unbound	0.25	100221_B1AR_unb_15sec_2	2	4.11296	20102713	681.369
B1AR	43	50	FQGPASLL	6	832.456	Carvedilol	2	260221_B1AR__carve_2min_2	2	5.90861	1357041	417.927		B1AR	65	77	VIAAIGSTQRLQT	12	1357.78	Unbound	0.25	100221_B1AR_unb_15sec_3	2	4.12491	8251326	681.376
B1AR	43	50	FQGPASLL	6	832.456	Carvedilol	2	260221_B1AR__carve_2min_3	2	5.91922	1277361	417.946		B1AR	65	77	VIAAIGSTQRLQT	12	1357.78	Unbound	2	100221_B1AR_unb_2min_1	2	4.11985	9572484	682.043
B1AR	43	50	FQGPASLL	6	832.456	Carvedilol	30	260221_B1AR__carve_30min_1	2	5.96178	1272163	418.066		B1AR	65	77	VIAAIGSTQRLQT	12	1357.78	Unbound	2	100221_B1AR_unb_2min_2	2	4.11773	9385369	682.034
B1AR	43	50	FQGPASLL	6	832.456	Carvedilol	30	260221_B1AR__carve_30min_2	2	5.92143	1202218	418.048		B1AR	65	77	VIAAIGSTQRLQT	12	1357.78	Unbound	2	100221_B1AR_unb_2min_3	2	4.10645	11361594	682.03
B1AR	43	50	FQGPASLL	6	832.456	Carvedilol	30	260221_B1AR__carve_30min_3	2	5.92277	1286578	418.051		B1AR	65	77	VIAAIGSTQRLQT	12	1357.78	Unbound	30	100221_B1AR_unb_30min_1	2	4.11095	12614398	682.292
B1AR	43	50	FQGPASLL	6	832.456	Carvedilol	120	260221_B1AR__carve_120min_2	2	5.90653	1442806	418.068		B1AR	65	77	VIAAIGSTQRLQT	12	1357.78	Unbound	30	100221_B1AR_unb_30min_2	2	4.11794	6623406	682.319
B1AR	43	50	FQGPASLL	6	832.456	Carvedilol	120	260221_B1AR__carve_120min_3	2	5.91262	1297083	418.088		B1AR	65	77	VIAAIGSTQRLQT	12	1357.78	Unbound	30	100221_B1AR_unb_30min_3	2	4.13087	8442266	682.364
B1AR	43	50	FQGPASLL	6	832.456	Unbound	0	100221_B1AR_dualp	2	5.89323	1634832	416.871		B1AR	65	77	VIAAIGSTQRLQT	12	1357.78	Unbound	120	100221_B1AR_unb_120min_1	2	4.13082	7023457	682.477
B1AR	43	50	FQGPASLL	6	832.456	Unbound	0	121120_B1AR_dualp	2	5.88232	608059	416.96		B1AR	65	77	VIAAIGSTQRLQT	12	1357.78	Unbound	120	100221_B1AR_unb_120min_2	2	4.12792	10038475	682.5
B1AR	43	50	FQGPASLL	6	832.456	Unbound	0.25	260221_B1AR_unb_15sec_1	2	5.91655	638367	417.822		B1AR	65	77	VIAAIGSTQRLQT	12	1357.78	Unbound	120	100221_B1AR_unb_120min_3	2	4.12239	9740623	682.489
B1AR	43	50	FQGPASLL	6	832.456	Unbound	0.25	260221_B1AR_unb_15sec_2	2	5.91915	1527267	417.742		B1AR	65	78	VIAAIGSTQRLQTL	13	1470.86	Cyanopindolol	0	100221_B1AR_dualp	2	4.78095	492115	736.353
B1AR	43	50	FQGPASLL	6	832.456	Unbound	0.25	260221_B1AR_unb_15sec_3	2	5.92559	1249057	417.736		B1AR	65	78	VIAAIGSTQRLQTL	13	1470.86	Cyanopindolol	0	121120_B1AR_dualp	2	4.75903	154905	736.307
B1AR	43	50	FQGPASLL	6	832.456	Unbound	2	260221_B1AR_unb_2min_1	2	5.91889	1328672	417.945		B1AR	65	78	VIAAIGSTQRLQTL	13	1470.86	Cyanopindolol	0.25	100221_B1AR_cyano_15sec_1	2	4.76044	379468	737.897
B1AR	43	50	FQGPASLL	6	832.456	Unbound	2	260221_B1AR_unb_2min_2	2	5.91816	1378683	417.887		B1AR	65	78	VIAAIGSTQRLQTL	13	1470.86	Cyanopindolol	0.25	100221_B1AR_cyano_15sec_2	2	4.77346	436879	737.875
B1AR	43	50	FQGPASLL	6	832.456	Unbound	2	260221_B1AR_unb_2min_3	2	5.91392	1336148	417.866		B1AR	65	78	VIAAIGSTQRLQTL	13	1470.86	Cyanopindolol	0.25	100221_B1AR_cyano_15sec_3	2	4.76566	406322	737.881
B1AR	43	50	FQGPASLL	6	832.456	Unbound	30	260221_B1AR_unb_30min_1	2	5.91124	1263539	418.025		B1AR	65	78	VIAAIGSTQRLQTL	13	1470.86	Cyanopindolol	2	100221_B1AR_cyano_2min_1	2	4.76117	406679	738.629
B1AR	43	50	FQGPASLL	6	832.456	Unbound	30	260221_B1AR_unb_30min_2	2	5.90897	1439813	418.019		B1AR	65	78	VIAAIGSTQRLQTL	13	1470.86	Cyanopindolol	2	100221_B1AR_cyano_2min_2	2	4.76433	369021	738.665
B1AR	43	50	FQGPASLL	6	832.456	Unbound	30	260221_B1AR_unb_30min_3	2	5.92028	1288132	418.025		B1AR	65	78	VIAAIGSTQRLQTL	13	1470.86	Cyanopindolol	2	100221_B1AR_cyano_2min_3	2	4.7558	322632	738.643
B1AR	43	50	FQGPASLL	6	832.456	Unbound	120	260221_B1AR_unb_120min_1	2	5.91431	1225743	418.112		B1AR	65	78	VIAAIGSTQRLQTL	13	1470.86	Cyanopindolol	30	100221_B1AR_cyano_30min_1	2	4.75807	515484	738.949
B1AR	43	50	FQGPASLL	6	832.456	Unbound	120	260221_B1AR_unb_120min_2	2	5.92045	1194121	418.1		B1AR	65	78	VIAAIGSTQRLQTL	13	1470.86	Cyanopindolol	30	100221_B1AR_cyano_30min_2	2	4.77721	548068	738.951
B1AR	43	50	FQGPASLL	6	832.456	Unbound	120	260221_B1AR_unb_120min_3	2	5.91605	1376996	418.009		B1AR	65	78	VIAAIGSTQRLQTL	13	1470.86	Cyanopindolol	30	100221_B1AR_cyano_30min_3	2	4.80611	489306	738.902
B1AR	46	54	PASLLMALV	7	914.538	Carazolol	0	100221_B1AR_dualp	2	3.42795	1245413	457.991		B1AR	65	78	VIAAIGSTQRLQTL	13	1470.86	Cyanopindolol	120	100221_B1AR_cyano_120min_1	2	4.78789	352911	739.245
B1AR	46	54	PASLLMALV	7	914.538	Carazolol	0	121120_B1AR_dualp	2	3.39424	481924	457.989		B1AR	65	78	VIAAIGSTQRLQTL	13	1470.86	Cyanopindolol	120	100221_B1AR_cyano_120min_2	2	4.78718	432194	739.12
B1AR	46	54	PASLLMALV	7	914.538	Carazolol	0.25	260221_B1AR__caraz_15sec_1	2	3.48679	531599	458.442		B1AR	65	78	VIAAIGSTQRLQTL	13	1470.86	Cyanopindolol	120	100221_B1AR_cyano_120min_1(repeat)	2	4.77555	260035	739.144
B1AR	46	54	PASLLMALV	7	914.538	Carazolol	0.25	260221_B1AR__caraz_15sec_2	2	3.50525	525292	458.447		B1AR	65	78	VIAAIGSTQRLQTL	13	1470.86	Unbound	0	100221_B1AR_dualp	2	4.78095	492115	736.353
B1AR	46	54	PASLLMALV	7	914.538	Carazolol	0.25	260221_B1AR__caraz_15sec_3	2	3.48053	523999	458.439		B1AR	65	78	VIAAIGSTQRLQTL	13	1470.86	Unbound	0	121120_B1AR_dualp	2	4.75903	154905	736.307
B1AR	46	54	PASLLMALV	7	914.538	Carazolol	2	260221_B1AR__caraz_2min_1	2	3.49911	487899	458.703		B1AR	65	78	VIAAIGSTQRLQTL	13	1470.86	Unbound	0.25	100221_B1AR_unb_15sec_1	2	4.76621	571016	738.136
B1AR	46	54	PASLLMALV	7	914.538	Carazolol	2	260221_B1AR__caraz_2min_2	2	3.50548	519809	458.689		B1AR	65	78	VIAAIGSTQRLQTL	13	1470.86	Unbound	0.25	100221_B1AR_unb_15sec_2	2	4.77082	587961	738.15
B1AR	46	54	PASLLMALV	7	914.538	Carazolol	2	260221_B1AR__caraz_2min_3	2	3.49261	487696	458.682		B1AR	65	78	VIAAIGSTQRLQTL	13	1470.86	Unbound	0.25	100221_B1AR_unb_15sec_3	2	4.773	363126	738.141
B1AR	46	54	PASLLMALV	7	914.538	Carazolol	30	260221_B1AR__caraz_30min_1	2	3.48897	577672	459.17		B1AR	65	78	VIAAIGSTQRLQTL	13	1470.86	Unbound	2	100221_B1AR_unb_2min_1	2	4.76851	516356	738.756
B1AR	46	54	PASLLMALV	7	914.538	Carazolol	30	260221_B1AR__caraz_30min_2	2	3.4893	572474	459.177		B1AR	65	78	VIAAIGSTQRLQTL	13	1470.86	Unbound	2	100221_B1AR_unb_2min_2	2	4.78069	486612	738.747
B1AR	46	54	PASLLMALV	7	914.538	Carazolol	30	260221_B1AR__caraz_30min_3	2	3.49811	625416	459.167		B1AR	65	78	VIAAIGSTQRLQTL	13	1470.86	Unbound	2	100221_B1AR_unb_2min_3	2	4.76563	510948	738.775
B1AR	46	54	PASLLMALV	7	914.538	Carazolol	120	260221_B1AR__caraz_120min_1	2	3.50348	604813	459.275		B1AR	65	78	VIAAIGSTQRLQTL	13	1470.86	Unbound	30	100221_B1AR_unb_30min_1	2	4.75743	853806	739.005
B1AR	46	54	PASLLMALV	7	914.538	Carazolol	120	260221_B1AR__caraz_120min_2	2	3.49112	552694	459.295		B1AR	65	78	VIAAIGSTQRLQTL	13	1470.86	Unbound	30	100221_B1AR_unb_30min_2	2	4.77337	473597	739.015
B1AR	46	54	PASLLMALV	7	914.538	Carazolol	120	260221_B1AR__caraz_120min_3	2	3.44363	700258	459.295		B1AR	65	78	VIAAIGSTQRLQTL	13	1470.86	Unbound	30	100221_B1AR_unb_30min_3	2	4.79097	486126	738.968
B1AR	46	54	PASLLMALV	7	914.538	Carvedilol	0	100221_B1AR_dualp	2	3.42795	1245413	457.991		B1AR	65	78	VIAAIGSTQRLQTL	13	1470.86	Unbound	120	100221_B1AR_unb_120min_1	2	4.7866	396307	739.151
B1AR	46	54	PASLLMALV	7	914.538	Carvedilol	0	121120_B1AR_dualp	2	3.39424	481924	457.989		B1AR	65	78	VIAAIGSTQRLQTL	13	1470.86	Unbound	120	100221_B1AR_unb_120min_2	2	4.78945	409068	739.093
B1AR	46	54	PASLLMALV	7	914.538	Carvedilol	0.25	260221_B1AR__carve_15sec_1	2	3.51082	566985	458.476		B1AR	65	78	VIAAIGSTQRLQTL	13	1470.86	Unbound	120	100221_B1AR_unb_120min_3	2	4.7817	380054	739.114
B1AR	46	54	PASLLMALV	7	914.538	Carvedilol	0.25	260221_B1AR__carve_15sec_2	2	3.45861	528529	458.445		B1AR	65	81	VIAAIGSTQRLQTLTNL	16	1799.04	Cyanopindolol	0	100221_B1AR_dualp	2	5.25812	1175950	900.53
B1AR	46	54	PASLLMALV	7	914.538	Carvedilol	0.25	260221_B1AR__carve_15sec_3	2	3.50087	556953	458.491		B1AR	65	81	VIAAIGSTQRLQTLTNL	16	1799.04	Cyanopindolol	0	121120_B1AR_dualp	2	5.74131	126941	900.386
B1AR	46	54	PASLLMALV	7	914.538	Carvedilol	2	260221_B1AR__carve_2min_1	2	3.48955	600826	458.719		B1AR	65	81	VIAAIGSTQRLQTLTNL	16	1799.04	Cyanopindolol	0.25	100221_B1AR_cyano_15sec_1	2	5.25287	1153501	902.582
B1AR	46	54	PASLLMALV	7	914.538	Carvedilol	2	260221_B1AR__carve_2min_2	2	3.48718	658129	458.7		B1AR	65	81	VIAAIGSTQRLQTLTNL	16	1799.04	Cyanopindolol	0.25	100221_B1AR_cyano_15sec_2	2	5.24832	1113774	902.559
B1AR	46	54	PASLLMALV	7	914.538	Carvedilol	2	260221_B1AR__carve_2min_3	2	3.48697	584386	458.691		B1AR	65	81	VIAAIGSTQRLQTLTNL	16	1799.04	Cyanopindolol	0.25	100221_B1AR_cyano_15sec_3	2	5.24446	1135879	902.552
B1AR	46	54	PASLLMALV	7	914.538	Carvedilol	30	260221_B1AR__carve_30min_1	2	3.4902	564158	459.216		B1AR	65	81	VIAAIGSTQRLQTLTNL	16	1799.04	Cyanopindolol	2	100221_B1AR_cyano_2min_1	2	5.24434	1158984	903.712
B1AR	46	54	PASLLMALV	7	914.538	Carvedilol	30	260221_B1AR__carve_30min_2	2	3.49122	617455	459.194		B1AR	65	81	VIAAIGSTQRLQTLTNL	16	1799.04	Cyanopindolol	2	100221_B1AR_cyano_2min_2	2	5.2481	995209	903.714
B1AR	46	54	PASLLMALV	7	914.538	Carvedilol	30	260221_B1AR__carve_30min_3	2	3.49841	596130	459.228		B1AR	65	81	VIAAIGSTQRLQTLTNL	16	1799.04	Cyanopindolol	2	100221_B1AR_cyano_2min_3	2	5.23865	817130	903.727
B1AR	46	54	PASLLMALV	7	914.538	Carvedilol	120	260221_B1AR__carve_120min_1	2	3.48896	545011	459.318		B1AR	65	81	VIAAIGSTQRLQTLTNL	16	1799.04	Cyanopindolol	30	100221_B1AR_cyano_30min_1	2	5.23557	2604583	904.362
B1AR	46	54	PASLLMALV	7	914.538	Carvedilol	120	260221_B1AR__carve_120min_2	2	3.47496	461100	459.33		B1AR	65	81	VIAAIGSTQRLQTLTNL	16	1799.04	Cyanopindolol	30	100221_B1AR_cyano_30min_2	2	5.25652	2284566	904.345
B1AR	46	54	PASLLMALV	7	914.538	Carvedilol	120	260221_B1AR__carve_120min_3	2	3.48854	498822	459.405		B1AR	65	81	VIAAIGSTQRLQTLTNL	16	1799.04	Cyanopindolol	30	100221_B1AR_cyano_30min_3	2	5.2734	2064952	904.375
B1AR	46	54	PASLLMALV	7	914.538	Unbound	0	100221_B1AR_dualp	2	3.42795	1245413	457.991		B1AR	65	81	VIAAIGSTQRLQTLTNL	16	1799.04	Cyanopindolol	120	100221_B1AR_cyano_120min_1	2	5.26688	1111211	904.501
B1AR	46	54	PASLLMALV	7	914.538	Unbound	0	121120_B1AR_dualp	2	3.39424	481924	457.989		B1AR	65	81	VIAAIGSTQRLQTLTNL	16	1799.04	Cyanopindolol	120	100221_B1AR_cyano_120min_2	2	5.26561	1106364	904.538
B1AR	46	54	PASLLMALV	7	914.538	Unbound	0.25	260221_B1AR_unb_15sec_1	2	3.48691	561075	458.422		B1AR	65	81	VIAAIGSTQRLQTLTNL	16	1799.04	Cyanopindolol	120	100221_B1AR_cyano_120min_1(repeat)	2	5.24372	761116	904.531
B1AR	46	54	PASLLMALV	7	914.538	Unbound	0.25	260221_B1AR_unb_15sec_2	2	3.50586	609023	458.416		B1AR	65	81	VIAAIGSTQRLQTLTNL	16	1799.04	Unbound	0	100221_B1AR_dualp	2	5.25812	1175950	900.53
B1AR	46	54	PASLLMALV	7	914.538	Unbound	0.25	260221_B1AR_unb_15sec_3	2	3.50112	484351	458.443		B1AR	65	81	VIAAIGSTQRLQTLTNL	16	1799.04	Unbound	0	121120_B1AR_dualp	2	5.74131	126941	900.386
B1AR	46	54	PASLLMALV	7	914.538	Unbound	2	260221_B1AR_unb_2min_1	2	3.46224	769206	458.655		B1AR	65	81	VIAAIGSTQRLQTLTNL	16	1799.04	Unbound	0.25	100221_B1AR_unb_15sec_1	2	5.25029	1456569	902.739
B1AR	46	54	PASLLMALV	7	914.538	Unbound	2	260221_B1AR_unb_2min_2	2	3.50568	643089	458.668		B1AR	65	81	VIAAIGSTQRLQTLTNL	16	1799.04	Unbound	0.25	100221_B1AR_unb_15sec_2	2	5.25713	1467510	902.794
B1AR	46	54	PASLLMALV	7	914.538	Unbound	2	260221_B1AR_unb_2min_3	2	3.50888	523584	458.653		B1AR	65	81	VIAAIGSTQRLQTLTNL	16	1799.04	Unbound	0.25	100221_B1AR_unb_15sec_3	2	5.25639	956570	902.754
B1AR	46	54	PASLLMALV	7	914.538	Unbound	30	260221_B1AR_unb_30min_1	2	3.48615	578973	459.155		B1AR	65	81	VIAAIGSTQRLQTLTNL	16	1799.04	Unbound	2	100221_B1AR_unb_2min_1	2	5.25238	1369385	903.707
B1AR	46	54	PASLLMALV	7	914.538	Unbound	30	260221_B1AR_unb_30min_2	2	3.48238	583830	459.216		B1AR	65	81	VIAAIGSTQRLQTLTNL	16	1799.04	Unbound	2	100221_B1AR_unb_2min_2	2	5.25866	1121874	903.666
B1AR	46	54	PASLLMALV	7	914.538	Unbound	30	260221_B1AR_unb_30min_3	2	3.45714	995865	459.162		B1AR	65	81	VIAAIGSTQRLQTLTNL	16	1799.04	Unbound	2	100221_B1AR_unb_2min_3	2	5.25203	1470298	903.723
B1AR	46	54	PASLLMALV	7	914.538	Unbound	120	260221_B1AR_unb_120min_1	2	3.48817	513456	459.302		B1AR	65	81	VIAAIGSTQRLQTLTNL	16	1799.04	Unbound	30	100221_B1AR_unb_30min_1	2	5.24659	4069639	904.37
B1AR	46	54	PASLLMALV	7	914.538	Unbound	120	260221_B1AR_unb_120min_2	2	3.47162	623872	459.308		B1AR	65	81	VIAAIGSTQRLQTLTNL	16	1799.04	Unbound	30	100221_B1AR_unb_30min_2	2	5.26017	1671281	904.367
B1AR	46	54	PASLLMALV	7	914.538	Unbound	120	260221_B1AR_unb_120min_3	2	3.49381	572980	459.342		B1AR	65	81	VIAAIGSTQRLQTLTNL	16	1799.04	Unbound	30	100221_B1AR_unb_30min_3	2	5.2746	2056279	904.357
B1AR	57	63	LIVAGNV	6	685.424	Carazolol	0	100221_B1AR_dualp	1	4.5287	1180467	685.757		B1AR	65	81	VIAAIGSTQRLQTLTNL	16	1799.04	Unbound	120	100221_B1AR_unb_120min_1	2	5.26343	1230990	904.482
B1AR	57	63	LIVAGNV	6	685.424	Carazolol	0	121120_B1AR_dualp	1	4.52438	289116	685.776		B1AR	65	81	VIAAIGSTQRLQTLTNL	16	1799.04	Unbound	120	100221_B1AR_unb_120min_2	2	5.27715	1305694	904.499
B1AR	57	63	LIVAGNV	6	685.424	Carazolol	0.25	260221_B1AR__caraz_15sec_1	1	4.55552	655761	685.793		B1AR	65	81	VIAAIGSTQRLQTLTNL	16	1799.04	Unbound	120	100221_B1AR_unb_120min_3	2	5.27039	1152153	904.503
B1AR	57	63	LIVAGNV	6	685.424	Carazolol	0.25	260221_B1AR__caraz_15sec_2	1	4.56855	600898	685.798		B1AR	66	75	IAAIGSTQRL	9	1029.61	Cyanopindolol	0	100221_B1AR_dualp	2	4.16935	2353370	515.515
B1AR	57	63	LIVAGNV	6	685.424	Carazolol	0.25	260221_B1AR__caraz_15sec_3	1	4.55971	672396	685.791		B1AR	66	75	IAAIGSTQRL	9	1029.61	Cyanopindolol	0	121120_B1AR_dualp	1	4.16552	22170	1030.6
B1AR	57	63	LIVAGNV	6	685.424	Carazolol	2	260221_B1AR__caraz_2min_1	1	4.562	657559	685.795		B1AR	66	75	IAAIGSTQRL	9	1029.61	Cyanopindolol	0	121120_B1AR_dualp	2	4.16136	321288	515.507
B1AR	57	63	LIVAGNV	6	685.424	Carazolol	2	260221_B1AR__caraz_2min_2	1	4.57283	719735	685.83		B1AR	66	75	IAAIGSTQRL	9	1029.61	Cyanopindolol	0.25	100221_B1AR_cyano_15sec_1	2	4.1695	1134652	516.492
B1AR	57	63	LIVAGNV	6	685.424	Carazolol	2	260221_B1AR__caraz_2min_3	1	4.55698	652051	685.809		B1AR	66	75	IAAIGSTQRL	9	1029.61	Cyanopindolol	0.25	100221_B1AR_cyano_15sec_2	2	4.17054	1103522	516.497
B1AR	57	63	LIVAGNV	6	685.424	Carazolol	30	260221_B1AR__caraz_30min_1	1	4.55239	662009	685.778		B1AR	66	75	IAAIGSTQRL	9	1029.61	Cyanopindolol	0.25	100221_B1AR_cyano_15sec_3	2	4.17133	1031434	516.47
B1AR	57	63	LIVAGNV	6	685.424	Carazolol	30	260221_B1AR__caraz_30min_2	1	4.56214	672599	685.765		B1AR	66	75	IAAIGSTQRL	9	1029.61	Cyanopindolol	2	100221_B1AR_cyano_2min_1	2	4.16822	1080954	516.987
B1AR	57	63	LIVAGNV	6	685.424	Carazolol	30	260221_B1AR__caraz_30min_3	1	4.56691	718876	685.815		B1AR	66	75	IAAIGSTQRL	9	1029.61	Cyanopindolol	2	100221_B1AR_cyano_2min_2	2	4.17038	978667	516.991
B1AR	57	63	LIVAGNV	6	685.424	Carazolol	120	260221_B1AR__caraz_120min_1	1	4.55954	722732	685.798		B1AR	66	75	IAAIGSTQRL	9	1029.61	Cyanopindolol	2	100221_B1AR_cyano_2min_3	2	4.1607	869258	517.016
B1AR	57	63	LIVAGNV	6	685.424	Carazolol	120	260221_B1AR__caraz_120min_2	1	4.55475	709673	685.789		B1AR	66	75	IAAIGSTQRL	9	1029.61	Cyanopindolol	30	100221_B1AR_cyano_30min_1	2	4.16834	1678931	517.319
B1AR	57	63	LIVAGNV	6	685.424	Carazolol	120	260221_B1AR__caraz_120min_3	1	4.56842	670396	685.795		B1AR	66	75	IAAIGSTQRL	9	1029.61	Cyanopindolol	30	100221_B1AR_cyano_30min_2	2	4.18133	1561431	517.308
B1AR	57	63	LIVAGNV	6	685.424	Carvedilol	0	100221_B1AR_dualp	1	4.5287	1180467	685.757		B1AR	66	75	IAAIGSTQRL	9	1029.61	Cyanopindolol	30	100221_B1AR_cyano_30min_3	2	4.18349	1640442	517.31
B1AR	57	63	LIVAGNV	6	685.424	Carvedilol	0	121120_B1AR_dualp	1	4.52438	289116	685.776		B1AR	66	75	IAAIGSTQRL	9	1029.61	Cyanopindolol	120	100221_B1AR_cyano_120min_1	2	4.19042	1130509	517.535
B1AR	57	63	LIVAGNV	6	685.424	Carvedilol	0.25	260221_B1AR__carve_15sec_1	1	4.55204	683487	685.775		B1AR	66	75	IAAIGSTQRL	9	1029.61	Cyanopindolol	120	100221_B1AR_cyano_120min_2	2	4.19357	1159295	517.552
B1AR	57	63	LIVAGNV	6	685.424	Carvedilol	0.25	260221_B1AR__carve_15sec_2	1	4.56424	662442	685.832		B1AR	66	75	IAAIGSTQRL	9	1029.61	Cyanopindolol	120	100221_B1AR_cyano_120min_1(repeat)	2	4.17569	935849	517.508
B1AR	57	63	LIVAGNV	6	685.424	Carvedilol	0.25	260221_B1AR__carve_15sec_3	1	4.56298	643008	685.822		B1AR	66	75	IAAIGSTQRL	9	1029.61	Unbound	0	100221_B1AR_dualp	2	4.16935	2353370	515.515
B1AR	57	63	LIVAGNV	6	685.424	Carvedilol	2	260221_B1AR__carve_2min_1	1	4.55731	699814	685.785		B1AR	66	75	IAAIGSTQRL	9	1029.61	Unbound	0	121120_B1AR_dualp	1	4.16552	22170	1030.6
B1AR	57	63	LIVAGNV	6	685.424	Carvedilol	2	260221_B1AR__carve_2min_2	1	4.5548	698400	685.786		B1AR	66	75	IAAIGSTQRL	9	1029.61	Unbound	0	121120_B1AR_dualp	2	4.16136	321288	515.507
B1AR	57	63	LIVAGNV	6	685.424	Carvedilol	2	260221_B1AR__carve_2min_3	1	4.55866	671467	685.775		B1AR	66	75	IAAIGSTQRL	9	1029.61	Unbound	0.25	100221_B1AR_unb_15sec_1	2	4.16693	1492590	516.583
B1AR	57	63	LIVAGNV	6	685.424	Carvedilol	30	260221_B1AR__carve_30min_1	1	4.54743	619412	685.818		B1AR	66	75	IAAIGSTQRL	9	1029.61	Unbound	0.25	100221_B1AR_unb_15sec_2	2	4.169	1488430	516.605
B1AR	57	63	LIVAGNV	6	685.424	Carvedilol	30	260221_B1AR__carve_30min_2	1	4.56212	686525	685.806		B1AR	66	75	IAAIGSTQRL	9	1029.61	Unbound	0.25	100221_B1AR_unb_15sec_3	2	4.16595	1053923	516.631
B1AR	57	63	LIVAGNV	6	685.424	Carvedilol	30	260221_B1AR__carve_30min_3	1	4.56173	717678	685.783		B1AR	66	75	IAAIGSTQRL	9	1029.61	Unbound	2	100221_B1AR_unb_2min_1	2	4.16556	1047876	517.051
B1AR	57	63	LIVAGNV	6	685.424	Carvedilol	120	260221_B1AR__carve_120min_1	1	4.54934	707123	685.798		B1AR	66	75	IAAIGSTQRL	9	1029.61	Unbound	2	100221_B1AR_unb_2min_2	2	4.17346	1171837	517.065
B1AR	57	63	LIVAGNV	6	685.424	Carvedilol	120	260221_B1AR__carve_120min_2	1	4.54843	744181	685.795		B1AR	66	75	IAAIGSTQRL	9	1029.61	Unbound	2	100221_B1AR_unb_2min_3	2	4.16339	1207869	517.024
B1AR	57	63	LIVAGNV	6	685.424	Carvedilol	120	260221_B1AR__carve_120min_3	1	4.54793	618400	685.848		B1AR	66	75	IAAIGSTQRL	9	1029.61	Unbound	30	100221_B1AR_unb_30min_1	2	4.15647	2214285	517.361
B1AR	57	63	LIVAGNV	6	685.424	Unbound	0	100221_B1AR_dualp	1	4.5287	1180467	685.757		B1AR	66	75	IAAIGSTQRL	9	1029.61	Unbound	30	100221_B1AR_unb_30min_2	2	4.17012	1833682	517.363
B1AR	57	63	LIVAGNV	6	685.424	Unbound	0	121120_B1AR_dualp	1	4.52438	289116	685.776		B1AR	66	75	IAAIGSTQRL	9	1029.61	Unbound	30	100221_B1AR_unb_30min_3	2	4.18356	1762490	517.373
B1AR	57	63	LIVAGNV	6	685.424	Unbound	0.25	260221_B1AR_unb_15sec_1	1	4.55442	515100	685.743		B1AR	66	75	IAAIGSTQRL	9	1029.61	Unbound	120	100221_B1AR_unb_120min_1	2	4.18741	1203965	517.562
B1AR	57	63	LIVAGNV	6	685.424	Unbound	0.25	260221_B1AR_unb_15sec_2	1	4.56419	653712	685.781		B1AR	66	75	IAAIGSTQRL	9	1029.61	Unbound	120	100221_B1AR_unb_120min_2	2	4.18864	1244276	517.542
B1AR	57	63	LIVAGNV	6	685.424	Unbound	0.25	260221_B1AR_unb_15sec_3	1	4.56484	577712	685.766		B1AR	66	75	IAAIGSTQRL	9	1029.61	Unbound	120	100221_B1AR_unb_120min_3	2	4.18505	1292472	517.549
B1AR	57	63	LIVAGNV	6	685.424	Unbound	2	260221_B1AR_unb_2min_1	1	4.56707	564615	685.794		B1AR	66	76	IAAIGSTQRLQ	10	1157.66	Cyanopindolol	0	100221_B1AR_dualp	2	4.27743	256842	579.009
B1AR	57	63	LIVAGNV	6	685.424	Unbound	2	260221_B1AR_unb_2min_2	1	4.55882	711642	685.812		B1AR	66	76	IAAIGSTQRLQ	10	1157.66	Cyanopindolol	0	121120_B1AR_dualp	2	3.58282	1443700	579.094
B1AR	57	63	LIVAGNV	6	685.424	Unbound	2	260221_B1AR_unb_2min_3	1	4.56164	600863	685.751		B1AR	66	76	IAAIGSTQRLQ	10	1157.66	Cyanopindolol	0.25	100221_B1AR_cyano_15sec_1	2	4.27321	330868	581.468
B1AR	57	63	LIVAGNV	6	685.424	Unbound	30	260221_B1AR_unb_30min_1	1	4.54742	659921	685.778		B1AR	66	76	IAAIGSTQRLQ	10	1157.66	Cyanopindolol	0.25	100221_B1AR_cyano_15sec_2	2	4.27231	343776	581.484
B1AR	57	63	LIVAGNV	6	685.424	Unbound	30	260221_B1AR_unb_30min_2	1	4.55316	614502	685.828		B1AR	66	76	IAAIGSTQRLQ	10	1157.66	Cyanopindolol	0.25	100221_B1AR_cyano_15sec_3	2	4.2721	361842	581.455
B1AR	57	63	LIVAGNV	6	685.424	Unbound	30	260221_B1AR_unb_30min_3	1	4.56258	708927	685.758		B1AR	66	76	IAAIGSTQRLQ	10	1157.66	Cyanopindolol	2	100221_B1AR_cyano_2min_1	2	4.27104	416388	581.469
B1AR	57	63	LIVAGNV	6	685.424	Unbound	120	260221_B1AR_unb_120min_1	1	4.55241	669370	685.792		B1AR	66	76	IAAIGSTQRLQ	10	1157.66	Cyanopindolol	2	100221_B1AR_cyano_2min_2	2	4.2778	350022	581.459
B1AR	57	63	LIVAGNV	6	685.424	Unbound	120	260221_B1AR_unb_120min_2	1	4.56126	643591	685.84		B1AR	66	76	IAAIGSTQRLQ	10	1157.66	Cyanopindolol	2	100221_B1AR_cyano_2min_3	2	4.26187	270014	581.527
B1AR	57	63	LIVAGNV	6	685.424	Unbound	120	260221_B1AR_unb_120min_3	1	4.55962	636936	685.842		B1AR	66	76	IAAIGSTQRLQ	10	1157.66	Cyanopindolol	30	100221_B1AR_cyano_30min_1	2	4.26877	328995	581.276
B1AR	57	64	LIVAGNVL	7	798.508	Carazolol	0	100221_B1AR_dualp	1	5.42469	30118565	798.842		B1AR	66	76	IAAIGSTQRLQ	10	1157.66	Cyanopindolol	30	100221_B1AR_cyano_30min_2	2	4.28128	378027	581.377
B1AR	57	64	LIVAGNVL	7	798.508	Carazolol	0	121120_B1AR_dualp	1	5.43184	5550019	798.939		B1AR	66	76	IAAIGSTQRLQ	10	1157.66	Cyanopindolol	30	100221_B1AR_cyano_30min_3	2	4.29116	422999	581.39
B1AR	57	64	LIVAGNVL	7	798.508	Carazolol	0.25	260221_B1AR__caraz_15sec_1	1	5.4402	20641650	798.871		B1AR	66	76	IAAIGSTQRLQ	10	1157.66	Cyanopindolol	120	100221_B1AR_cyano_120min_1	2	4.29431	334007	581.392
B1AR	57	64	LIVAGNVL	7	798.508	Carazolol	0.25	260221_B1AR__caraz_15sec_2	1	5.44724	21500989	798.821		B1AR	66	76	IAAIGSTQRLQ	10	1157.66	Cyanopindolol	120	100221_B1AR_cyano_120min_2	2	4.2955	327601	581.375
B1AR	57	64	LIVAGNVL	7	798.508	Carazolol	0.25	260221_B1AR__caraz_15sec_3	1	5.44838	21935346	798.82		B1AR	66	76	IAAIGSTQRLQ	10	1157.66	Cyanopindolol	120	100221_B1AR_cyano_120min_1(repeat)	2	4.28076	266334	581.397
B1AR	57	64	LIVAGNVL	7	798.508	Carazolol	2	260221_B1AR__caraz_2min_1	1	5.45051	25467224	798.848		B1AR	66	76	IAAIGSTQRLQ	10	1157.66	Unbound	0	100221_B1AR_dualp	2	4.27743	256842	579.009
B1AR	57	64	LIVAGNVL	7	798.508	Carazolol	2	260221_B1AR__caraz_2min_2	1	5.45388	23852207	798.826		B1AR	66	76	IAAIGSTQRLQ	10	1157.66	Unbound	0	121120_B1AR_dualp	2	3.58282	1443700	579.094
B1AR	57	64	LIVAGNVL	7	798.508	Carazolol	2	260221_B1AR__caraz_2min_3	1	5.44031	23638973	798.836		B1AR	66	76	IAAIGSTQRLQ	10	1157.66	Unbound	0.25	100221_B1AR_unb_15sec_1	2	4.2716	433397	581.474
B1AR	57	64	LIVAGNVL	7	798.508	Carazolol	30	260221_B1AR__caraz_30min_1	1	5.43877	23644446	798.834		B1AR	66	76	IAAIGSTQRLQ	10	1157.66	Unbound	0.25	100221_B1AR_unb_15sec_2	2	4.27737	476063	581.464
B1AR	57	64	LIVAGNVL	7	798.508	Carazolol	30	260221_B1AR__caraz_30min_2	1	5.44871	26077393	798.843		B1AR	66	76	IAAIGSTQRLQ	10	1157.66	Unbound	0.25	100221_B1AR_unb_15sec_3	2	4.27201	313464	581.494
B1AR	57	64	LIVAGNVL	7	798.508	Carazolol	30	260221_B1AR__caraz_30min_3	1	5.45029	25846095	798.847		B1AR	66	76	IAAIGSTQRLQ	10	1157.66	Unbound	2	100221_B1AR_unb_2min_1	2	4.27129	470017	581.464
B1AR	57	64	LIVAGNVL	7	798.508	Carazolol	120	260221_B1AR__caraz_120min_1	1	5.44775	23918406	798.829		B1AR	66	76	IAAIGSTQRLQ	10	1157.66	Unbound	2	100221_B1AR_unb_2min_2	2	4.27854	394243	581.499
B1AR	57	64	LIVAGNVL	7	798.508	Carazolol	120	260221_B1AR__caraz_120min_2	1	5.44306	22266956	798.903		B1AR	66	76	IAAIGSTQRLQ	10	1157.66	Unbound	2	100221_B1AR_unb_2min_3	2	4.26858	480951	581.496
B1AR	57	64	LIVAGNVL	7	798.508	Carazolol	120	260221_B1AR__caraz_120min_3	1	5.44729	24737207	798.888		B1AR	66	76	IAAIGSTQRLQ	10	1157.66	Unbound	30	100221_B1AR_unb_30min_1	2	4.26511	252992	581.339
B1AR	57	64	LIVAGNVL	7	798.508	Carvedilol	0	100221_B1AR_dualp	1	5.42469	30118565	798.842		B1AR	66	76	IAAIGSTQRLQ	10	1157.66	Unbound	30	100221_B1AR_unb_30min_2	2	4.27897	356733	581.333
B1AR	57	64	LIVAGNVL	7	798.508	Carvedilol	0	121120_B1AR_dualp	1	5.43184	5550019	798.939		B1AR	66	76	IAAIGSTQRLQ	10	1157.66	Unbound	30	100221_B1AR_unb_30min_3	2	4.29369	361462	581.377
B1AR	57	64	LIVAGNVL	7	798.508	Carvedilol	0.25	260221_B1AR__carve_15sec_1	1	5.4549	23216023	798.867		B1AR	66	76	IAAIGSTQRLQ	10	1157.66	Unbound	120	100221_B1AR_unb_120min_1	2	4.29044	333409	581.389
B1AR	57	64	LIVAGNVL	7	798.508	Carvedilol	0.25	260221_B1AR__carve_15sec_2	1	5.45194	24188891	798.827		B1AR	66	76	IAAIGSTQRLQ	10	1157.66	Unbound	120	100221_B1AR_unb_120min_2	2	4.29045	331297	581.366
B1AR	57	64	LIVAGNVL	7	798.508	Carvedilol	0.25	260221_B1AR__carve_15sec_3	1	5.46277	20851586	798.867		B1AR	66	76	IAAIGSTQRLQ	10	1157.66	Unbound	120	100221_B1AR_unb_120min_3	2	4.2881	315334	581.429
B1AR	57	64	LIVAGNVL	7	798.508	Carvedilol	2	260221_B1AR__carve_2min_1	1	5.44701	26708649	798.846		B1AR	66	77	IAAIGSTQRLQT	11	1258.71	Cyanopindolol	0	100221_B1AR_dualp	2	3.9004	1941735	630.099
B1AR	57	64	LIVAGNVL	7	798.508	Carvedilol	2	260221_B1AR__carve_2min_2	1	5.44007	26520016	798.856		B1AR	66	77	IAAIGSTQRLQT	11	1258.71	Cyanopindolol	0	121120_B1AR_dualp	2	3.89577	458384	630.146
B1AR	57	64	LIVAGNVL	7	798.508	Carvedilol	2	260221_B1AR__carve_2min_3	1	5.45994	25231317	798.836		B1AR	66	77	IAAIGSTQRLQT	11	1258.71	Cyanopindolol	0.25	100221_B1AR_cyano_15sec_1	2	3.896	1097601	631.668
B1AR	57	64	LIVAGNVL	7	798.508	Carvedilol	30	260221_B1AR__carve_30min_1	1	5.45851	24815055	798.854		B1AR	66	77	IAAIGSTQRLQT	11	1258.71	Cyanopindolol	0.25	100221_B1AR_cyano_15sec_2	2	3.90834	1285041	631.626
B1AR	57	64	LIVAGNVL	7	798.508	Carvedilol	30	260221_B1AR__carve_30min_2	1	5.46294	25903023	798.85		B1AR	66	77	IAAIGSTQRLQT	11	1258.71	Cyanopindolol	0.25	100221_B1AR_cyano_15sec_3	2	3.89792	1593195	631.616
B1AR	57	64	LIVAGNVL	7	798.508	Carvedilol	30	260221_B1AR__carve_30min_3	1	5.46621	26391240	798.859		B1AR	66	77	IAAIGSTQRLQT	11	1258.71	Cyanopindolol	2	100221_B1AR_cyano_2min_1	2	3.9031	1155271	632.394
B1AR	57	64	LIVAGNVL	7	798.508	Carvedilol	120	260221_B1AR__carve_120min_1	1	5.44728	26568506	798.846		B1AR	66	77	IAAIGSTQRLQT	11	1258.71	Cyanopindolol	2	100221_B1AR_cyano_2min_2	2	3.90888	1076790	632.404
B1AR	57	64	LIVAGNVL	7	798.508	Carvedilol	120	260221_B1AR__carve_120min_2	1	5.44565	24692895	798.87		B1AR	66	77	IAAIGSTQRLQT	11	1258.71	Cyanopindolol	2	100221_B1AR_cyano_2min_3	2	3.89045	971973	632.427
B1AR	57	64	LIVAGNVL	7	798.508	Carvedilol	120	260221_B1AR__carve_120min_3	1	5.46857	22129100	798.882		B1AR	66	77	IAAIGSTQRLQT	11	1258.71	Cyanopindolol	30	100221_B1AR_cyano_30min_1	2	3.91192	2118097	632.81
B1AR	57	64	LIVAGNVL	7	798.508	Unbound	0	100221_B1AR_dualp	1	5.42469	30118565	798.842		B1AR	66	77	IAAIGSTQRLQT	11	1258.71	Cyanopindolol	30	100221_B1AR_cyano_30min_2	2	3.91131	1638593	632.825
B1AR	57	64	LIVAGNVL	7	798.508	Unbound	0	121120_B1AR_dualp	1	5.43184	5550019	798.939		B1AR	66	77	IAAIGSTQRLQT	11	1258.71	Cyanopindolol	30	100221_B1AR_cyano_30min_3	2	3.91271	1584069	632.786
B1AR	57	64	LIVAGNVL	7	798.508	Unbound	0.25	260221_B1AR_unb_15sec_1	1	5.44729	24672121	798.832		B1AR	66	77	IAAIGSTQRLQT	11	1258.71	Cyanopindolol	120	100221_B1AR_cyano_120min_1	2	3.91476	1252119	632.934
B1AR	57	64	LIVAGNVL	7	798.508	Unbound	0.25	260221_B1AR_unb_15sec_2	1	5.46747	23633144	798.837		B1AR	66	77	IAAIGSTQRLQT	11	1258.71	Cyanopindolol	120	100221_B1AR_cyano_120min_2	2	3.9207	1292423	632.977
B1AR	57	64	LIVAGNVL	7	798.508	Unbound	0.25	260221_B1AR_unb_15sec_3	1	5.46594	19828643	798.828		B1AR	66	77	IAAIGSTQRLQT	11	1258.71	Cyanopindolol	120	100221_B1AR_cyano_120min_1(repeat)	2	3.90624	958160	632.932
B1AR	57	64	LIVAGNVL	7	798.508	Unbound	2	260221_B1AR_unb_2min_1	1	5.46393	20716155	798.819		B1AR	66	77	IAAIGSTQRLQT	11	1258.71	Unbound	0	100221_B1AR_dualp	2	3.9004	1941735	630.099
B1AR	57	64	LIVAGNVL	7	798.508	Unbound	2	260221_B1AR_unb_2min_2	1	5.46004	24793783	798.816		B1AR	66	77	IAAIGSTQRLQT	11	1258.71	Unbound	0	121120_B1AR_dualp	2	3.89577	458384	630.146
B1AR	57	64	LIVAGNVL	7	798.508	Unbound	2	260221_B1AR_unb_2min_3	1	5.45789	19399038	798.833		B1AR	66	77	IAAIGSTQRLQT	11	1258.71	Unbound	0.25	100221_B1AR_unb_15sec_1	2	3.8948	1434841	631.849
B1AR	57	64	LIVAGNVL	7	798.508	Unbound	30	260221_B1AR_unb_30min_1	1	5.44565	23153915	798.832		B1AR	66	77	IAAIGSTQRLQT	11	1258.71	Unbound	0.25	100221_B1AR_unb_15sec_2	2	3.90483	1473847	631.866
B1AR	57	64	LIVAGNVL	7	798.508	Unbound	30	260221_B1AR_unb_30min_2	1	5.4444	23148914	798.865		B1AR	66	77	IAAIGSTQRLQT	11	1258.71	Unbound	0.25	100221_B1AR_unb_15sec_3	2	3.90098	1028898	631.849
B1AR	57	64	LIVAGNVL	7	798.508	Unbound	30	260221_B1AR_unb_30min_3	1	5.46542	24163668	798.854		B1AR	66	77	IAAIGSTQRLQT	11	1258.71	Unbound	2	100221_B1AR_unb_2min_1	2	3.89634	1363397	632.399
B1AR	57	64	LIVAGNVL	7	798.508	Unbound	120	260221_B1AR_unb_120min_1	1	5.44979	23401896	798.859		B1AR	66	77	IAAIGSTQRLQT	11	1258.71	Unbound	2	100221_B1AR_unb_2min_2	2	3.91198	1133855	632.405
B1AR	57	64	LIVAGNVL	7	798.508	Unbound	120	260221_B1AR_unb_120min_2	1	5.46114	23856842	798.871		B1AR	66	77	IAAIGSTQRLQT	11	1258.71	Unbound	2	100221_B1AR_unb_2min_3	2	3.90347	1302947	632.419
B1AR	57	64	LIVAGNVL	7	798.508	Unbound	120	260221_B1AR_unb_120min_3	1	5.45276	25209428	798.865		B1AR	66	77	IAAIGSTQRLQT	11	1258.71	Unbound	30	100221_B1AR_unb_30min_1	2	3.89604	1988076	632.725
B1AR	58	64	IVAGNVL	6	685.424	Carazolol	0	100221_B1AR_dualp	1	4.79798	19827426	685.691		B1AR	66	77	IAAIGSTQRLQT	11	1258.71	Unbound	30	100221_B1AR_unb_30min_2	2	3.90406	1151309	632.758
B1AR	58	64	IVAGNVL	6	685.424	Carazolol	0	121120_B1AR_dualp	1	4.80025	4717872	685.69		B1AR	66	77	IAAIGSTQRLQT	11	1258.71	Unbound	30	100221_B1AR_unb_30min_3	2	3.92034	1264338	632.792
B1AR	58	64	IVAGNVL	6	685.424	Carazolol	0.25	260221_B1AR__caraz_15sec_1	1	4.82608	13665887	685.717		B1AR	66	77	IAAIGSTQRLQT	11	1258.71	Unbound	120	100221_B1AR_unb_120min_1	2	3.91361	1213663	632.941
B1AR	58	64	IVAGNVL	6	685.424	Carazolol	0.25	260221_B1AR__caraz_15sec_2	1	4.83523	15153737	685.735		B1AR	66	77	IAAIGSTQRLQT	11	1258.71	Unbound	120	100221_B1AR_unb_120min_2	2	3.92189	1239589	632.921
B1AR	58	64	IVAGNVL	6	685.424	Carazolol	0.25	260221_B1AR__caraz_15sec_3	1	4.83668	13325950	685.732		B1AR	66	77	IAAIGSTQRLQT	11	1258.71	Unbound	120	100221_B1AR_unb_120min_3	2	3.91368	1158915	632.931
B1AR	58	64	IVAGNVL	6	685.424	Carazolol	2	260221_B1AR__caraz_2min_1	1	4.83641	14281704	685.736		B1AR	67	75	AAIGSTQRL	8	916.521	Cyanopindolol	0	100221_B1AR_dualp	2	4.18046	884473	459.098
B1AR	58	64	IVAGNVL	6	685.424	Carazolol	2	260221_B1AR__caraz_2min_2	1	4.84398	13510204	685.742		B1AR	67	75	AAIGSTQRL	8	916.521	Cyanopindolol	0	121120_B1AR_dualp	2	3.77989	427323	458.959
B1AR	58	64	IVAGNVL	6	685.424	Carazolol	2	260221_B1AR__caraz_2min_3	1	4.83632	15063519	685.733		B1AR	67	75	AAIGSTQRL	8	916.521	Cyanopindolol	0.25	100221_B1AR_cyano_15sec_1	2	4.19143	692542	460.388
B1AR	58	64	IVAGNVL	6	685.424	Carazolol	30	260221_B1AR__caraz_30min_1	1	4.82988	14246490	685.725		B1AR	67	75	AAIGSTQRL	8	916.521	Cyanopindolol	0.25	100221_B1AR_cyano_15sec_2	2	4.19916	664398	460.367
B1AR	58	64	IVAGNVL	6	685.424	Carazolol	30	260221_B1AR__caraz_30min_2	1	4.83397	13596414	685.722		B1AR	67	75	AAIGSTQRL	8	916.521	Cyanopindolol	0.25	100221_B1AR_cyano_15sec_3	2	4.19511	644610	460.335
B1AR	58	64	IVAGNVL	6	685.424	Carazolol	30	260221_B1AR__caraz_30min_3	1	4.84289	13826141	685.698		B1AR	67	75	AAIGSTQRL	8	916.521	Cyanopindolol	2	100221_B1AR_cyano_2min_1	2	4.18927	745807	460.914
B1AR	58	64	IVAGNVL	6	685.424	Carazolol	120	260221_B1AR__caraz_120min_1	1	4.83713	14855509	685.725		B1AR	67	75	AAIGSTQRL	8	916.521	Cyanopindolol	2	100221_B1AR_cyano_2min_2	2	4.1962	693559	460.915
B1AR	58	64	IVAGNVL	6	685.424	Carazolol	120	260221_B1AR__caraz_120min_2	1	4.83398	14049702	685.713		B1AR	67	75	AAIGSTQRL	8	916.521	Cyanopindolol	2	100221_B1AR_cyano_2min_3	2	4.18375	621233	460.957
B1AR	58	64	IVAGNVL	6	685.424	Carazolol	120	260221_B1AR__caraz_120min_3	1	4.83746	14134625	685.752		B1AR	67	75	AAIGSTQRL	8	916.521	Cyanopindolol	30	100221_B1AR_cyano_30min_1	2	4.20106	698454	460.976
B1AR	58	64	IVAGNVL	6	685.424	Carvedilol	0	100221_B1AR_dualp	1	4.79798	19827426	685.691		B1AR	67	75	AAIGSTQRL	8	916.521	Cyanopindolol	30	100221_B1AR_cyano_30min_2	2	4.21105	750831	460.974
B1AR	58	64	IVAGNVL	6	685.424	Carvedilol	0	121120_B1AR_dualp	1	4.80025	4717872	685.69		B1AR	67	75	AAIGSTQRL	8	916.521	Cyanopindolol	30	100221_B1AR_cyano_30min_3	2	4.21302	695679	461.04
B1AR	58	64	IVAGNVL	6	685.424	Carvedilol	0.25	260221_B1AR__carve_15sec_1	1	4.82968	13135531	685.731		B1AR	67	75	AAIGSTQRL	8	916.521	Cyanopindolol	120	100221_B1AR_cyano_120min_1	2	4.21725	710570	461.007
B1AR	58	64	IVAGNVL	6	685.424	Carvedilol	0.25	260221_B1AR__carve_15sec_2	1	4.8335	14660729	685.757		B1AR	67	75	AAIGSTQRL	8	916.521	Cyanopindolol	120	100221_B1AR_cyano_120min_2	2	4.21702	698827	461.037
B1AR	58	64	IVAGNVL	6	685.424	Carvedilol	0.25	260221_B1AR__carve_15sec_3	1	4.80475	15790	688.882		B1AR	67	75	AAIGSTQRL	8	916.521	Cyanopindolol	120	100221_B1AR_cyano_120min_1(repeat)	2	4.20172	582149	461.032
B1AR	58	64	IVAGNVL	6	685.424	Carvedilol	2	260221_B1AR__carve_2min_1	1	4.83101	15147055	685.746		B1AR	67	75	AAIGSTQRL	8	916.521	Unbound	0	100221_B1AR_dualp	2	4.18046	884473	459.098
B1AR	58	64	IVAGNVL	6	685.424	Carvedilol	2	260221_B1AR__carve_2min_2	1	4.81842	17043269	685.696		B1AR	67	75	AAIGSTQRL	8	916.521	Unbound	0	121120_B1AR_dualp	2	3.77989	427323	458.959
B1AR	58	64	IVAGNVL	6	685.424	Carvedilol	2	260221_B1AR__carve_2min_3	1	4.83272	15566369	685.736		B1AR	67	75	AAIGSTQRL	8	916.521	Unbound	0.25	100221_B1AR_unb_15sec_1	2	4.19781	752835	460.365
B1AR	58	64	IVAGNVL	6	685.424	Carvedilol	30	260221_B1AR__carve_30min_1	1	4.82263	15978054	685.72		B1AR	67	75	AAIGSTQRL	8	916.521	Unbound	0.25	100221_B1AR_unb_15sec_2	2	4.20098	863563	460.361
B1AR	58	64	IVAGNVL	6	685.424	Carvedilol	30	260221_B1AR__carve_30min_2	1	4.83363	16128830	685.72		B1AR	67	75	AAIGSTQRL	8	916.521	Unbound	0.25	100221_B1AR_unb_15sec_3	2	4.19862	563312	460.396
B1AR	58	64	IVAGNVL	6	685.424	Carvedilol	30	260221_B1AR__carve_30min_3	1	4.83592	16467887	685.728		B1AR	67	75	AAIGSTQRL	8	916.521	Unbound	2	100221_B1AR_unb_2min_1	2	4.18694	794438	460.895
B1AR	58	64	IVAGNVL	6	685.424	Carvedilol	120	260221_B1AR__carve_120min_1	1	4.82475	14823065	685.745		B1AR	67	75	AAIGSTQRL	8	916.521	Unbound	2	100221_B1AR_unb_2min_2	2	4.19668	812944	460.95
B1AR	58	64	IVAGNVL	6	685.424	Carvedilol	120	260221_B1AR__carve_120min_2	1	4.82444	14720588	685.741		B1AR	67	75	AAIGSTQRL	8	916.521	Unbound	2	100221_B1AR_unb_2min_3	2	4.19037	885613	460.915
B1AR	58	64	IVAGNVL	6	685.424	Carvedilol	120	260221_B1AR__carve_120min_3	1	4.82353	15190784	685.734		B1AR	67	75	AAIGSTQRL	8	916.521	Unbound	30	100221_B1AR_unb_30min_1	2	4.19265	703103	461.029
B1AR	58	64	IVAGNVL	6	685.424	Unbound	0	100221_B1AR_dualp	1	4.79798	19827426	685.691		B1AR	67	75	AAIGSTQRL	8	916.521	Unbound	30	100221_B1AR_unb_30min_2	2	4.20134	595426	460.998
B1AR	58	64	IVAGNVL	6	685.424	Unbound	0	121120_B1AR_dualp	1	4.80025	4717872	685.69		B1AR	67	75	AAIGSTQRL	8	916.521	Unbound	30	100221_B1AR_unb_30min_3	2	4.22037	594129	461.036
B1AR	58	64	IVAGNVL	6	685.424	Unbound	0.25	260221_B1AR_unb_15sec_1	1	4.82213	12900261	685.695		B1AR	67	75	AAIGSTQRL	8	916.521	Unbound	120	100221_B1AR_unb_120min_1	2	4.21327	684376	461.067
B1AR	58	64	IVAGNVL	6	685.424	Unbound	0.25	260221_B1AR_unb_15sec_2	1	4.8357	15122178	685.71		B1AR	67	75	AAIGSTQRL	8	916.521	Unbound	120	100221_B1AR_unb_120min_2	2	4.21303	754742	461.095
B1AR	58	64	IVAGNVL	6	685.424	Unbound	0.25	260221_B1AR_unb_15sec_3	1	4.83745	11478586	685.749		B1AR	67	75	AAIGSTQRL	8	916.521	Unbound	120	100221_B1AR_unb_120min_3	2	4.20824	731849	461.024
B1AR	58	64	IVAGNVL	6	685.424	Unbound	2	260221_B1AR_unb_2min_1	1	4.83585	11766946	685.717		B1AR	67	77	AAIGSTQRLQT	10	1145.63	Cyanopindolol	0	100221_B1AR_dualp	1	4.13011	78415	1146.11
B1AR	58	64	IVAGNVL	6	685.424	Unbound	2	260221_B1AR_unb_2min_2	1	4.83228	15916321	685.725		B1AR	67	77	AAIGSTQRLQT	10	1145.63	Cyanopindolol	0.25	100221_B1AR_cyano_15sec_1	1	4.11709	50002	1148.56
B1AR	58	64	IVAGNVL	6	685.424	Unbound	2	260221_B1AR_unb_2min_3	1	4.83261	12288079	685.744		B1AR	67	77	AAIGSTQRLQT	10	1145.63	Cyanopindolol	0.25	100221_B1AR_cyano_15sec_2	1	4.11935	45996	1148.56
B1AR	58	64	IVAGNVL	6	685.424	Unbound	30	260221_B1AR_unb_30min_1	1	4.82153	14458200	685.707		B1AR	67	77	AAIGSTQRLQT	10	1145.63	Cyanopindolol	0.25	100221_B1AR_cyano_15sec_3	1	4.12526	51728	1148.52
B1AR	58	64	IVAGNVL	6	685.424	Unbound	30	260221_B1AR_unb_30min_2	1	4.82457	13780401	685.695		B1AR	67	77	AAIGSTQRLQT	10	1145.63	Cyanopindolol	2	100221_B1AR_cyano_2min_1	1	4.12859	66908	1149.86
B1AR	58	64	IVAGNVL	6	685.424	Unbound	30	260221_B1AR_unb_30min_3	1	4.83411	14212779	685.723		B1AR	67	77	AAIGSTQRLQT	10	1145.63	Cyanopindolol	2	100221_B1AR_cyano_2min_2	1	4.12651	42512	1150.04
B1AR	58	64	IVAGNVL	6	685.424	Unbound	120	260221_B1AR_unb_120min_1	1	4.83347	13432030	685.708		B1AR	67	77	AAIGSTQRLQT	10	1145.63	Cyanopindolol	2	100221_B1AR_cyano_2min_3	1	4.10986	29583	1149.89
B1AR	58	64	IVAGNVL	6	685.424	Unbound	120	260221_B1AR_unb_120min_2	1	4.83966	13650182	685.722		B1AR	67	77	AAIGSTQRLQT	10	1145.63	Cyanopindolol	30	100221_B1AR_cyano_30min_1	1	4.12516	54725	1150.62
B1AR	58	64	IVAGNVL	6	685.424	Unbound	120	260221_B1AR_unb_120min_3	1	4.83676	15374461	685.747		B1AR	67	77	AAIGSTQRLQT	10	1145.63	Cyanopindolol	30	100221_B1AR_cyano_30min_2	1	4.13534	53579	1150.68
B1AR	58	65	IVAGNVLV	7	784.493	Carazolol	0	100221_B1AR_dualp	1	5.04688	824889	784.926		B1AR	67	77	AAIGSTQRLQT	10	1145.63	Cyanopindolol	30	100221_B1AR_cyano_30min_3	1	4.13584	52428	1150.81
B1AR	58	65	IVAGNVLV	7	784.493	Carazolol	0	121120_B1AR_dualp	1	5.04241	157940	784.86		B1AR	67	77	AAIGSTQRLQT	10	1145.63	Cyanopindolol	120	100221_B1AR_cyano_120min_1	1	4.13681	35925	1150.85
B1AR	58	65	IVAGNVLV	7	784.493	Carazolol	0.25	260221_B1AR__caraz_15sec_1	1	5.0715	753801	784.909		B1AR	67	77	AAIGSTQRLQT	10	1145.63	Cyanopindolol	120	100221_B1AR_cyano_120min_2	1	4.14156	42953	1151.09
B1AR	58	65	IVAGNVLV	7	784.493	Carazolol	0.25	260221_B1AR__caraz_15sec_2	1	5.07538	685469	784.937		B1AR	67	77	AAIGSTQRLQT	10	1145.63	Cyanopindolol	120	100221_B1AR_cyano_120min_1(repeat)	1	4.12839	30718	1151.23
B1AR	58	65	IVAGNVLV	7	784.493	Carazolol	0.25	260221_B1AR__caraz_15sec_3	1	5.07839	685435	784.907		B1AR	67	77	AAIGSTQRLQT	10	1145.63	Unbound	0	100221_B1AR_dualp	1	4.13011	78415	1146.11
B1AR	58	65	IVAGNVLV	7	784.493	Carazolol	2	260221_B1AR__caraz_2min_1	1	5.07724	814336	784.923		B1AR	67	77	AAIGSTQRLQT	10	1145.63	Unbound	0.25	100221_B1AR_unb_15sec_1	1	4.11735	60717	1148.98
B1AR	58	65	IVAGNVLV	7	784.493	Carazolol	2	260221_B1AR__caraz_2min_2	1	5.08779	749029	784.917		B1AR	67	77	AAIGSTQRLQT	10	1145.63	Unbound	0.25	100221_B1AR_unb_15sec_2	1	4.12859	59614	1149.05
B1AR	58	65	IVAGNVLV	7	784.493	Carazolol	2	260221_B1AR__caraz_2min_3	1	5.07357	764860	784.907		B1AR	67	77	AAIGSTQRLQT	10	1145.63	Unbound	0.25	100221_B1AR_unb_15sec_3	1	4.11705	41064	1149.12
B1AR	58	65	IVAGNVLV	7	784.493	Carazolol	30	260221_B1AR__caraz_30min_1	1	5.06846	716370	784.926		B1AR	67	77	AAIGSTQRLQT	10	1145.63	Unbound	2	100221_B1AR_unb_2min_1	1	4.11781	74235	1150.03
B1AR	58	65	IVAGNVLV	7	784.493	Carazolol	30	260221_B1AR__caraz_30min_2	1	5.07928	666023	784.954		B1AR	67	77	AAIGSTQRLQT	10	1145.63	Unbound	2	100221_B1AR_unb_2min_2	1	4.12987	57074	1150.19
B1AR	58	65	IVAGNVLV	7	784.493	Carazolol	30	260221_B1AR__caraz_30min_3	1	5.08198	828076	784.916		B1AR	67	77	AAIGSTQRLQT	10	1145.63	Unbound	2	100221_B1AR_unb_2min_3	1	4.11423	69491	1150.07
B1AR	58	65	IVAGNVLV	7	784.493	Carazolol	120	260221_B1AR__caraz_120min_1	1	5.07827	808526	784.903		B1AR	67	77	AAIGSTQRLQT	10	1145.63	Unbound	30	100221_B1AR_unb_30min_1	1	4.11345	61222	1150.66
B1AR	58	65	IVAGNVLV	7	784.493	Carazolol	120	260221_B1AR__caraz_120min_2	1	5.08215	728006	784.931		B1AR	67	77	AAIGSTQRLQT	10	1145.63	Unbound	30	100221_B1AR_unb_30min_3	1	4.13934	40197	1150.73
B1AR	58	65	IVAGNVLV	7	784.493	Carazolol	120	260221_B1AR__caraz_120min_3	1	5.08357	769012	784.948		B1AR	67	77	AAIGSTQRLQT	10	1145.63	Unbound	120	100221_B1AR_unb_120min_1	1	4.13501	44518	1150.86
B1AR	58	65	IVAGNVLV	7	784.493	Carvedilol	0	100221_B1AR_dualp	1	5.04688	824889	784.926		B1AR	67	77	AAIGSTQRLQT	10	1145.63	Unbound	120	100221_B1AR_unb_120min_2	1	4.13587	47569	1151.15
B1AR	58	65	IVAGNVLV	7	784.493	Carvedilol	0	121120_B1AR_dualp	1	5.04241	157940	784.86		B1AR	67	77	AAIGSTQRLQT	10	1145.63	Unbound	120	100221_B1AR_unb_120min_3	1	4.13268	45730	1151.13
B1AR	58	65	IVAGNVLV	7	784.493	Carvedilol	0.25	260221_B1AR__carve_15sec_1	1	5.07328	715942	784.894		B1AR	68	75	AIGSTQRL	7	845.484	Cyanopindolol	0	100221_B1AR_dualp	1	3.69537	871731	845.91
B1AR	58	65	IVAGNVLV	7	784.493	Carvedilol	0.25	260221_B1AR__carve_15sec_2	1	5.07639	712128	784.93		B1AR	68	75	AIGSTQRL	7	845.484	Cyanopindolol	0	121120_B1AR_dualp	1	3.68821	255310	845.883
B1AR	58	65	IVAGNVLV	7	784.493	Carvedilol	0.25	260221_B1AR__carve_15sec_3	1	5.08315	761919	784.924		B1AR	68	75	AIGSTQRL	7	845.484	Cyanopindolol	0.25	100221_B1AR_cyano_15sec_1	1	3.6961	1032951	847.725
B1AR	58	65	IVAGNVLV	7	784.493	Carvedilol	2	260221_B1AR__carve_2min_1	1	5.07501	766877	784.937		B1AR	68	75	AIGSTQRL	7	845.484	Cyanopindolol	0.25	100221_B1AR_cyano_15sec_2	1	3.70109	1079213	847.742
B1AR	58	65	IVAGNVLV	7	784.493	Carvedilol	2	260221_B1AR__carve_2min_2	1	5.06337	790131	784.936		B1AR	68	75	AIGSTQRL	7	845.484	Cyanopindolol	0.25	100221_B1AR_cyano_15sec_3	1	3.69556	1023424	847.722
B1AR	58	65	IVAGNVLV	7	784.493	Carvedilol	2	260221_B1AR__carve_2min_3	1	5.07528	829577	784.867		B1AR	68	75	AIGSTQRL	7	845.484	Cyanopindolol	2	100221_B1AR_cyano_2min_1	1	3.67825	953909	848.747
B1AR	58	65	IVAGNVLV	7	784.493	Carvedilol	30	260221_B1AR__carve_30min_1	1	5.06987	701985	784.955		B1AR	68	75	AIGSTQRL	7	845.484	Cyanopindolol	2	100221_B1AR_cyano_2min_2	1	3.6985	917000	848.771
B1AR	58	65	IVAGNVLV	7	784.493	Carvedilol	30	260221_B1AR__carve_30min_2	1	5.08532	789034	784.91		B1AR	68	75	AIGSTQRL	7	845.484	Cyanopindolol	2	100221_B1AR_cyano_2min_3	1	3.68205	761513	848.812
B1AR	58	65	IVAGNVLV	7	784.493	Carvedilol	30	260221_B1AR__carve_30min_3	1	5.08142	728797	784.935		B1AR	68	75	AIGSTQRL	7	845.484	Cyanopindolol	30	100221_B1AR_cyano_30min_1	1	3.70161	795364	849.352
B1AR	58	65	IVAGNVLV	7	784.493	Carvedilol	120	260221_B1AR__carve_120min_1	1	5.07206	855771	784.925		B1AR	68	75	AIGSTQRL	7	845.484	Cyanopindolol	30	100221_B1AR_cyano_30min_2	1	3.69977	857216	849.358
B1AR	58	65	IVAGNVLV	7	784.493	Carvedilol	120	260221_B1AR__carve_120min_2	1	5.06592	773314	784.955		B1AR	68	75	AIGSTQRL	7	845.484	Cyanopindolol	30	100221_B1AR_cyano_30min_3	1	3.67558	755309	849.327
B1AR	58	65	IVAGNVLV	7	784.493	Carvedilol	120	260221_B1AR__carve_120min_3	1	5.07303	707099	784.885		B1AR	68	75	AIGSTQRL	7	845.484	Cyanopindolol	120	100221_B1AR_cyano_120min_1	1	3.71254	704511	849.639
B1AR	58	65	IVAGNVLV	7	784.493	Unbound	0	100221_B1AR_dualp	1	5.04688	824889	784.926		B1AR	68	75	AIGSTQRL	7	845.484	Cyanopindolol	120	100221_B1AR_cyano_120min_2	1	3.71382	699912	849.624
B1AR	58	65	IVAGNVLV	7	784.493	Unbound	0	121120_B1AR_dualp	1	5.04241	157940	784.86		B1AR	68	75	AIGSTQRL	7	845.484	Cyanopindolol	120	100221_B1AR_cyano_120min_1(repeat)	1	3.7028	617803	849.564
B1AR	58	65	IVAGNVLV	7	784.493	Unbound	0.25	260221_B1AR_unb_15sec_1	1	5.06958	654698	784.889		B1AR	68	75	AIGSTQRL	7	845.484	Unbound	0	100221_B1AR_dualp	1	3.69537	871731	845.91
B1AR	58	65	IVAGNVLV	7	784.493	Unbound	0.25	260221_B1AR_unb_15sec_2	1	5.08285	697609	784.926		B1AR	68	75	AIGSTQRL	7	845.484	Unbound	0	121120_B1AR_dualp	1	3.68821	255310	845.883
B1AR	58	65	IVAGNVLV	7	784.493	Unbound	0.25	260221_B1AR_unb_15sec_3	1	5.08376	598909	784.922		B1AR	68	75	AIGSTQRL	7	845.484	Unbound	0.25	100221_B1AR_unb_15sec_1	1	3.69557	1281982	847.907
B1AR	58	65	IVAGNVLV	7	784.493	Unbound	2	260221_B1AR_unb_2min_1	1	5.08462	623078	784.899		B1AR	68	75	AIGSTQRL	7	845.484	Unbound	0.25	100221_B1AR_unb_15sec_2	1	3.70008	1337846	847.967
B1AR	58	65	IVAGNVLV	7	784.493	Unbound	2	260221_B1AR_unb_2min_2	1	5.07657	762417	784.912		B1AR	68	75	AIGSTQRL	7	845.484	Unbound	0.25	100221_B1AR_unb_15sec_3	1	3.69761	929149	847.931
B1AR	58	65	IVAGNVLV	7	784.493	Unbound	2	260221_B1AR_unb_2min_3	1	5.07688	630352	784.9		B1AR	68	75	AIGSTQRL	7	845.484	Unbound	2	100221_B1AR_unb_2min_1	1	3.6337	984596	848.831
B1AR	58	65	IVAGNVLV	7	784.493	Unbound	30	260221_B1AR_unb_30min_1	1	5.07348	658995	784.917		B1AR	68	75	AIGSTQRL	7	845.484	Unbound	2	100221_B1AR_unb_2min_2	1	3.69669	963634	848.834
B1AR	58	65	IVAGNVLV	7	784.493	Unbound	30	260221_B1AR_unb_30min_2	1	5.07073	711460	784.9		B1AR	68	75	AIGSTQRL	7	845.484	Unbound	2	100221_B1AR_unb_2min_3	1	3.69069	1185699	848.846
B1AR	58	65	IVAGNVLV	7	784.493	Unbound	30	260221_B1AR_unb_30min_3	1	5.08052	723650	784.921		B1AR	68	75	AIGSTQRL	7	845.484	Unbound	30	100221_B1AR_unb_30min_1	1	3.67803	1161204	849.292
B1AR	58	65	IVAGNVLV	7	784.493	Unbound	120	260221_B1AR_unb_120min_1	1	5.08023	750910	784.942		B1AR	68	75	AIGSTQRL	7	845.484	Unbound	30	100221_B1AR_unb_30min_2	1	3.71031	1051488	849.346
B1AR	58	65	IVAGNVLV	7	784.493	Unbound	120	260221_B1AR_unb_120min_2	1	5.08207	735056	784.9		B1AR	68	75	AIGSTQRL	7	845.484	Unbound	30	100221_B1AR_unb_30min_3	1	3.71959	1032431	849.405
B1AR	58	65	IVAGNVLV	7	784.493	Unbound	120	260221_B1AR_unb_120min_3	1	5.07918	756463	784.951		B1AR	68	75	AIGSTQRL	7	845.484	Unbound	120	100221_B1AR_unb_120min_1	1	3.70339	726468	849.639
B1AR	65	72	VIAAIGST	7	731.43	Carazolol	0	100221_B1AR_dualp	1	4.0653	2213519	731.753		B1AR	68	75	AIGSTQRL	7	845.484	Unbound	120	100221_B1AR_unb_120min_2	1	3.71653	733857	849.613
B1AR	65	72	VIAAIGST	7	731.43	Carazolol	0	121120_B1AR_dualp	1	4.05816	284252	731.746		B1AR	68	75	AIGSTQRL	7	845.484	Unbound	120	100221_B1AR_unb_120min_3	1	3.69759	695703	849.63
B1AR	65	72	VIAAIGST	7	731.43	Carazolol	0.25	260221_B1AR__caraz_15sec_1	1	4.0833	2093828	732.024		B1AR	68	77	AIGSTQRLQT	9	1074.59	Cyanopindolol	0	100221_B1AR_dualp	2	3.45116	10267748	538.046
B1AR	65	72	VIAAIGST	7	731.43	Carazolol	0.25	260221_B1AR__caraz_15sec_2	1	4.08974	2161521	732.022		B1AR	68	77	AIGSTQRLQT	9	1074.59	Cyanopindolol	0	121120_B1AR_dualp	2	3.43466	3324723	538.046
B1AR	65	72	VIAAIGST	7	731.43	Carazolol	0.25	260221_B1AR__caraz_15sec_3	1	4.09513	2256260	732.017		B1AR	68	77	AIGSTQRLQT	9	1074.59	Cyanopindolol	0.25	100221_B1AR_cyano_15sec_1	2	3.43861	8151955	539.487
B1AR	65	72	VIAAIGST	7	731.43	Carazolol	2	260221_B1AR__caraz_2min_1	1	4.09411	2062780	732.668		B1AR	68	77	AIGSTQRLQT	9	1074.59	Cyanopindolol	0.25	100221_B1AR_cyano_15sec_2	2	3.44253	7006912	539.51
B1AR	65	72	VIAAIGST	7	731.43	Carazolol	2	260221_B1AR__caraz_2min_2	1	4.0957	1984010	732.613		B1AR	68	77	AIGSTQRLQT	9	1074.59	Cyanopindolol	0.25	100221_B1AR_cyano_15sec_3	2	3.44054	6904571	539.531
B1AR	65	72	VIAAIGST	7	731.43	Carazolol	2	260221_B1AR__caraz_2min_3	1	4.0875	1918137	732.607		B1AR	68	77	AIGSTQRLQT	9	1074.59	Cyanopindolol	2	100221_B1AR_cyano_2min_1	2	3.46703	575269	540.275
B1AR	65	72	VIAAIGST	7	731.43	Carazolol	30	260221_B1AR__caraz_30min_1	1	4.07688	1964768	733.136		B1AR	68	77	AIGSTQRLQT	9	1074.59	Cyanopindolol	2	100221_B1AR_cyano_2min_2	2	3.45135	4539038	540.275
B1AR	65	72	VIAAIGST	7	731.43	Carazolol	30	260221_B1AR__caraz_30min_2	1	4.08713	2017551	733.131		B1AR	68	77	AIGSTQRLQT	9	1074.59	Cyanopindolol	2	100221_B1AR_cyano_2min_3	2	3.36409	1372828	540.282
B1AR	65	72	VIAAIGST	7	731.43	Carazolol	30	260221_B1AR__caraz_30min_3	1	4.09493	1890702	733.128		B1AR	68	77	AIGSTQRLQT	9	1074.59	Cyanopindolol	30	100221_B1AR_cyano_30min_1	2	3.4828	443021	540.565
B1AR	65	72	VIAAIGST	7	731.43	Carazolol	120	260221_B1AR__caraz_120min_1	1	4.08711	1983851	733.419		B1AR	68	77	AIGSTQRLQT	9	1074.59	Cyanopindolol	30	100221_B1AR_cyano_30min_2	2	3.48123	522316	540.584
B1AR	65	72	VIAAIGST	7	731.43	Carazolol	120	260221_B1AR__caraz_120min_2	1	4.08353	1930727	733.445		B1AR	68	77	AIGSTQRLQT	9	1074.59	Cyanopindolol	30	100221_B1AR_cyano_30min_3	2	3.48476	486153	540.596
B1AR	65	72	VIAAIGST	7	731.43	Carazolol	120	260221_B1AR__caraz_120min_3	1	4.08843	2035367	733.399		B1AR	68	77	AIGSTQRLQT	9	1074.59	Cyanopindolol	120	100221_B1AR_cyano_120min_1	2	3.4509	4605557	540.704
B1AR	65	72	VIAAIGST	7	731.43	Carvedilol	0	100221_B1AR_dualp	1	4.0653	2213519	731.753		B1AR	68	77	AIGSTQRLQT	9	1074.59	Cyanopindolol	120	100221_B1AR_cyano_120min_2	2	3.48425	532663	540.724
B1AR	65	72	VIAAIGST	7	731.43	Carvedilol	0	121120_B1AR_dualp	1	4.05816	284252	731.746		B1AR	68	77	AIGSTQRLQT	9	1074.59	Cyanopindolol	120	100221_B1AR_cyano_120min_1(repeat)	2	3.48467	378337	540.699
B1AR	65	72	VIAAIGST	7	731.43	Carvedilol	0.25	260221_B1AR__carve_15sec_1	1	4.07558	2160084	731.989		B1AR	68	77	AIGSTQRLQT	9	1074.59	Unbound	0	100221_B1AR_dualp	2	3.45116	10267748	538.046
B1AR	65	72	VIAAIGST	7	731.43	Carvedilol	0.25	260221_B1AR__carve_15sec_2	1	4.10075	2439477	731.894		B1AR	68	77	AIGSTQRLQT	9	1074.59	Unbound	0	121120_B1AR_dualp	2	3.43466	3324723	538.046
B1AR	65	72	VIAAIGST	7	731.43	Carvedilol	0.25	260221_B1AR__carve_15sec_3	1	4.09158	2149625	731.988		B1AR	68	77	AIGSTQRLQT	9	1074.59	Unbound	0.25	100221_B1AR_unb_15sec_1	2	3.43971	7921377	539.719
B1AR	65	72	VIAAIGST	7	731.43	Carvedilol	2	260221_B1AR__carve_2min_1	1	4.08681	2312626	732.552		B1AR	68	77	AIGSTQRLQT	9	1074.59	Unbound	0.25	100221_B1AR_unb_15sec_2	2	3.44478	7780390	539.695
B1AR	65	72	VIAAIGST	7	731.43	Carvedilol	2	260221_B1AR__carve_2min_2	1	4.08527	2384221	732.555		B1AR	68	77	AIGSTQRLQT	9	1074.59	Unbound	0.25	100221_B1AR_unb_15sec_3	2	3.44324	7877665	539.71
B1AR	65	72	VIAAIGST	7	731.43	Carvedilol	2	260221_B1AR__carve_2min_3	1	4.07657	2072884	732.578		B1AR	68	77	AIGSTQRLQT	9	1074.59	Unbound	2	100221_B1AR_unb_2min_1	2	3.46542	712542	540.342
B1AR	65	72	VIAAIGST	7	731.43	Carvedilol	30	260221_B1AR__carve_30min_1	1	4.08362	2111648	733.079		B1AR	68	77	AIGSTQRLQT	9	1074.59	Unbound	2	100221_B1AR_unb_2min_2	2	3.43522	7345493	540.361
B1AR	65	72	VIAAIGST	7	731.43	Carvedilol	30	260221_B1AR__carve_30min_2	1	4.08943	2050100	733.109		B1AR	68	77	AIGSTQRLQT	9	1074.59	Unbound	2	100221_B1AR_unb_2min_3	2	3.44018	9265623	540.331
B1AR	65	72	VIAAIGST	7	731.43	Carvedilol	30	260221_B1AR__carve_30min_3	1	4.09185	2067446	733.082		B1AR	68	77	AIGSTQRLQT	9	1074.59	Unbound	30	100221_B1AR_unb_30min_1	2	3.4051	7180546	540.609
B1AR	65	72	VIAAIGST	7	731.43	Carvedilol	120	260221_B1AR__carve_120min_1	1	4.08593	2022155	733.396		B1AR	68	77	AIGSTQRLQT	9	1074.59	Unbound	30	100221_B1AR_unb_30min_2	2	3.46795	6969375	540.584
B1AR	65	72	VIAAIGST	7	731.43	Carvedilol	120	260221_B1AR__carve_120min_2	1	4.07643	2172370	733.404		B1AR	68	77	AIGSTQRLQT	9	1074.59	Unbound	30	100221_B1AR_unb_30min_3	2	3.49246	498433	540.59
B1AR	65	72	VIAAIGST	7	731.43	Carvedilol	120	260221_B1AR__carve_120min_3	1	4.06104	1920496	733.458		B1AR	68	77	AIGSTQRLQT	9	1074.59	Unbound	120	100221_B1AR_unb_120min_1	2	3.48684	466949	540.684
B1AR	65	72	VIAAIGST	7	731.43	Unbound	0	100221_B1AR_dualp	1	4.0653	2213519	731.753		B1AR	68	77	AIGSTQRLQT	9	1074.59	Unbound	120	100221_B1AR_unb_120min_2	2	3.40554	1283959	540.687
B1AR	65	72	VIAAIGST	7	731.43	Unbound	0	121120_B1AR_dualp	1	4.05816	284252	731.746		B1AR	68	77	AIGSTQRLQT	9	1074.59	Unbound	120	100221_B1AR_unb_120min_3	2	3.50575	512602	540.711
B1AR	65	72	VIAAIGST	7	731.43	Unbound	0.25	260221_B1AR_unb_15sec_1	1	4.08313	2120593	732.195		B1AR	68	78	AIGSTQRLQTL	10	1187.67	Cyanopindolol	0	100221_B1AR_dualp	2	4.34069	378352	594.683
B1AR	65	72	VIAAIGST	7	731.43	Unbound	0.25	260221_B1AR_unb_15sec_2	1	4.0973	2092033	732.225		B1AR	68	78	AIGSTQRLQTL	10	1187.67	Cyanopindolol	0	121120_B1AR_dualp	2	4.2136	215420	594.526
B1AR	65	72	VIAAIGST	7	731.43	Unbound	0.25	260221_B1AR_unb_15sec_3	1	4.09448	1780375	732.242		B1AR	68	78	AIGSTQRLQTL	10	1187.67	Cyanopindolol	0.25	100221_B1AR_cyano_15sec_1	2	4.33708	348680	596.524
B1AR	65	72	VIAAIGST	7	731.43	Unbound	2	260221_B1AR_unb_2min_1	1	4.09895	1764285	732.71		B1AR	68	78	AIGSTQRLQTL	10	1187.67	Cyanopindolol	0.25	100221_B1AR_cyano_15sec_2	2	4.3405	340887	596.478
B1AR	65	72	VIAAIGST	7	731.43	Unbound	2	260221_B1AR_unb_2min_2	1	4.08782	2122077	732.716		B1AR	68	78	AIGSTQRLQTL	10	1187.67	Cyanopindolol	0.25	100221_B1AR_cyano_15sec_3	2	4.33466	349544	596.484
B1AR	65	72	VIAAIGST	7	731.43	Unbound	2	260221_B1AR_unb_2min_3	1	4.08757	1785225	732.724		B1AR	68	78	AIGSTQRLQTL	10	1187.67	Cyanopindolol	2	100221_B1AR_cyano_2min_1	2	4.33915	328290	597.21
B1AR	65	72	VIAAIGST	7	731.43	Unbound	30	260221_B1AR_unb_30min_1	1	4.07227	1885197	733.191		B1AR	68	78	AIGSTQRLQTL	10	1187.67	Cyanopindolol	2	100221_B1AR_cyano_2min_2	2	4.34241	330830	597.22
B1AR	65	72	VIAAIGST	7	731.43	Unbound	30	260221_B1AR_unb_30min_2	1	4.0894	2071349	733.147		B1AR	68	78	AIGSTQRLQTL	10	1187.67	Cyanopindolol	2	100221_B1AR_cyano_2min_3	2	4.32998	297198	597.28
B1AR	65	72	VIAAIGST	7	731.43	Unbound	30	260221_B1AR_unb_30min_3	1	4.09563	2051058	733.167		B1AR	68	78	AIGSTQRLQTL	10	1187.67	Cyanopindolol	30	100221_B1AR_cyano_30min_1	2	4.33503	304181	597.423
B1AR	65	72	VIAAIGST	7	731.43	Unbound	120	260221_B1AR_unb_120min_1	1	4.08606	1842808	733.476		B1AR	68	78	AIGSTQRLQTL	10	1187.67	Cyanopindolol	30	100221_B1AR_cyano_30min_2	2	4.34821	335147	597.458
B1AR	65	72	VIAAIGST	7	731.43	Unbound	120	260221_B1AR_unb_120min_2	1	4.09276	1788394	733.475		B1AR	68	78	AIGSTQRLQTL	10	1187.67	Cyanopindolol	30	100221_B1AR_cyano_30min_3	2	4.35562	345069	597.417
B1AR	65	72	VIAAIGST	7	731.43	Unbound	120	260221_B1AR_unb_120min_3	1	4.08774	2003485	733.472		B1AR	68	78	AIGSTQRLQTL	10	1187.67	Cyanopindolol	120	100221_B1AR_cyano_120min_1	2	4.36521	278795	597.714
B1AR	65	75	VIAAIGSTQRL	10	1128.67	Carazolol	0	100221_B1AR_dualp	2	4.38656	23872522	565.197		B1AR	68	78	AIGSTQRLQTL	10	1187.67	Cyanopindolol	120	100221_B1AR_cyano_120min_2	2	4.36486	286149	597.717
B1AR	65	75	VIAAIGSTQRL	10	1128.67	Carazolol	0	121120_B1AR_dualp	2	4.374	10277043	565.093		B1AR	68	78	AIGSTQRLQTL	10	1187.67	Cyanopindolol	120	100221_B1AR_cyano_120min_1(repeat)	2	4.34737	237691	597.634
B1AR	65	75	VIAAIGSTQRL	10	1128.67	Carazolol	0.25	260221_B1AR__caraz_15sec_1	2	4.39789	20224569	565.936		B1AR	68	78	AIGSTQRLQTL	10	1187.67	Unbound	0	100221_B1AR_dualp	2	4.34069	378352	594.683
B1AR	65	75	VIAAIGSTQRL	10	1128.67	Carazolol	0.25	260221_B1AR__caraz_15sec_2	2	4.41624	21075789	565.922		B1AR	68	78	AIGSTQRLQTL	10	1187.67	Unbound	0	121120_B1AR_dualp	2	4.2136	215420	594.526
B1AR	65	75	VIAAIGSTQRL	10	1128.67	Carazolol	0.25	260221_B1AR__caraz_15sec_3	2	4.40834	22894488	565.941		B1AR	68	78	AIGSTQRLQTL	10	1187.67	Unbound	0.25	100221_B1AR_unb_15sec_1	2	4.33659	384644	596.668
B1AR	65	75	VIAAIGSTQRL	10	1128.67	Carazolol	2	260221_B1AR__caraz_2min_1	2	4.40713	20471594	566.49		B1AR	68	78	AIGSTQRLQTL	10	1187.67	Unbound	0.25	100221_B1AR_unb_15sec_2	2	4.34368	408262	596.639
B1AR	65	75	VIAAIGSTQRL	10	1128.67	Carazolol	2	260221_B1AR__caraz_2min_2	2	4.41835	19831107	566.444		B1AR	68	78	AIGSTQRLQTL	10	1187.67	Unbound	0.25	100221_B1AR_unb_15sec_3	2	4.33765	328778	596.644
B1AR	65	75	VIAAIGSTQRL	10	1128.67	Carazolol	2	260221_B1AR__caraz_2min_3	2	4.40434	23005817	566.446		B1AR	68	78	AIGSTQRLQTL	10	1187.67	Unbound	2	100221_B1AR_unb_2min_1	2	4.33527	417811	597.252
B1AR	65	75	VIAAIGSTQRL	10	1128.67	Carazolol	30	260221_B1AR__caraz_30min_1	2	4.40713	21626728	566.67		B1AR	68	78	AIGSTQRLQTL	10	1187.67	Unbound	2	100221_B1AR_unb_2min_2	2	4.34186	342023	597.245
B1AR	65	75	VIAAIGSTQRL	10	1128.67	Carazolol	30	260221_B1AR__caraz_30min_2	2	4.40699	18034803	566.664		B1AR	68	78	AIGSTQRLQTL	10	1187.67	Unbound	2	100221_B1AR_unb_2min_3	2	4.33424	368101	597.224
B1AR	65	75	VIAAIGSTQRL	10	1128.67	Carazolol	30	260221_B1AR__caraz_30min_3	2	4.41888	24249319	566.589		B1AR	68	78	AIGSTQRLQTL	10	1187.67	Unbound	30	100221_B1AR_unb_30min_1	2	4.32483	489943	597.386
B1AR	65	75	VIAAIGSTQRL	10	1128.67	Carazolol	120	260221_B1AR__caraz_120min_1	2	4.41229	21262833	566.784		B1AR	68	78	AIGSTQRLQTL	10	1187.67	Unbound	30	100221_B1AR_unb_30min_2	2	4.34711	332793	597.401
B1AR	65	75	VIAAIGSTQRL	10	1128.67	Carazolol	120	260221_B1AR__caraz_120min_2	2	4.40315	20513452	566.786		B1AR	68	78	AIGSTQRLQTL	10	1187.67	Unbound	30	100221_B1AR_unb_30min_3	2	4.36386	308153	597.438
B1AR	65	75	VIAAIGSTQRL	10	1128.67	Carazolol	120	260221_B1AR__caraz_120min_3	2	4.42725	20846583	566.717		B1AR	68	78	AIGSTQRLQTL	10	1187.67	Unbound	120	100221_B1AR_unb_120min_1	2	4.35898	309333	597.692
B1AR	65	75	VIAAIGSTQRL	10	1128.67	Carvedilol	0	100221_B1AR_dualp	2	4.38656	23872522	565.197		B1AR	68	78	AIGSTQRLQTL	10	1187.67	Unbound	120	100221_B1AR_unb_120min_2	2	4.35531	259918	597.705
B1AR	65	75	VIAAIGSTQRL	10	1128.67	Carvedilol	0	121120_B1AR_dualp	2	4.374	10277043	565.093		B1AR	68	78	AIGSTQRLQTL	10	1187.67	Unbound	120	100221_B1AR_unb_120min_3	2	4.35468	287552	597.666
B1AR	65	75	VIAAIGSTQRL	10	1128.67	Carvedilol	0.25	260221_B1AR__carve_15sec_1	2	4.40388	25724421	565.942		B1AR	68	81	AIGSTQRLQTLTNL	13	1515.85	Cyanopindolol	0	100221_B1AR_dualp	2	4.95066	3489287	758.824
B1AR	65	75	VIAAIGSTQRL	10	1128.67	Carvedilol	0.25	260221_B1AR__carve_15sec_2	2	4.41679	23153164	565.898		B1AR	68	81	AIGSTQRLQTLTNL	13	1515.85	Cyanopindolol	0	121120_B1AR_dualp	2	4.93999	778147	758.889
B1AR	65	75	VIAAIGSTQRL	10	1128.67	Carvedilol	0.25	260221_B1AR__carve_15sec_3	2	4.41781	22622013	565.905		B1AR	68	81	AIGSTQRLQTLTNL	13	1515.85	Cyanopindolol	0.25	100221_B1AR_cyano_15sec_1	2	4.93354	3928721	760.833
B1AR	65	75	VIAAIGSTQRL	10	1128.67	Carvedilol	2	260221_B1AR__carve_2min_1	2	4.40985	23628334	566.398		B1AR	68	81	AIGSTQRLQTLTNL	13	1515.85	Cyanopindolol	0.25	100221_B1AR_cyano_15sec_2	2	4.94446	3235280	760.829
B1AR	65	75	VIAAIGSTQRL	10	1128.67	Carvedilol	2	260221_B1AR__carve_2min_2	2	4.40274	24889276	566.408		B1AR	68	81	AIGSTQRLQTLTNL	13	1515.85	Cyanopindolol	0.25	100221_B1AR_cyano_15sec_3	2	4.93966	4238393	760.803
B1AR	65	75	VIAAIGSTQRL	10	1128.67	Carvedilol	2	260221_B1AR__carve_2min_3	2	4.41909	22158988	566.38		B1AR	68	81	AIGSTQRLQTLTNL	13	1515.85	Cyanopindolol	2	100221_B1AR_cyano_2min_1	2	4.93656	3454291	761.994
B1AR	65	75	VIAAIGSTQRL	10	1128.67	Carvedilol	30	260221_B1AR__carve_30min_1	2	4.40125	24015566	566.59		B1AR	68	81	AIGSTQRLQTLTNL	13	1515.85	Cyanopindolol	2	100221_B1AR_cyano_2min_2	2	4.94255	2734395	761.972
B1AR	65	75	VIAAIGSTQRL	10	1128.67	Carvedilol	30	260221_B1AR__carve_30min_2	2	4.41424	22692896	566.603		B1AR	68	81	AIGSTQRLQTLTNL	13	1515.85	Cyanopindolol	2	100221_B1AR_cyano_2min_3	2	4.93118	2612517	762.059
B1AR	65	75	VIAAIGSTQRL	10	1128.67	Carvedilol	30	260221_B1AR__carve_30min_3	2	4.41001	26370839	566.636		B1AR	68	81	AIGSTQRLQTLTNL	13	1515.85	Cyanopindolol	30	100221_B1AR_cyano_30min_1	2	4.93721	4357610	762.641
B1AR	65	75	VIAAIGSTQRL	10	1128.67	Carvedilol	120	260221_B1AR__carve_120min_1	2	4.40701	25395527	566.763		B1AR	68	81	AIGSTQRLQTLTNL	13	1515.85	Cyanopindolol	30	100221_B1AR_cyano_30min_2	2	4.94949	4201195	762.663
B1AR	65	75	VIAAIGSTQRL	10	1128.67	Carvedilol	120	260221_B1AR__carve_120min_2	2	4.3977	21234449	566.79		B1AR	68	81	AIGSTQRLQTLTNL	13	1515.85	Cyanopindolol	30	100221_B1AR_cyano_30min_3	2	4.99465	3111560	762.632
B1AR	65	75	VIAAIGSTQRL	10	1128.67	Carvedilol	120	260221_B1AR__carve_120min_3	2	4.3976	31272550	566.799		B1AR	68	81	AIGSTQRLQTLTNL	13	1515.85	Cyanopindolol	120	100221_B1AR_cyano_120min_1	2	4.9619	2254781	762.806
B1AR	65	75	VIAAIGSTQRL	10	1128.67	Unbound	0	100221_B1AR_dualp	2	4.38656	23872522	565.197		B1AR	68	81	AIGSTQRLQTLTNL	13	1515.85	Cyanopindolol	120	100221_B1AR_cyano_120min_2	2	4.96414	2168161	762.789
B1AR	65	75	VIAAIGSTQRL	10	1128.67	Unbound	0	121120_B1AR_dualp	2	4.374	10277043	565.093		B1AR	68	81	AIGSTQRLQTLTNL	13	1515.85	Cyanopindolol	120	100221_B1AR_cyano_120min_1(repeat)	2	4.94681	2208034	762.745
B1AR	65	75	VIAAIGSTQRL	10	1128.67	Unbound	0.25	260221_B1AR_unb_15sec_1	2	4.4059	19335369	566.088		B1AR	68	81	AIGSTQRLQTLTNL	13	1515.85	Unbound	0	100221_B1AR_dualp	2	4.95066	3489287	758.824
B1AR	65	75	VIAAIGSTQRL	10	1128.67	Unbound	0.25	260221_B1AR_unb_15sec_2	2	4.41362	23498981	566.15		B1AR	68	81	AIGSTQRLQTLTNL	13	1515.85	Unbound	0	121120_B1AR_dualp	2	4.93999	778147	758.889
B1AR	65	75	VIAAIGSTQRL	10	1128.67	Unbound	0.25	260221_B1AR_unb_15sec_3	2	4.41206	20166892	566.1		B1AR	68	81	AIGSTQRLQTLTNL	13	1515.85	Unbound	0.25	100221_B1AR_unb_15sec_1	2	4.94381	4013040	760.925
B1AR	65	75	VIAAIGSTQRL	10	1128.67	Unbound	2	260221_B1AR_unb_2min_1	2	4.41515	18876019	566.472		B1AR	68	81	AIGSTQRLQTLTNL	13	1515.85	Unbound	0.25	100221_B1AR_unb_15sec_2	2	4.94942	4638630	760.904
B1AR	65	75	VIAAIGSTQRL	10	1128.67	Unbound	2	260221_B1AR_unb_2min_2	2	4.40933	23405441	566.537		B1AR	68	81	AIGSTQRLQTLTNL	13	1515.85	Unbound	0.25	100221_B1AR_unb_15sec_3	2	4.94645	2489029	760.917
B1AR	65	75	VIAAIGSTQRL	10	1128.67	Unbound	2	260221_B1AR_unb_2min_3	2	4.41555	18501932	566.483		B1AR	68	81	AIGSTQRLQTLTNL	13	1515.85	Unbound	2	100221_B1AR_unb_2min_1	2	4.94062	4662074	761.989
B1AR	65	75	VIAAIGSTQRL	10	1128.67	Unbound	30	260221_B1AR_unb_30min_1	2	4.39832	21479817	566.677		B1AR	68	81	AIGSTQRLQTLTNL	13	1515.85	Unbound	2	100221_B1AR_unb_2min_2	2	4.95154	3524736	761.957
B1AR	65	75	VIAAIGSTQRL	10	1128.67	Unbound	30	260221_B1AR_unb_30min_2	2	4.40902	22484314	566.656		B1AR	68	81	AIGSTQRLQTLTNL	13	1515.85	Unbound	2	100221_B1AR_unb_2min_3	2	4.93799	4262992	761.994
B1AR	65	75	VIAAIGSTQRL	10	1128.67	Unbound	30	260221_B1AR_unb_30min_3	2	4.41711	21744699	566.657		B1AR	68	81	AIGSTQRLQTLTNL	13	1515.85	Unbound	30	100221_B1AR_unb_30min_1	2	4.93777	6881770	762.605
B1AR	65	75	VIAAIGSTQRL	10	1128.67	Unbound	120	260221_B1AR_unb_120min_1	2	4.40578	23186921	566.854		B1AR	68	81	AIGSTQRLQTLTNL	13	1515.85	Unbound	30	100221_B1AR_unb_30min_2	2	4.95233	3152819	762.617
B1AR	65	75	VIAAIGSTQRL	10	1128.67	Unbound	120	260221_B1AR_unb_120min_2	2	4.41767	23653831	566.846		B1AR	68	81	AIGSTQRLQTLTNL	13	1515.85	Unbound	30	100221_B1AR_unb_30min_3	2	4.96918	2624321	762.629
B1AR	65	75	VIAAIGSTQRL	10	1128.67	Unbound	120	260221_B1AR_unb_120min_3	2	4.41383	25423455	566.797		B1AR	68	81	AIGSTQRLQTLTNL	13	1515.85	Unbound	120	100221_B1AR_unb_120min_1	2	4.96004	2585420	762.812
B1AR	65	76	VIAAIGSTQRLQ	11	1256.73	Carazolol	0	100221_B1AR_dualp	2	4.06262	2026024	629.165		B1AR	68	81	AIGSTQRLQTLTNL	13	1515.85	Unbound	120	100221_B1AR_unb_120min_2	2	4.96711	2667535	762.79
B1AR	65	76	VIAAIGSTQRLQ	11	1256.73	Carazolol	0	121120_B1AR_dualp	2	3.59393	55735	629.32		B1AR	68	81	AIGSTQRLQTLTNL	13	1515.85	Unbound	120	100221_B1AR_unb_120min_3	2	4.96014	2181791	762.763
B1AR	65	76	VIAAIGSTQRLQ	11	1256.73	Carazolol	0.25	260221_B1AR__caraz_15sec_1	2	3.92468	2041781	631.391		B1AR	69	75	IGSTQRL	6	774.447	Cyanopindolol	0	100221_B1AR_dualp	1	3.47806	1468228	774.867
B1AR	65	76	VIAAIGSTQRLQ	11	1256.73	Carazolol	0.25	260221_B1AR__caraz_15sec_2	2	3.93207	1836718	631.442		B1AR	69	75	IGSTQRL	6	774.447	Cyanopindolol	0	121120_B1AR_dualp	1	3.46878	446698	774.823
B1AR	65	76	VIAAIGSTQRLQ	11	1256.73	Carazolol	0.25	260221_B1AR__caraz_15sec_3	2	3.93429	2258962	631.378		B1AR	69	75	IGSTQRL	6	774.447	Cyanopindolol	0.25	100221_B1AR_cyano_15sec_1	1	3.47823	1598952	776.573
B1AR	65	76	VIAAIGSTQRLQ	11	1256.73	Carazolol	2	260221_B1AR__caraz_2min_1	2	3.93601	1993957	632.236		B1AR	69	75	IGSTQRL	6	774.447	Cyanopindolol	0.25	100221_B1AR_cyano_15sec_2	1	3.4925	1812629	776.566
B1AR	65	76	VIAAIGSTQRLQ	11	1256.73	Carazolol	2	260221_B1AR__caraz_2min_2	2	3.93515	1948293	632.282		B1AR	69	75	IGSTQRL	6	774.447	Cyanopindolol	0.25	100221_B1AR_cyano_15sec_3	1	3.48456	1686728	776.564
B1AR	65	76	VIAAIGSTQRLQ	11	1256.73	Carazolol	2	260221_B1AR__caraz_2min_3	2	3.92666	1778268	632.24		B1AR	69	75	IGSTQRL	6	774.447	Cyanopindolol	2	100221_B1AR_cyano_2min_1	1	3.52242	90634	777.249
B1AR	65	76	VIAAIGSTQRLQ	11	1256.73	Carazolol	30	260221_B1AR__caraz_30min_1	2	3.91629	1593716	632.528		B1AR	69	75	IGSTQRL	6	774.447	Cyanopindolol	2	100221_B1AR_cyano_2min_2	1	3.4839	1564059	777.296
B1AR	65	76	VIAAIGSTQRLQ	11	1256.73	Carazolol	30	260221_B1AR__caraz_30min_2	2	3.92562	1526408	632.494		B1AR	69	75	IGSTQRL	6	774.447	Cyanopindolol	2	100221_B1AR_cyano_2min_3	1	3.44183	1323587	777.255
B1AR	65	76	VIAAIGSTQRLQ	11	1256.73	Carazolol	30	260221_B1AR__caraz_30min_3	2	3.93711	1858373	632.504		B1AR	69	75	IGSTQRL	6	774.447	Cyanopindolol	30	100221_B1AR_cyano_30min_1	1	3.41669	1173279	777.826
B1AR	65	76	VIAAIGSTQRLQ	11	1256.73	Carazolol	120	260221_B1AR__caraz_120min_1	2	3.92872	1822740	632.69		B1AR	69	75	IGSTQRL	6	774.447	Cyanopindolol	30	100221_B1AR_cyano_30min_2	1	3.41935	1020397	777.774
B1AR	65	76	VIAAIGSTQRLQ	11	1256.73	Carazolol	120	260221_B1AR__caraz_120min_2	2	3.92838	1463945	632.719		B1AR	69	75	IGSTQRL	6	774.447	Cyanopindolol	30	100221_B1AR_cyano_30min_3	1	3.53612	63003	777.718
B1AR	65	76	VIAAIGSTQRLQ	11	1256.73	Carazolol	120	260221_B1AR__caraz_120min_3	2	3.92755	1878967	632.65		B1AR	69	75	IGSTQRL	6	774.447	Cyanopindolol	120	100221_B1AR_cyano_120min_1	1	3.50054	1331151	777.802
B1AR	65	76	VIAAIGSTQRLQ	11	1256.73	Carvedilol	0	100221_B1AR_dualp	2	4.06262	2026024	629.165		B1AR	69	75	IGSTQRL	6	774.447	Cyanopindolol	120	100221_B1AR_cyano_120min_2	1	3.47968	1407718	777.765
B1AR	65	76	VIAAIGSTQRLQ	11	1256.73	Carvedilol	0	121120_B1AR_dualp	2	3.59393	55735	629.32		B1AR	69	75	IGSTQRL	6	774.447	Cyanopindolol	120	100221_B1AR_cyano_120min_1(repeat)	1	3.39036	274694	777.682
B1AR	65	76	VIAAIGSTQRLQ	11	1256.73	Carvedilol	0.25	260221_B1AR__carve_15sec_1	2	3.91756	2421479	631.416		B1AR	69	75	IGSTQRL	6	774.447	Unbound	0	100221_B1AR_dualp	1	3.47806	1468228	774.867
B1AR	65	76	VIAAIGSTQRLQ	11	1256.73	Carvedilol	0.25	260221_B1AR__carve_15sec_2	2	3.94598	2054492	631.368		B1AR	69	75	IGSTQRL	6	774.447	Unbound	0	121120_B1AR_dualp	1	3.46878	446698	774.823
B1AR	65	76	VIAAIGSTQRLQ	11	1256.73	Carvedilol	0.25	260221_B1AR__carve_15sec_3	2	3.93782	1966049	631.38		B1AR	69	75	IGSTQRL	6	774.447	Unbound	0.25	100221_B1AR_unb_15sec_1	1	3.48578	2219821	776.82
B1AR	65	76	VIAAIGSTQRLQ	11	1256.73	Carvedilol	2	260221_B1AR__carve_2min_1	2	3.92779	1803297	632.176		B1AR	69	75	IGSTQRL	6	774.447	Unbound	0.25	100221_B1AR_unb_15sec_2	1	3.48836	2118575	776.863
B1AR	65	76	VIAAIGSTQRLQ	11	1256.73	Carvedilol	2	260221_B1AR__carve_2min_2	2	3.93432	2056731	632.179		B1AR	69	75	IGSTQRL	6	774.447	Unbound	0.25	100221_B1AR_unb_15sec_3	1	3.48459	1340228	776.834
B1AR	65	76	VIAAIGSTQRLQ	11	1256.73	Carvedilol	2	260221_B1AR__carve_2min_3	2	3.92548	2021074	632.192		B1AR	69	75	IGSTQRL	6	774.447	Unbound	2	100221_B1AR_unb_2min_1	1	3.52679	91522	777.348
B1AR	65	76	VIAAIGSTQRLQ	11	1256.73	Carvedilol	30	260221_B1AR__carve_30min_1	2	3.92108	1755957	632.521		B1AR	69	75	IGSTQRL	6	774.447	Unbound	2	100221_B1AR_unb_2min_2	1	3.47123	1859644	777.431
B1AR	65	76	VIAAIGSTQRLQ	11	1256.73	Carvedilol	30	260221_B1AR__carve_30min_2	2	3.92834	2010203	632.558		B1AR	69	75	IGSTQRL	6	774.447	Unbound	2	100221_B1AR_unb_2min_3	1	3.47094	2168965	777.41
B1AR	65	76	VIAAIGSTQRLQ	11	1256.73	Carvedilol	30	260221_B1AR__carve_30min_3	2	3.93293	1617993	632.501		B1AR	69	75	IGSTQRL	6	774.447	Unbound	30	100221_B1AR_unb_30min_1	1	3.44912	2074895	777.757
B1AR	65	76	VIAAIGSTQRLQ	11	1256.73	Carvedilol	120	260221_B1AR__carve_120min_1	2	3.91854	1698270	632.744		B1AR	69	75	IGSTQRL	6	774.447	Unbound	30	100221_B1AR_unb_30min_2	1	3.518	2130943	777.849
B1AR	65	76	VIAAIGSTQRLQ	11	1256.73	Carvedilol	120	260221_B1AR__carve_120min_2	2	3.91734	1784932	632.659		B1AR	69	75	IGSTQRL	6	774.447	Unbound	30	100221_B1AR_unb_30min_3	1	3.45048	1876259	777.879
B1AR	65	76	VIAAIGSTQRLQ	11	1256.73	Carvedilol	120	260221_B1AR__carve_120min_3	2	3.90086	1651347	632.704		B1AR	69	75	IGSTQRL	6	774.447	Unbound	120	100221_B1AR_unb_120min_1	1	3.44009	1215494	777.818
B1AR	65	76	VIAAIGSTQRLQ	11	1256.73	Unbound	0	100221_B1AR_dualp	2	4.06262	2026024	629.165		B1AR	69	75	IGSTQRL	6	774.447	Unbound	120	100221_B1AR_unb_120min_2	1	3.48671	1433304	777.795
B1AR	65	76	VIAAIGSTQRLQ	11	1256.73	Unbound	0	121120_B1AR_dualp	2	3.59393	55735	629.32		B1AR	69	75	IGSTQRL	6	774.447	Unbound	120	100221_B1AR_unb_120min_3	1	3.55228	57153	777.792
B1AR	65	76	VIAAIGSTQRLQ	11	1256.73	Unbound	0.25	260221_B1AR_unb_15sec_1	2	3.92646	1799512	631.649		B1AR	69	77	IGSTQRLQT	8	1003.55	Cyanopindolol	0	100221_B1AR_dualp	2	3.23054	2764636	502.499
B1AR	65	76	VIAAIGSTQRLQ	11	1256.73	Unbound	0.25	260221_B1AR_unb_15sec_2	2	3.93279	2132048	631.714		B1AR	69	77	IGSTQRLQT	8	1003.55	Cyanopindolol	0	121120_B1AR_dualp	2	3.30042	318278	502.508
B1AR	65	76	VIAAIGSTQRLQ	11	1256.73	Unbound	0.25	260221_B1AR_unb_15sec_3	2	3.93717	1641515	631.669		B1AR	69	77	IGSTQRLQT	8	1003.55	Cyanopindolol	0.25	100221_B1AR_cyano_15sec_1	2	3.3007	927954	503.941
B1AR	65	76	VIAAIGSTQRLQ	11	1256.73	Unbound	2	260221_B1AR_unb_2min_1	2	3.94192	1594717	632.3		B1AR	69	77	IGSTQRLQT	8	1003.55	Cyanopindolol	0.25	100221_B1AR_cyano_15sec_2	2	3.27129	1062396	503.869
B1AR	65	76	VIAAIGSTQRLQ	11	1256.73	Unbound	2	260221_B1AR_unb_2min_2	2	3.92961	1901292	632.312		B1AR	69	77	IGSTQRLQT	8	1003.55	Cyanopindolol	0.25	100221_B1AR_cyano_15sec_3	2	3.3037	903769	503.887
B1AR	65	76	VIAAIGSTQRLQ	11	1256.73	Unbound	2	260221_B1AR_unb_2min_3	2	3.93049	1632441	632.241		B1AR	69	77	IGSTQRLQT	8	1003.55	Cyanopindolol	2	100221_B1AR_cyano_2min_1	2	3.30394	884858	504.719
B1AR	65	76	VIAAIGSTQRLQ	11	1256.73	Unbound	30	260221_B1AR_unb_30min_1	2	3.91539	1326823	632.571		B1AR	69	77	IGSTQRLQT	8	1003.55	Cyanopindolol	2	100221_B1AR_cyano_2min_2	2	3.30364	850200	504.705
B1AR	65	76	VIAAIGSTQRLQ	11	1256.73	Unbound	30	260221_B1AR_unb_30min_2	2	3.92238	1493226	632.517		B1AR	69	77	IGSTQRLQT	8	1003.55	Cyanopindolol	2	100221_B1AR_cyano_2min_3	2	3.29482	767896	504.699
B1AR	65	76	VIAAIGSTQRLQ	11	1256.73	Unbound	30	260221_B1AR_unb_30min_3	2	3.92957	1648815	632.485		B1AR	69	77	IGSTQRLQT	8	1003.55	Cyanopindolol	30	100221_B1AR_cyano_30min_1	2	3.31126	953686	504.821
B1AR	65	76	VIAAIGSTQRLQ	11	1256.73	Unbound	120	260221_B1AR_unb_120min_1	2	3.92648	1560661	632.674		B1AR	69	77	IGSTQRLQT	8	1003.55	Cyanopindolol	30	100221_B1AR_cyano_30min_2	2	3.31368	869719	504.849
B1AR	65	76	VIAAIGSTQRLQ	11	1256.73	Unbound	120	260221_B1AR_unb_120min_2	2	3.93368	1437871	632.668		B1AR	69	77	IGSTQRLQT	8	1003.55	Cyanopindolol	30	100221_B1AR_cyano_30min_3	2	3.31065	863564	504.831
B1AR	65	76	VIAAIGSTQRLQ	11	1256.73	Unbound	120	260221_B1AR_unb_120min_3	2	3.92856	1770457	632.686		B1AR	69	77	IGSTQRLQT	8	1003.55	Cyanopindolol	120	100221_B1AR_cyano_120min_1	2	3.31801	933821	504.896
B1AR	65	77	VIAAIGSTQRLQT	12	1357.78	Carazolol	0	100221_B1AR_dualp	2	4.11631	8618131	679.761		B1AR	69	77	IGSTQRLQT	8	1003.55	Cyanopindolol	120	100221_B1AR_cyano_120min_2	2	3.32474	916237	504.893
B1AR	65	77	VIAAIGSTQRLQT	12	1357.78	Carazolol	0	121120_B1AR_dualp	2	4.11346	5523232	679.683		B1AR	69	77	IGSTQRLQT	8	1003.55	Cyanopindolol	120	100221_B1AR_cyano_120min_1(repeat)	2	3.31454	684456	504.907
B1AR	65	77	VIAAIGSTQRLQT	12	1357.78	Carazolol	0.25	260221_B1AR__caraz_15sec_1	2	4.14225	10013011	681.039		B1AR	69	77	IGSTQRLQT	8	1003.55	Unbound	0	100221_B1AR_dualp	2	3.23054	2764636	502.499
B1AR	65	77	VIAAIGSTQRLQT	12	1357.78	Carazolol	0.25	260221_B1AR__caraz_15sec_2	2	4.1515	10409229	681.032		B1AR	69	77	IGSTQRLQT	8	1003.55	Unbound	0	121120_B1AR_dualp	2	3.30042	318278	502.508
B1AR	65	77	VIAAIGSTQRLQT	12	1357.78	Carazolol	0.25	260221_B1AR__caraz_15sec_3	2	4.14863	10366755	680.998		B1AR	69	77	IGSTQRLQT	8	1003.55	Unbound	0.25	100221_B1AR_unb_15sec_1	2	3.29754	945286	504.131
B1AR	65	77	VIAAIGSTQRLQT	12	1357.78	Carazolol	2	260221_B1AR__caraz_2min_1	2	4.15096	9680831	681.849		B1AR	69	77	IGSTQRLQT	8	1003.55	Unbound	0.25	100221_B1AR_unb_15sec_2	2	3.30285	944407	504.15
B1AR	65	77	VIAAIGSTQRLQT	12	1357.78	Carazolol	2	260221_B1AR__caraz_2min_2	2	4.15442	10146820	681.878		B1AR	69	77	IGSTQRLQT	8	1003.55	Unbound	0.25	100221_B1AR_unb_15sec_3	2	3.30346	882738	504.119
B1AR	65	77	VIAAIGSTQRLQT	12	1357.78	Carazolol	2	260221_B1AR__caraz_2min_3	2	4.14393	10076385	681.863		B1AR	69	77	IGSTQRLQT	8	1003.55	Unbound	2	100221_B1AR_unb_2min_1	2	3.29981	984720	504.694
B1AR	65	77	VIAAIGSTQRLQT	12	1357.78	Carazolol	30	260221_B1AR__caraz_30min_1	2	4.13599	9927009	682.204		B1AR	69	77	IGSTQRLQT	8	1003.55	Unbound	2	100221_B1AR_unb_2min_2	2	3.31188	913448	504.711
B1AR	65	77	VIAAIGSTQRLQT	12	1357.78	Carazolol	30	260221_B1AR__caraz_30min_2	2	4.14614	8347281	682.201		B1AR	69	77	IGSTQRLQT	8	1003.55	Unbound	2	100221_B1AR_unb_2min_3	2	3.29636	1007855	504.693
B1AR	65	77	VIAAIGSTQRLQT	12	1357.78	Carazolol	30	260221_B1AR__caraz_30min_3	2	4.15362	11108464	682.229		B1AR	69	77	IGSTQRLQT	8	1003.55	Unbound	30	100221_B1AR_unb_30min_1	2	3.28821	1183046	504.802
B1AR	65	77	VIAAIGSTQRLQT	12	1357.78	Carazolol	120	260221_B1AR__caraz_120min_1	2	4.14694	9182571	682.263		B1AR	69	77	IGSTQRLQT	8	1003.55	Unbound	30	100221_B1AR_unb_30min_2	2	3.28524	9500639	504.815
B1AR	65	77	VIAAIGSTQRLQT	12	1357.78	Carazolol	120	260221_B1AR__caraz_120min_2	2	4.14439	8140685	682.308		B1AR	69	77	IGSTQRLQT	8	1003.55	Unbound	30	100221_B1AR_unb_30min_3	2	3.31831	883124	504.843
B1AR	65	77	VIAAIGSTQRLQT	12	1357.78	Carazolol	120	260221_B1AR__caraz_120min_3	2	4.14182	8184979	682.349		B1AR	69	77	IGSTQRLQT	8	1003.55	Unbound	120	100221_B1AR_unb_120min_1	2	3.31536	868201	504.86
B1AR	65	77	VIAAIGSTQRLQT	12	1357.78	Carvedilol	0	100221_B1AR_dualp	2	4.11631	8618131	679.761		B1AR	69	77	IGSTQRLQT	8	1003.55	Unbound	120	100221_B1AR_unb_120min_2	2	3.32189	1080827	504.89
B1AR	65	77	VIAAIGSTQRLQT	12	1357.78	Carvedilol	0	121120_B1AR_dualp	2	4.11346	5523232	679.683		B1AR	69	77	IGSTQRLQT	8	1003.55	Unbound	120	100221_B1AR_unb_120min_3	2	3.33625	769547	504.898
B1AR	65	77	VIAAIGSTQRLQT	12	1357.78	Carvedilol	0.25	260221_B1AR__carve_15sec_1	2	4.13166	825142	680.931		B1AR	69	78	IGSTQRLQTL	9	1116.64	Cyanopindolol	0	100221_B1AR_dualp	3	3.48351	543888	373.039
B1AR	65	77	VIAAIGSTQRLQT	12	1357.78	Carvedilol	0.25	260221_B1AR__carve_15sec_2	2	4.17089	11538889	680.914		B1AR	69	78	IGSTQRLQTL	9	1116.64	Cyanopindolol	0	121120_B1AR_dualp	3	3.49727	392129	373.112
B1AR	65	77	VIAAIGSTQRLQT	12	1357.78	Carvedilol	0.25	260221_B1AR__carve_15sec_3	2	4.15643	10364847	680.94		B1AR	69	78	IGSTQRLQTL	9	1116.64	Cyanopindolol	0.25	100221_B1AR_cyano_15sec_1	3	3.50451	6163205	373.886
B1AR	65	77	VIAAIGSTQRLQT	12	1357.78	Carvedilol	2	260221_B1AR__carve_2min_1	2	4.14902	11165181	681.816		B1AR	69	78	IGSTQRLQTL	9	1116.64	Cyanopindolol	0.25	100221_B1AR_cyano_15sec_2	3	3.48518	10673651	373.87
B1AR	65	77	VIAAIGSTQRLQT	12	1357.78	Carvedilol	2	260221_B1AR__carve_2min_2	2	4.15143	12304089	681.815		B1AR	69	78	IGSTQRLQTL	9	1116.64	Cyanopindolol	0.25	100221_B1AR_cyano_15sec_3	3	3.49299	9701431	373.847
B1AR	65	77	VIAAIGSTQRLQT	12	1357.78	Carvedilol	2	260221_B1AR__carve_2min_3	2	4.13533	11738556	681.842		B1AR	69	78	IGSTQRLQTL	9	1116.64	Cyanopindolol	2	100221_B1AR_cyano_2min_1	3	3.50975	2197769	374.011
B1AR	65	77	VIAAIGSTQRLQT	12	1357.78	Carvedilol	30	260221_B1AR__carve_30min_1	2	4.13603	9683293	682.143		B1AR	69	78	IGSTQRLQTL	9	1116.64	Cyanopindolol	2	100221_B1AR_cyano_2min_2	3	3.4806	5463304	373.948
B1AR	65	77	VIAAIGSTQRLQT	12	1357.78	Carvedilol	30	260221_B1AR__carve_30min_2	2	4.15348	9673984	682.193		B1AR	69	78	IGSTQRLQTL	9	1116.64	Cyanopindolol	2	100221_B1AR_cyano_2min_3	3	3.47318	3023496	373.968
B1AR	65	77	VIAAIGSTQRLQT	12	1357.78	Carvedilol	30	260221_B1AR__carve_30min_3	2	4.14748	10819595	682.196		B1AR	69	78	IGSTQRLQTL	9	1116.64	Cyanopindolol	30	100221_B1AR_cyano_30min_1	3	3.51467	2399334	373.909
B1AR	65	77	VIAAIGSTQRLQT	12	1357.78	Carvedilol	120	260221_B1AR__carve_120min_1	2	4.14006	11043194	682.358		B1AR	69	78	IGSTQRLQTL	9	1116.64	Cyanopindolol	30	100221_B1AR_cyano_30min_2	3	3.50522	3041617	373.92
B1AR	65	77	VIAAIGSTQRLQT	12	1357.78	Carvedilol	120	260221_B1AR__carve_120min_2	2	4.14013	9201343	682.354		B1AR	69	78	IGSTQRLQTL	9	1116.64	Cyanopindolol	30	100221_B1AR_cyano_30min_3	3	3.5223	2465602	373.918
B1AR	65	77	VIAAIGSTQRLQT	12	1357.78	Carvedilol	120	260221_B1AR__carve_120min_3	2	4.11982	535891	682.358		B1AR	69	78	IGSTQRLQTL	9	1116.64	Cyanopindolol	120	100221_B1AR_cyano_120min_1	3	3.49541	6348168	373.921
B1AR	65	77	VIAAIGSTQRLQT	12	1357.78	Unbound	0	100221_B1AR_dualp	2	4.11631	8618131	679.761		B1AR	69	78	IGSTQRLQTL	9	1116.64	Cyanopindolol	120	100221_B1AR_cyano_120min_2	3	3.50029	2375517	373.95
B1AR	65	77	VIAAIGSTQRLQT	12	1357.78	Unbound	0	121120_B1AR_dualp	2	4.11346	5523232	679.683		B1AR	69	78	IGSTQRLQTL	9	1116.64	Cyanopindolol	120	100221_B1AR_cyano_120min_1(repeat)	3	3.5272	1508948	373.938
B1AR	65	77	VIAAIGSTQRLQT	12	1357.78	Unbound	0.25	260221_B1AR_unb_15sec_1	2	4.14611	8861258	681.179		B1AR	69	78	IGSTQRLQTL	9	1116.64	Unbound	0	100221_B1AR_dualp	3	3.48381	534118	373.024
B1AR	65	77	VIAAIGSTQRLQT	12	1357.78	Unbound	0.25	260221_B1AR_unb_15sec_2	2	4.1546	11445177	681.253		B1AR	69	78	IGSTQRLQTL	9	1116.64	Unbound	0	121120_B1AR_dualp	3	3.49808	380362	373.088
B1AR	65	77	VIAAIGSTQRLQT	12	1357.78	Unbound	0.25	260221_B1AR_unb_15sec_3	2	4.15566	9233851	681.173		B1AR	69	78	IGSTQRLQTL	9	1116.64	Unbound	0.25	100221_B1AR_unb_15sec_1	3	3.47464	9651223	373.921
B1AR	65	77	VIAAIGSTQRLQT	12	1357.78	Unbound	2	260221_B1AR_unb_2min_1	2	4.15785	8569846	681.922		B1AR	69	78	IGSTQRLQTL	9	1116.64	Unbound	0.25	100221_B1AR_unb_15sec_2	3	3.47539	11817558	373.92
B1AR	65	77	VIAAIGSTQRLQT	12	1357.78	Unbound	2	260221_B1AR_unb_2min_2	2	4.14788	11651691	681.887		B1AR	69	78	IGSTQRLQTL	9	1116.64	Unbound	0.25	100221_B1AR_unb_15sec_3	3	3.51124	5245521	373.923
B1AR	65	77	VIAAIGSTQRLQT	12	1357.78	Unbound	2	260221_B1AR_unb_2min_3	2	4.14027	6942171	681.951		B1AR	69	78	IGSTQRLQTL	9	1116.64	Unbound	2	100221_B1AR_unb_2min_1	3	3.50733	2990972	373.943
B1AR	65	77	VIAAIGSTQRLQT	12	1357.78	Unbound	30	260221_B1AR_unb_30min_1	2	4.13522	9355784	682.159		B1AR	69	78	IGSTQRLQTL	9	1116.64	Unbound	2	100221_B1AR_unb_2min_2	3	3.51205	6435629	373.89
B1AR	65	77	VIAAIGSTQRLQT	12	1357.78	Unbound	30	260221_B1AR_unb_30min_2	2	4.14467	9746752	682.134		B1AR	69	78	IGSTQRLQTL	9	1116.64	Unbound	2	100221_B1AR_unb_2min_3	3	3.50752	8348690	373.899
B1AR	65	77	VIAAIGSTQRLQT	12	1357.78	Unbound	30	260221_B1AR_unb_30min_3	2	4.1524	9349004	682.151		B1AR	69	78	IGSTQRLQTL	9	1116.64	Unbound	30	100221_B1AR_unb_30min_1	3	3.48036	5735938	373.861
B1AR	65	77	VIAAIGSTQRLQT	12	1357.78	Unbound	120	260221_B1AR_unb_120min_1	2	4.13698	7446133	682.363		B1AR	69	78	IGSTQRLQTL	9	1116.64	Unbound	30	100221_B1AR_unb_30min_2	3	3.52811	3481252	373.862
B1AR	65	77	VIAAIGSTQRLQT	12	1357.78	Unbound	120	260221_B1AR_unb_120min_2	2	4.15305	9448092	682.332		B1AR	69	78	IGSTQRLQTL	9	1116.64	Unbound	30	100221_B1AR_unb_30min_3	3	3.526	2583479	373.857
B1AR	65	77	VIAAIGSTQRLQT	12	1357.78	Unbound	120	260221_B1AR_unb_120min_3	2	4.149	9550163	682.371		B1AR	69	78	IGSTQRLQTL	9	1116.64	Unbound	120	100221_B1AR_unb_120min_1	3	3.49361	3104265	373.951
B1AR	65	78	VIAAIGSTQRLQTL	13	1470.86	Carazolol	0	100221_B1AR_dualp	2	4.78095	492115	736.353		B1AR	69	78	IGSTQRLQTL	9	1116.64	Unbound	120	100221_B1AR_unb_120min_2	3	3.51453	3758655	373.959
B1AR	65	78	VIAAIGSTQRLQTL	13	1470.86	Carazolol	0	121120_B1AR_dualp	2	4.75903	154905	736.307		B1AR	69	78	IGSTQRLQTL	9	1116.64	Unbound	120	100221_B1AR_unb_120min_3	3	3.52195	3836633	373.964
B1AR	65	78	VIAAIGSTQRLQTL	13	1470.86	Carazolol	0.25	260221_B1AR__caraz_15sec_1	2	4.78902	395950	737.772		B1AR	69	81	IGSTQRLQTLTNL	12	1444.81	Cyanopindolol	0	100221_B1AR_dualp	2	4.89855	6150056	723.223
B1AR	65	78	VIAAIGSTQRLQTL	13	1470.86	Carazolol	0.25	260221_B1AR__caraz_15sec_2	2	4.79195	403638	737.747		B1AR	69	81	IGSTQRLQTLTNL	12	1444.81	Cyanopindolol	0	121120_B1AR_dualp	2	4.89836	1330864	723.303
B1AR	65	78	VIAAIGSTQRLQTL	13	1470.86	Carazolol	0.25	260221_B1AR__caraz_15sec_3	2	4.79703	371584	737.767		B1AR	69	81	IGSTQRLQTLTNL	12	1444.81	Cyanopindolol	0.25	100221_B1AR_cyano_15sec_1	2	4.89039	3581294	725.2
B1AR	65	78	VIAAIGSTQRLQTL	13	1470.86	Carazolol	2	260221_B1AR__caraz_2min_1	2	4.79686	407526	738.362		B1AR	69	81	IGSTQRLQTLTNL	12	1444.81	Cyanopindolol	0.25	100221_B1AR_cyano_15sec_2	2	4.89717	4023829	725.211
B1AR	65	78	VIAAIGSTQRLQTL	13	1470.86	Carazolol	2	260221_B1AR__caraz_2min_2	2	4.80609	399387	738.338		B1AR	69	81	IGSTQRLQTLTNL	12	1444.81	Cyanopindolol	0.25	100221_B1AR_cyano_15sec_3	2	4.89863	4168342	725.196
B1AR	65	78	VIAAIGSTQRLQTL	13	1470.86	Carazolol	2	260221_B1AR__caraz_2min_3	2	4.79737	439775	738.321		B1AR	69	81	IGSTQRLQTLTNL	12	1444.81	Cyanopindolol	2	100221_B1AR_cyano_2min_1	2	4.8979	3790152	726.442
B1AR	65	78	VIAAIGSTQRLQTL	13	1470.86	Carazolol	30	260221_B1AR__caraz_30min_1	2	4.78844	332288	738.768		B1AR	69	81	IGSTQRLQTLTNL	12	1444.81	Cyanopindolol	2	100221_B1AR_cyano_2min_2	2	4.88931	3372921	726.341
B1AR	65	78	VIAAIGSTQRLQTL	13	1470.86	Carazolol	30	260221_B1AR__caraz_30min_2	2	4.79386	326407	738.762		B1AR	69	81	IGSTQRLQTLTNL	12	1444.81	Cyanopindolol	2	100221_B1AR_cyano_2min_3	2	4.89408	2341213	726.428
B1AR	65	78	VIAAIGSTQRLQTL	13	1470.86	Carazolol	30	260221_B1AR__caraz_30min_3	2	4.80489	352009	738.75		B1AR	69	81	IGSTQRLQTLTNL	12	1444.81	Cyanopindolol	30	100221_B1AR_cyano_30min_1	2	4.87877	4968368	726.915
B1AR	65	78	VIAAIGSTQRLQTL	13	1470.86	Carazolol	120	260221_B1AR__caraz_120min_1	2	4.79468	372972	738.982		B1AR	69	81	IGSTQRLQTLTNL	12	1444.81	Cyanopindolol	30	100221_B1AR_cyano_30min_2	2	4.9017	4943482	726.935
B1AR	65	78	VIAAIGSTQRLQTL	13	1470.86	Carazolol	120	260221_B1AR__caraz_120min_2	2	4.79557	329462	738.943		B1AR	69	81	IGSTQRLQTLTNL	12	1444.81	Cyanopindolol	30	100221_B1AR_cyano_30min_3	2	4.94119	4400321	726.9
B1AR	65	78	VIAAIGSTQRLQTL	13	1470.86	Carazolol	120	260221_B1AR__caraz_120min_3	2	4.79761	333832	738.929		B1AR	69	81	IGSTQRLQTLTNL	12	1444.81	Cyanopindolol	120	100221_B1AR_cyano_120min_1	2	4.91276	3540384	726.955
B1AR	65	78	VIAAIGSTQRLQTL	13	1470.86	Carvedilol	0	100221_B1AR_dualp	2	4.78095	492115	736.353		B1AR	69	81	IGSTQRLQTLTNL	12	1444.81	Cyanopindolol	120	100221_B1AR_cyano_120min_2	2	4.90969	3612389	726.979
B1AR	65	78	VIAAIGSTQRLQTL	13	1470.86	Carvedilol	0	121120_B1AR_dualp	2	4.75903	154905	736.307		B1AR	69	81	IGSTQRLQTLTNL	12	1444.81	Cyanopindolol	120	100221_B1AR_cyano_120min_1(repeat)	2	4.89167	2768222	726.96
B1AR	65	78	VIAAIGSTQRLQTL	13	1470.86	Carvedilol	0.25	260221_B1AR__carve_15sec_1	2	4.79154	490008	737.705		B1AR	69	81	IGSTQRLQTLTNL	12	1444.81	Unbound	0	100221_B1AR_dualp	2	4.89855	6150056	723.223
B1AR	65	78	VIAAIGSTQRLQTL	13	1470.86	Carvedilol	0.25	260221_B1AR__carve_15sec_2	2	4.7999	413375	737.674		B1AR	69	81	IGSTQRLQTLTNL	12	1444.81	Unbound	0	121120_B1AR_dualp	2	4.89836	1330864	723.303
B1AR	65	78	VIAAIGSTQRLQTL	13	1470.86	Carvedilol	0.25	260221_B1AR__carve_15sec_3	2	4.80126	405123	737.683		B1AR	69	81	IGSTQRLQTLTNL	12	1444.81	Unbound	0.25	100221_B1AR_unb_15sec_1	2	4.89074	5678960	725.463
B1AR	65	78	VIAAIGSTQRLQTL	13	1470.86	Carvedilol	2	260221_B1AR__carve_2min_1	2	4.79534	434919	738.294		B1AR	69	81	IGSTQRLQTLTNL	12	1444.81	Unbound	0.25	100221_B1AR_unb_15sec_2	2	4.89749	6272780	725.523
B1AR	65	78	VIAAIGSTQRLQTL	13	1470.86	Carvedilol	2	260221_B1AR__carve_2min_2	2	4.77843	424509	738.313		B1AR	69	81	IGSTQRLQTLTNL	12	1444.81	Unbound	0.25	100221_B1AR_unb_15sec_3	2	4.89881	3766636	725.469
B1AR	65	78	VIAAIGSTQRLQTL	13	1470.86	Carvedilol	2	260221_B1AR__carve_2min_3	2	4.79564	398097	738.272		B1AR	69	81	IGSTQRLQTLTNL	12	1444.81	Unbound	2	100221_B1AR_unb_2min_1	2	4.89255	4724285	726.455
B1AR	65	78	VIAAIGSTQRLQTL	13	1470.86	Carvedilol	30	260221_B1AR__carve_30min_1	2	4.78637	361123	738.787		B1AR	69	81	IGSTQRLQTLTNL	12	1444.81	Unbound	2	100221_B1AR_unb_2min_2	2	4.90089	4051346	726.403
B1AR	65	78	VIAAIGSTQRLQTL	13	1470.86	Carvedilol	30	260221_B1AR__carve_30min_2	2	4.79696	338132	738.779		B1AR	69	81	IGSTQRLQTLTNL	12	1444.81	Unbound	2	100221_B1AR_unb_2min_3	2	4.88628	5209954	726.397
B1AR	65	78	VIAAIGSTQRLQTL	13	1470.86	Carvedilol	30	260221_B1AR__carve_30min_3	2	4.80205	346797	738.767		B1AR	69	81	IGSTQRLQTLTNL	12	1444.81	Unbound	30	100221_B1AR_unb_30min_1	2	4.88092	11666529	726.875
B1AR	65	78	VIAAIGSTQRLQTL	13	1470.86	Carvedilol	120	260221_B1AR__carve_120min_1	2	4.78654	399903	738.909		B1AR	69	81	IGSTQRLQTLTNL	12	1444.81	Unbound	30	100221_B1AR_unb_30min_2	2	4.90732	3517786	726.839
B1AR	65	78	VIAAIGSTQRLQTL	13	1470.86	Carvedilol	120	260221_B1AR__carve_120min_2	2	4.78812	350349	738.942		B1AR	69	81	IGSTQRLQTLTNL	12	1444.81	Unbound	30	100221_B1AR_unb_30min_3	2	4.91441	5562320	726.946
B1AR	65	78	VIAAIGSTQRLQTL	13	1470.86	Carvedilol	120	260221_B1AR__carve_120min_3	2	4.7862	365182	738.956		B1AR	69	81	IGSTQRLQTLTNL	12	1444.81	Unbound	120	100221_B1AR_unb_120min_1	2	4.90584	3476612	726.979
B1AR	65	78	VIAAIGSTQRLQTL	13	1470.86	Unbound	0	100221_B1AR_dualp	2	4.78095	492115	736.353		B1AR	69	81	IGSTQRLQTLTNL	12	1444.81	Unbound	120	100221_B1AR_unb_120min_2	2	4.92215	3564178	726.946
B1AR	65	78	VIAAIGSTQRLQTL	13	1470.86	Unbound	0	121120_B1AR_dualp	2	4.75903	154905	736.307		B1AR	69	81	IGSTQRLQTLTNL	12	1444.81	Unbound	120	100221_B1AR_unb_120min_3	2	4.91678	3073189	726.929
B1AR	65	78	VIAAIGSTQRLQTL	13	1470.86	Unbound	0.25	260221_B1AR_unb_15sec_1	2	4.78551	306634	737.931		B1AR	75	81	LQTLTNL	6	802.467	Cyanopindolol	0	100221_B1AR_dualp	1	5.07737	390183	802.864
B1AR	65	78	VIAAIGSTQRLQTL	13	1470.86	Unbound	0.25	260221_B1AR_unb_15sec_2	2	4.80311	390686	737.917		B1AR	75	81	LQTLTNL	6	802.467	Cyanopindolol	0	121120_B1AR_dualp	1	5.06985	117224	802.869
B1AR	65	78	VIAAIGSTQRLQTL	13	1470.86	Unbound	0.25	260221_B1AR_unb_15sec_3	2	4.80348	352695	737.864		B1AR	75	81	LQTLTNL	6	802.467	Cyanopindolol	0.25	100221_B1AR_cyano_15sec_1	1	5.06145	414822	804.826
B1AR	65	78	VIAAIGSTQRLQTL	13	1470.86	Unbound	2	260221_B1AR_unb_2min_1	2	4.80283	317812	738.395		B1AR	75	81	LQTLTNL	6	802.467	Cyanopindolol	0.25	100221_B1AR_cyano_15sec_2	1	5.0674	415126	804.749
B1AR	65	78	VIAAIGSTQRLQTL	13	1470.86	Unbound	2	260221_B1AR_unb_2min_2	2	4.79603	400503	738.435		B1AR	75	81	LQTLTNL	6	802.467	Cyanopindolol	0.25	100221_B1AR_cyano_15sec_3	1	5.06748	394657	804.794
B1AR	65	78	VIAAIGSTQRLQTL	13	1470.86	Unbound	2	260221_B1AR_unb_2min_3	2	4.79817	321022	738.292		B1AR	75	81	LQTLTNL	6	802.467	Cyanopindolol	2	100221_B1AR_cyano_2min_1	1	5.06526	367202	806.047
B1AR	65	78	VIAAIGSTQRLQTL	13	1470.86	Unbound	30	260221_B1AR_unb_30min_1	2	4.7874	339170	738.79		B1AR	75	81	LQTLTNL	6	802.467	Cyanopindolol	2	100221_B1AR_cyano_2min_2	1	5.0765	365236	806.043
B1AR	65	78	VIAAIGSTQRLQTL	13	1470.86	Unbound	30	260221_B1AR_unb_30min_2	2	4.78557	343925	738.812		B1AR	75	81	LQTLTNL	6	802.467	Cyanopindolol	2	100221_B1AR_cyano_2min_3	1	5.05687	267251	806.112
B1AR	65	78	VIAAIGSTQRLQTL	13	1470.86	Unbound	30	260221_B1AR_unb_30min_3	2	4.79832	308557	738.803		B1AR	75	81	LQTLTNL	6	802.467	Cyanopindolol	30	100221_B1AR_cyano_30min_1	1	5.05357	273054	806.637
B1AR	65	78	VIAAIGSTQRLQTL	13	1470.86	Unbound	120	260221_B1AR_unb_120min_1	2	4.79248	345627	738.892		B1AR	75	81	LQTLTNL	6	802.467	Cyanopindolol	30	100221_B1AR_cyano_30min_2	1	5.07115	299496	806.659
B1AR	65	78	VIAAIGSTQRLQTL	13	1470.86	Unbound	120	260221_B1AR_unb_120min_2	2	4.80436	359496	738.938		B1AR	75	81	LQTLTNL	6	802.467	Cyanopindolol	30	100221_B1AR_cyano_30min_3	1	5.10144	288440	806.638
B1AR	65	78	VIAAIGSTQRLQTL	13	1470.86	Unbound	120	260221_B1AR_unb_120min_3	2	4.79861	344078	738.997		B1AR	75	81	LQTLTNL	6	802.467	Cyanopindolol	120	100221_B1AR_cyano_120min_1	1	5.08197	274516	806.622
B1AR	65	81	VIAAIGSTQRLQTLTNL	16	1799.04	Carazolol	0	100221_B1AR_dualp	2	5.25812	1175950	900.53		B1AR	75	81	LQTLTNL	6	802.467	Cyanopindolol	120	100221_B1AR_cyano_120min_2	1	5.08326	284944	806.565
B1AR	65	81	VIAAIGSTQRLQTLTNL	16	1799.04	Carazolol	0	121120_B1AR_dualp	2	5.74131	126941	900.386		B1AR	75	81	LQTLTNL	6	802.467	Cyanopindolol	120	100221_B1AR_cyano_120min_1(repeat)	1	5.06219	255356	806.495
B1AR	65	81	VIAAIGSTQRLQTLTNL	16	1799.04	Carazolol	0.25	260221_B1AR__caraz_15sec_1	2	5.28253	1855754	902.348		B1AR	75	81	LQTLTNL	6	802.467	Unbound	0	100221_B1AR_dualp	1	5.07737	390183	802.864
B1AR	65	81	VIAAIGSTQRLQTLTNL	16	1799.04	Carazolol	0.25	260221_B1AR__caraz_15sec_2	2	5.28552	1790733	902.34		B1AR	75	81	LQTLTNL	6	802.467	Unbound	0	121120_B1AR_dualp	1	5.06985	117224	802.869
B1AR	65	81	VIAAIGSTQRLQTLTNL	16	1799.04	Carazolol	0.25	260221_B1AR__caraz_15sec_3	2	5.28617	1926537	902.342		B1AR	75	81	LQTLTNL	6	802.467	Unbound	0.25	100221_B1AR_unb_15sec_1	1	5.07034	417769	804.843
B1AR	65	81	VIAAIGSTQRLQTLTNL	16	1799.04	Carazolol	2	260221_B1AR__caraz_2min_1	2	5.27775	1674465	903.456		B1AR	75	81	LQTLTNL	6	802.467	Unbound	0.25	100221_B1AR_unb_15sec_2	1	5.0797	442954	804.77
B1AR	65	81	VIAAIGSTQRLQTLTNL	16	1799.04	Carazolol	2	260221_B1AR__caraz_2min_2	2	5.2815	1589638	903.482		B1AR	75	81	LQTLTNL	6	802.467	Unbound	0.25	100221_B1AR_unb_15sec_3	1	5.07525	349232	804.78
B1AR	65	81	VIAAIGSTQRLQTLTNL	16	1799.04	Carazolol	2	260221_B1AR__caraz_2min_3	2	5.27291	1472370	903.501		B1AR	75	81	LQTLTNL	6	802.467	Unbound	2	100221_B1AR_unb_2min_1	1	5.0719	406022	806.127
B1AR	65	81	VIAAIGSTQRLQTLTNL	16	1799.04	Carazolol	30	260221_B1AR__caraz_30min_1	2	5.26613	1543828	904.121		B1AR	75	81	LQTLTNL	6	802.467	Unbound	2	100221_B1AR_unb_2min_2	1	5.08111	372460	806.068
B1AR	65	81	VIAAIGSTQRLQTLTNL	16	1799.04	Carazolol	30	260221_B1AR__caraz_30min_2	2	5.27723	1458452	904.111		B1AR	75	81	LQTLTNL	6	802.467	Unbound	2	100221_B1AR_unb_2min_3	1	5.06713	432520	806.097
B1AR	65	81	VIAAIGSTQRLQTLTNL	16	1799.04	Carazolol	30	260221_B1AR__caraz_30min_3	2	5.28153	1595919	904.081		B1AR	75	81	LQTLTNL	6	802.467	Unbound	30	100221_B1AR_unb_30min_1	1	5.06415	428925	806.57
B1AR	65	81	VIAAIGSTQRLQTLTNL	16	1799.04	Carazolol	120	260221_B1AR__caraz_120min_1	2	5.2747	1448596	904.302		B1AR	75	81	LQTLTNL	6	802.467	Unbound	30	100221_B1AR_unb_30min_2	1	5.07587	286472	806.585
B1AR	65	81	VIAAIGSTQRLQTLTNL	16	1799.04	Carazolol	120	260221_B1AR__caraz_120min_2	2	5.27318	1447005	904.285		B1AR	75	81	LQTLTNL	6	802.467	Unbound	30	100221_B1AR_unb_30min_3	1	5.08786	289585	806.628
B1AR	65	81	VIAAIGSTQRLQTLTNL	16	1799.04	Carvedilol	0	100221_B1AR_dualp	2	5.25812	1175950	900.53		B1AR	75	81	LQTLTNL	6	802.467	Unbound	120	100221_B1AR_unb_120min_1	1	5.08482	273137	806.578
B1AR	65	81	VIAAIGSTQRLQTLTNL	16	1799.04	Carvedilol	0	121120_B1AR_dualp	2	5.74131	126941	900.386		B1AR	75	81	LQTLTNL	6	802.467	Unbound	120	100221_B1AR_unb_120min_2	1	5.08689	265778	806.533
B1AR	65	81	VIAAIGSTQRLQTLTNL	16	1799.04	Carvedilol	0.25	260221_B1AR__carve_15sec_1	2	5.27906	2045388	902.319		B1AR	75	81	LQTLTNL	6	802.467	Unbound	120	100221_B1AR_unb_120min_3	1	5.08646	266001	806.523
B1AR	65	81	VIAAIGSTQRLQTLTNL	16	1799.04	Carvedilol	0.25	260221_B1AR__carve_15sec_2	2	5.27589	1865984	902.253		B1AR	82	88	FITSLAC	6	754.38	Cyanopindolol	0	100221_B1AR_dualp	1	5.60402	474279	754.768
B1AR	65	81	VIAAIGSTQRLQTLTNL	16	1799.04	Carvedilol	0.25	260221_B1AR__carve_15sec_3	2	5.29156	1905373	902.284		B1AR	82	88	FITSLAC	6	754.38	Cyanopindolol	0	121120_B1AR_dualp	1	5.60026	571436	754.811
B1AR	65	81	VIAAIGSTQRLQTLTNL	16	1799.04	Carvedilol	2	260221_B1AR__carve_2min_1	2	5.27417	1997407	903.382		B1AR	82	88	FITSLAC	6	754.38	Cyanopindolol	0.25	100221_B1AR_cyano_15sec_1	1	5.59945	164089	758.737
B1AR	65	81	VIAAIGSTQRLQTLTNL	16	1799.04	Carvedilol	2	260221_B1AR__carve_2min_2	2	5.26799	1672029	903.425		B1AR	82	88	FITSLAC	6	754.38	Cyanopindolol	0.25	100221_B1AR_cyano_15sec_2	1	5.60186	186641	758.641
B1AR	65	81	VIAAIGSTQRLQTLTNL	16	1799.04	Carvedilol	2	260221_B1AR__carve_2min_3	2	5.28604	1567225	903.387		B1AR	82	88	FITSLAC	6	754.38	Cyanopindolol	0.25	100221_B1AR_cyano_15sec_3	1	5.60552	211130	758.638
B1AR	65	81	VIAAIGSTQRLQTLTNL	16	1799.04	Carvedilol	30	260221_B1AR__carve_30min_1	2	5.28427	1766124	904.092		B1AR	82	88	FITSLAC	6	754.38	Cyanopindolol	2	100221_B1AR_cyano_2min_1	1	5.61435	178128	758.656
B1AR	65	81	VIAAIGSTQRLQTLTNL	16	1799.04	Carvedilol	30	260221_B1AR__carve_30min_2	2	5.28507	1626397	904.13		B1AR	82	88	FITSLAC	6	754.38	Cyanopindolol	2	100221_B1AR_cyano_2min_2	1	5.60714	153415	758.63
B1AR	65	81	VIAAIGSTQRLQTLTNL	16	1799.04	Carvedilol	30	260221_B1AR__carve_30min_3	2	5.28819	1563316	904.091		B1AR	82	88	FITSLAC	6	754.38	Cyanopindolol	2	100221_B1AR_cyano_2min_3	1	5.59575	117688	758.724
B1AR	65	81	VIAAIGSTQRLQTLTNL	16	1799.04	Carvedilol	120	260221_B1AR__carve_120min_1	2	5.26923	1516991	904.27		B1AR	82	88	FITSLAC	6	754.38	Cyanopindolol	30	100221_B1AR_cyano_30min_1	1	5.60049	159874	758.573
B1AR	65	81	VIAAIGSTQRLQTLTNL	16	1799.04	Carvedilol	120	260221_B1AR__carve_120min_2	2	5.27163	1606220	904.3		B1AR	82	88	FITSLAC	6	754.38	Cyanopindolol	30	100221_B1AR_cyano_30min_2	1	5.61501	169071	758.573
B1AR	65	81	VIAAIGSTQRLQTLTNL	16	1799.04	Carvedilol	120	260221_B1AR__carve_120min_3	2	5.27981	1562489	904.298		B1AR	82	88	FITSLAC	6	754.38	Cyanopindolol	30	100221_B1AR_cyano_30min_3	1	5.6283	176074	758.55
B1AR	65	81	VIAAIGSTQRLQTLTNL	16	1799.04	Unbound	0	100221_B1AR_dualp	2	5.25812	1175950	900.53		B1AR	82	88	FITSLAC	6	754.38	Cyanopindolol	120	100221_B1AR_cyano_120min_1	1	5.62484	165321	758.492
B1AR	65	81	VIAAIGSTQRLQTLTNL	16	1799.04	Unbound	0	121120_B1AR_dualp	2	5.74131	126941	900.386		B1AR	82	88	FITSLAC	6	754.38	Cyanopindolol	120	100221_B1AR_cyano_120min_2	1	5.62387	148264	758.525
B1AR	65	81	VIAAIGSTQRLQTLTNL	16	1799.04	Unbound	0.25	260221_B1AR_unb_15sec_1	2	5.28382	1698320	902.304		B1AR	82	88	FITSLAC	6	754.38	Cyanopindolol	120	100221_B1AR_cyano_120min_1(repeat)	1	5.60885	144355	758.588
B1AR	65	81	VIAAIGSTQRLQTLTNL	16	1799.04	Unbound	0.25	260221_B1AR_unb_15sec_2	2	5.28629	1926026	902.458		B1AR	82	88	FITSLAC	6	754.38	Unbound	0	100221_B1AR_dualp	1	5.60402	474279	754.768
B1AR	65	81	VIAAIGSTQRLQTLTNL	16	1799.04	Unbound	0.25	260221_B1AR_unb_15sec_3	2	5.29096	1627152	902.412		B1AR	82	88	FITSLAC	6	754.38	Unbound	0	121120_B1AR_dualp	1	5.60026	571436	754.811
B1AR	65	81	VIAAIGSTQRLQTLTNL	16	1799.04	Unbound	2	260221_B1AR_unb_2min_1	2	5.28402	1386712	903.467		B1AR	82	88	FITSLAC	6	754.38	Unbound	0.25	100221_B1AR_unb_15sec_1	1	5.60066	289992	758.592
B1AR	65	81	VIAAIGSTQRLQTLTNL	16	1799.04	Unbound	2	260221_B1AR_unb_2min_2	2	5.28231	1790022	903.582		B1AR	82	88	FITSLAC	6	754.38	Unbound	0.25	100221_B1AR_unb_15sec_2	1	5.60737	306821	758.598
B1AR	65	81	VIAAIGSTQRLQTLTNL	16	1799.04	Unbound	2	260221_B1AR_unb_2min_3	2	5.28196	1345100	903.591		B1AR	82	88	FITSLAC	6	754.38	Unbound	0.25	100221_B1AR_unb_15sec_3	1	5.60221	186235	758.682
B1AR	65	81	VIAAIGSTQRLQTLTNL	16	1799.04	Unbound	30	260221_B1AR_unb_30min_1	2	5.28266	1451291	904.024		B1AR	82	88	FITSLAC	6	754.38	Unbound	2	100221_B1AR_unb_2min_1	1	5.60301	281071	758.575
B1AR	65	81	VIAAIGSTQRLQTLTNL	16	1799.04	Unbound	30	260221_B1AR_unb_30min_2	2	5.27219	1491628	904.118		B1AR	82	88	FITSLAC	6	754.38	Unbound	2	100221_B1AR_unb_2min_2	1	5.60622	242444	758.523
B1AR	65	81	VIAAIGSTQRLQTLTNL	16	1799.04	Unbound	30	260221_B1AR_unb_30min_3	2	5.28021	1615986	904.096		B1AR	82	88	FITSLAC	6	754.38	Unbound	2	100221_B1AR_unb_2min_3	1	5.60005	270607	758.628
B1AR	65	81	VIAAIGSTQRLQTLTNL	16	1799.04	Unbound	120	260221_B1AR_unb_120min_1	2	5.27831	1532453	904.274		B1AR	82	88	FITSLAC	6	754.38	Unbound	30	100221_B1AR_unb_30min_1	1	5.602	241587	758.619
B1AR	65	81	VIAAIGSTQRLQTLTNL	16	1799.04	Unbound	120	260221_B1AR_unb_120min_2	2	5.28479	1590289	904.253		B1AR	82	88	FITSLAC	6	754.38	Unbound	30	100221_B1AR_unb_30min_2	1	5.60418	213040	758.47
B1AR	65	81	VIAAIGSTQRLQTLTNL	16	1799.04	Unbound	120	260221_B1AR_unb_120min_3	2	5.2782	1632986	904.266		B1AR	82	88	FITSLAC	6	754.38	Unbound	30	100221_B1AR_unb_30min_3	1	5.62602	200821	758.514
B1AR	66	75	IAAIGSTQRL	9	1029.61	Carazolol	0	100221_B1AR_dualp	2	4.16935	2353370	515.515		B1AR	82	88	FITSLAC	6	754.38	Unbound	120	100221_B1AR_unb_120min_2	1	5.62716	222316	758.53
B1AR	66	75	IAAIGSTQRL	9	1029.61	Carazolol	0	121120_B1AR_dualp	2	4.16136	321288	515.507		B1AR	82	88	FITSLAC	6	754.38	Unbound	120	100221_B1AR_unb_120min_3	1	5.61835	186865	758.596
B1AR	66	75	IAAIGSTQRL	9	1029.61	Carazolol	0.25	260221_B1AR__caraz_15sec_1	2	4.18274	2246114	516.449		B1AR	95	104	LLVVPFGATL	8	1029.63	Cyanopindolol	0	100221_B1AR_dualp	1	6.54456	1225375	1030.21
B1AR	66	75	IAAIGSTQRL	9	1029.61	Carazolol	0.25	260221_B1AR__caraz_15sec_2	2	4.20026	2593914	516.389		B1AR	95	104	LLVVPFGATL	8	1029.63	Cyanopindolol	0	121120_B1AR_dualp	1	6.53839	524636	1030.19
B1AR	66	75	IAAIGSTQRL	9	1029.61	Carazolol	0.25	260221_B1AR__caraz_15sec_3	2	4.19164	2132447	516.401		B1AR	95	104	LLVVPFGATL	8	1029.63	Cyanopindolol	0.25	100221_B1AR_cyano_15sec_1	1	6.54182	1131231	1030.35
B1AR	66	75	IAAIGSTQRL	9	1029.61	Carazolol	2	260221_B1AR__caraz_2min_1	2	4.20074	1929813	516.878		B1AR	95	104	LLVVPFGATL	8	1029.63	Cyanopindolol	0.25	100221_B1AR_cyano_15sec_2	1	6.54346	1157109	1030.36
B1AR	66	75	IAAIGSTQRL	9	1029.61	Carazolol	2	260221_B1AR__caraz_2min_2	2	4.20277	1933293	516.896		B1AR	95	104	LLVVPFGATL	8	1029.63	Cyanopindolol	0.25	100221_B1AR_cyano_15sec_3	1	6.54114	1059258	1030.35
B1AR	66	75	IAAIGSTQRL	9	1029.61	Carazolol	2	260221_B1AR__caraz_2min_3	2	4.20057	1518224	516.858		B1AR	95	104	LLVVPFGATL	8	1029.63	Cyanopindolol	2	100221_B1AR_cyano_2min_1	1	6.54678	1221246	1030.55
B1AR	66	75	IAAIGSTQRL	9	1029.61	Carazolol	30	260221_B1AR__caraz_30min_1	2	4.1881	1432578	517.119		B1AR	95	104	LLVVPFGATL	8	1029.63	Cyanopindolol	2	100221_B1AR_cyano_2min_2	1	6.54988	1203696	1030.53
B1AR	66	75	IAAIGSTQRL	9	1029.61	Carazolol	30	260221_B1AR__caraz_30min_2	2	4.19904	1575440	517.138		B1AR	95	104	LLVVPFGATL	8	1029.63	Cyanopindolol	2	100221_B1AR_cyano_2min_3	1	6.53195	838667	1030.56
B1AR	66	75	IAAIGSTQRL	9	1029.61	Carazolol	30	260221_B1AR__caraz_30min_3	2	4.20476	1936020	517.126		B1AR	95	104	LLVVPFGATL	8	1029.63	Cyanopindolol	30	100221_B1AR_cyano_30min_1	1	6.64061	981900	1031.22
B1AR	66	75	IAAIGSTQRL	9	1029.61	Carazolol	120	260221_B1AR__caraz_120min_1	2	4.19593	1894485	517.259		B1AR	95	104	LLVVPFGATL	8	1029.63	Cyanopindolol	30	100221_B1AR_cyano_30min_2	1	6.57488	1108695	1031.23
B1AR	66	75	IAAIGSTQRL	9	1029.61	Carazolol	120	260221_B1AR__caraz_120min_2	2	4.19639	1813534	517.286		B1AR	95	104	LLVVPFGATL	8	1029.63	Cyanopindolol	30	100221_B1AR_cyano_30min_3	1	6.55822	1084809	1031.19
B1AR	66	75	IAAIGSTQRL	9	1029.61	Carazolol	120	260221_B1AR__caraz_120min_3	2	4.19721	1839103	517.204		B1AR	95	104	LLVVPFGATL	8	1029.63	Cyanopindolol	120	100221_B1AR_cyano_120min_1	1	6.56225	948001	1031.6
B1AR	66	75	IAAIGSTQRL	9	1029.61	Carvedilol	0	100221_B1AR_dualp	2	4.16935	2353370	515.515		B1AR	95	104	LLVVPFGATL	8	1029.63	Cyanopindolol	120	100221_B1AR_cyano_120min_2	1	6.57212	1018670	1031.6
B1AR	66	75	IAAIGSTQRL	9	1029.61	Carvedilol	0	121120_B1AR_dualp	2	4.16136	321288	515.507		B1AR	95	104	LLVVPFGATL	8	1029.63	Cyanopindolol	120	100221_B1AR_cyano_120min_1(repeat)	1	6.5774	870021	1031.56
B1AR	66	75	IAAIGSTQRL	9	1029.61	Carvedilol	0.25	260221_B1AR__carve_15sec_1	2	4.18988	2366532	516.36		B1AR	95	104	LLVVPFGATL	8	1029.63	Unbound	0	100221_B1AR_dualp	1	6.54456	1225375	1030.21
B1AR	66	75	IAAIGSTQRL	9	1029.61	Carvedilol	0.25	260221_B1AR__carve_15sec_2	2	4.20944	2058202	516.35		B1AR	95	104	LLVVPFGATL	8	1029.63	Unbound	0	121120_B1AR_dualp	1	6.53839	524636	1030.19
B1AR	66	75	IAAIGSTQRL	9	1029.61	Carvedilol	0.25	260221_B1AR__carve_15sec_3	2	4.19846	1949499	516.363		B1AR	95	104	LLVVPFGATL	8	1029.63	Unbound	0.25	100221_B1AR_unb_15sec_1	1	6.54304	1242077	1030.38
B1AR	66	75	IAAIGSTQRL	9	1029.61	Carvedilol	2	260221_B1AR__carve_2min_1	2	4.1932	2459027	516.803		B1AR	95	104	LLVVPFGATL	8	1029.63	Unbound	0.25	100221_B1AR_unb_15sec_2	1	6.5483	1330145	1030.41
B1AR	66	75	IAAIGSTQRL	9	1029.61	Carvedilol	2	260221_B1AR__carve_2min_2	2	4.19491	2441318	516.789		B1AR	95	104	LLVVPFGATL	8	1029.63	Unbound	0.25	100221_B1AR_unb_15sec_3	1	6.53956	989559	1030.32
B1AR	66	75	IAAIGSTQRL	9	1029.61	Carvedilol	2	260221_B1AR__carve_2min_3	2	4.19144	1971323	516.771		B1AR	95	104	LLVVPFGATL	8	1029.63	Unbound	2	100221_B1AR_unb_2min_1	1	6.54195	1301536	1030.51
B1AR	66	75	IAAIGSTQRL	9	1029.61	Carvedilol	30	260221_B1AR__carve_30min_1	2	4.19247	1867184	517.101		B1AR	95	104	LLVVPFGATL	8	1029.63	Unbound	2	100221_B1AR_unb_2min_2	1	6.54582	1164420	1030.48
B1AR	66	75	IAAIGSTQRL	9	1029.61	Carvedilol	30	260221_B1AR__carve_30min_2	2	4.19845	2156219	517.132		B1AR	95	104	LLVVPFGATL	8	1029.63	Unbound	2	100221_B1AR_unb_2min_3	1	6.54252	1357681	1030.48
B1AR	66	75	IAAIGSTQRL	9	1029.61	Carvedilol	30	260221_B1AR__carve_30min_3	2	4.20737	2435880	517.147		B1AR	95	104	LLVVPFGATL	8	1029.63	Unbound	30	100221_B1AR_unb_30min_1	1	6.50873	1128810	1031.37
B1AR	66	75	IAAIGSTQRL	9	1029.61	Carvedilol	120	260221_B1AR__carve_120min_1	2	4.18031	2063338	517.287		B1AR	95	104	LLVVPFGATL	8	1029.63	Unbound	30	100221_B1AR_unb_30min_2	1	6.52485	1076104	1031.26
B1AR	66	75	IAAIGSTQRL	9	1029.61	Carvedilol	120	260221_B1AR__carve_120min_2	2	4.18974	1784177	517.24		B1AR	95	104	LLVVPFGATL	8	1029.63	Unbound	30	100221_B1AR_unb_30min_3	1	6.55102	1027477	1031.27
B1AR	66	75	IAAIGSTQRL	9	1029.61	Carvedilol	120	260221_B1AR__carve_120min_3	2	4.1816	1795710	517.233		B1AR	95	104	LLVVPFGATL	8	1029.63	Unbound	120	100221_B1AR_unb_120min_1	1	6.5503	1065148	1031.63
B1AR	66	75	IAAIGSTQRL	9	1029.61	Unbound	0	100221_B1AR_dualp	2	4.16935	2353370	515.515		B1AR	95	104	LLVVPFGATL	8	1029.63	Unbound	120	100221_B1AR_unb_120min_2	1	6.56562	1032395	1031.63
B1AR	66	75	IAAIGSTQRL	9	1029.61	Unbound	0	121120_B1AR_dualp	2	4.16136	321288	515.507		B1AR	95	104	LLVVPFGATL	8	1029.63	Unbound	120	100221_B1AR_unb_120min_3	1	6.56422	983890	1031.65
B1AR	66	75	IAAIGSTQRL	9	1029.61	Unbound	0.25	260221_B1AR_unb_15sec_1	2	4.19454	1637267	516.566		B1AR	96	103	LVVPFGAT	6	803.466	Cyanopindolol	0	100221_B1AR_dualp	1	5.34855	29547456	803.811
B1AR	66	75	IAAIGSTQRL	9	1029.61	Unbound	0.25	260221_B1AR_unb_15sec_2	2	4.20792	2320002	516.558		B1AR	96	103	LVVPFGAT	6	803.466	Cyanopindolol	0	121120_B1AR_dualp	1	5.34056	18645709	803.877
B1AR	66	75	IAAIGSTQRL	9	1029.61	Unbound	0.25	260221_B1AR_unb_15sec_3	2	4.20767	1924240	516.494		B1AR	96	103	LVVPFGAT	6	803.466	Cyanopindolol	0.25	100221_B1AR_cyano_15sec_1	1	5.31978	26207611	803.864
B1AR	66	75	IAAIGSTQRL	9	1029.61	Unbound	2	260221_B1AR_unb_2min_1	2	4.20295	1465808	516.91		B1AR	96	103	LVVPFGAT	6	803.466	Cyanopindolol	0.25	100221_B1AR_cyano_15sec_2	1	5.3287	24504707	803.853
B1AR	66	75	IAAIGSTQRL	9	1029.61	Unbound	2	260221_B1AR_unb_2min_2	2	4.19621	2030593	516.957		B1AR	96	103	LVVPFGAT	6	803.466	Cyanopindolol	0.25	100221_B1AR_cyano_15sec_3	1	5.32447	28878636	803.867
B1AR	66	75	IAAIGSTQRL	9	1029.61	Unbound	2	260221_B1AR_unb_2min_3	2	4.19752	1567143	516.917		B1AR	96	103	LVVPFGAT	6	803.466	Cyanopindolol	2	100221_B1AR_cyano_2min_1	1	5.33062	31091608	804.008
B1AR	66	75	IAAIGSTQRL	9	1029.61	Unbound	30	260221_B1AR_unb_30min_1	2	4.18616	1569707	517.174		B1AR	96	103	LVVPFGAT	6	803.466	Cyanopindolol	2	100221_B1AR_cyano_2min_2	1	5.33727	26233838	803.977
B1AR	66	75	IAAIGSTQRL	9	1029.61	Unbound	30	260221_B1AR_unb_30min_2	2	4.1947	1637254	517.116		B1AR	96	103	LVVPFGAT	6	803.466	Cyanopindolol	2	100221_B1AR_cyano_2min_3	1	5.32454	22060837	803.952
B1AR	66	75	IAAIGSTQRL	9	1029.61	Unbound	30	260221_B1AR_unb_30min_3	2	4.20107	1709298	517.099		B1AR	96	103	LVVPFGAT	6	803.466	Cyanopindolol	30	100221_B1AR_cyano_30min_1	1	5.32759	25710533	804.521
B1AR	66	75	IAAIGSTQRL	9	1029.61	Unbound	120	260221_B1AR_unb_120min_1	2	4.19386	1683467	517.316		B1AR	96	103	LVVPFGAT	6	803.466	Cyanopindolol	30	100221_B1AR_cyano_30min_2	1	5.33851	25661805	804.526
B1AR	66	75	IAAIGSTQRL	9	1029.61	Unbound	120	260221_B1AR_unb_120min_2	2	4.19962	1783919	517.247		B1AR	96	103	LVVPFGAT	6	803.466	Cyanopindolol	30	100221_B1AR_cyano_30min_3	1	5.36086	26376299	804.491
B1AR	66	75	IAAIGSTQRL	9	1029.61	Unbound	120	260221_B1AR_unb_120min_3	2	4.19565	2054782	517.312		B1AR	96	103	LVVPFGAT	6	803.466	Cyanopindolol	120	100221_B1AR_cyano_120min_1	1	5.35728	17239161	804.97
B1AR	66	77	IAAIGSTQRLQT	11	1258.71	Carazolol	0	100221_B1AR_dualp	2	3.43361	9472552	631.765		B1AR	96	103	LVVPFGAT	6	803.466	Cyanopindolol	120	100221_B1AR_cyano_120min_2	1	5.34754	17252681	804.944
B1AR	66	77	IAAIGSTQRLQT	11	1258.71	Carazolol	0	121120_B1AR_dualp	2	3.43165	4744796	631.716		B1AR	96	103	LVVPFGAT	6	803.466	Cyanopindolol	120	100221_B1AR_cyano_120min_1(repeat)	1	5.33497	16459456	804.932
B1AR	66	77	IAAIGSTQRLQT	11	1258.71	Carazolol	0.25	260221_B1AR__caraz_15sec_1	2	3.48725	2219780	632.321		B1AR	96	103	LVVPFGAT	6	803.466	Unbound	0	100221_B1AR_dualp	1	5.34855	29547456	803.811
B1AR	66	77	IAAIGSTQRLQT	11	1258.71	Carazolol	0.25	260221_B1AR__caraz_15sec_2	2	3.5092	1914053	632.252		B1AR	96	103	LVVPFGAT	6	803.466	Unbound	0	121120_B1AR_dualp	1	5.34056	18645709	803.877
B1AR	66	77	IAAIGSTQRLQT	11	1258.71	Carazolol	0.25	260221_B1AR__caraz_15sec_3	2	3.49205	2398491	632.255		B1AR	96	103	LVVPFGAT	6	803.466	Unbound	0.25	100221_B1AR_unb_15sec_1	1	5.3428	33106490	803.923
B1AR	66	77	IAAIGSTQRLQT	11	1258.71	Carazolol	2	260221_B1AR__caraz_2min_1	2	3.49972	3119794	632.462		B1AR	96	103	LVVPFGAT	6	803.466	Unbound	0.25	100221_B1AR_unb_15sec_2	1	5.34593	37463838	803.959
B1AR	66	77	IAAIGSTQRLQT	11	1258.71	Carazolol	2	260221_B1AR__caraz_2min_2	2	3.51397	2474144	632.453		B1AR	96	103	LVVPFGAT	6	803.466	Unbound	0.25	100221_B1AR_unb_15sec_3	1	5.33958	20668909	803.915
B1AR	66	77	IAAIGSTQRLQT	11	1258.71	Carazolol	2	260221_B1AR__caraz_2min_3	2	3.50048	2744884	632.516		B1AR	96	103	LVVPFGAT	6	803.466	Unbound	2	100221_B1AR_unb_2min_1	1	5.33645	30855445	804
B1AR	66	77	IAAIGSTQRLQT	11	1258.71	Carazolol	30	260221_B1AR__caraz_30min_1	2	3.499	2001253	633.051		B1AR	96	103	LVVPFGAT	6	803.466	Unbound	2	100221_B1AR_unb_2min_2	1	5.35543	26518920	804.003
B1AR	66	77	IAAIGSTQRLQT	11	1258.71	Carazolol	30	260221_B1AR__caraz_30min_2	2	3.49249	2164949	633.146		B1AR	96	103	LVVPFGAT	6	803.466	Unbound	2	100221_B1AR_unb_2min_3	1	5.35052	35900997	804.017
B1AR	66	77	IAAIGSTQRLQT	11	1258.71	Carazolol	30	260221_B1AR__caraz_30min_3	2	3.49314	2306785	633.149		B1AR	96	103	LVVPFGAT	6	803.466	Unbound	30	100221_B1AR_unb_30min_1	1	5.34794	28612497	804.639
B1AR	66	77	IAAIGSTQRLQT	11	1258.71	Carazolol	120	260221_B1AR__caraz_120min_1	2	3.50358	2182525	633.394		B1AR	96	103	LVVPFGAT	6	803.466	Unbound	30	100221_B1AR_unb_30min_2	1	5.34337	24496347	804.596
B1AR	66	77	IAAIGSTQRLQT	11	1258.71	Carazolol	120	260221_B1AR__caraz_120min_2	2	3.49582	1709720	633.263		B1AR	96	103	LVVPFGAT	6	803.466	Unbound	30	100221_B1AR_unb_30min_3	1	5.35997	18777786	804.616
B1AR	66	77	IAAIGSTQRLQT	11	1258.71	Carazolol	120	260221_B1AR__caraz_120min_3	2	3.46859	4060928	633.278		B1AR	96	103	LVVPFGAT	6	803.466	Unbound	120	100221_B1AR_unb_120min_1	1	5.356	21641295	804.849
B1AR	66	77	IAAIGSTQRLQT	11	1258.71	Carvedilol	0	100221_B1AR_dualp	2	3.43366	9386305	631.75		B1AR	96	103	LVVPFGAT	6	803.466	Unbound	120	100221_B1AR_unb_120min_2	1	5.36328	21783365	804.919
B1AR	66	77	IAAIGSTQRLQT	11	1258.71	Carvedilol	0	121120_B1AR_dualp	2	3.43165	4744796	631.716		B1AR	96	103	LVVPFGAT	6	803.466	Unbound	120	100221_B1AR_unb_120min_3	1	5.35972	20404488	804.882
B1AR	66	77	IAAIGSTQRLQT	11	1258.71	Carvedilol	0.25	260221_B1AR__carve_15sec_1	2	3.52402	2361405	632.268		B1AR	96	104	LVVPFGATL	7	916.55	Cyanopindolol	0	100221_B1AR_dualp	1	6.12397	111644404	917.161
B1AR	66	77	IAAIGSTQRLQT	11	1258.71	Carvedilol	0.25	260221_B1AR__carve_15sec_2	2	3.46721	2746044	632.186		B1AR	96	104	LVVPFGATL	7	916.55	Cyanopindolol	0	121120_B1AR_dualp	1	6.11796	66338425	917.134
B1AR	66	77	IAAIGSTQRLQT	11	1258.71	Carvedilol	0.25	260221_B1AR__carve_15sec_3	2	3.49208	2543884	632.223		B1AR	96	104	LVVPFGATL	7	916.55	Cyanopindolol	0.25	100221_B1AR_cyano_15sec_1	1	6.12771	89228175	917.251
B1AR	66	77	IAAIGSTQRLQT	11	1258.71	Carvedilol	2	260221_B1AR__carve_2min_1	2	3.51874	2753865	632.582		B1AR	96	104	LVVPFGATL	7	916.55	Cyanopindolol	0.25	100221_B1AR_cyano_15sec_2	1	6.12786	91476387	917.244
B1AR	66	77	IAAIGSTQRLQT	11	1258.71	Carvedilol	2	260221_B1AR__carve_2min_2	2	3.48983	2527237	632.581		B1AR	96	104	LVVPFGATL	7	916.55	Cyanopindolol	0.25	100221_B1AR_cyano_15sec_3	1	6.11605	85197266	917.229
B1AR	66	77	IAAIGSTQRLQT	11	1258.71	Carvedilol	2	260221_B1AR__carve_2min_3	2	3.48419	2334878	632.559		B1AR	96	104	LVVPFGATL	7	916.55	Cyanopindolol	2	100221_B1AR_cyano_2min_1	1	6.12469	100633396	917.33
B1AR	66	77	IAAIGSTQRLQT	11	1258.71	Carvedilol	30	260221_B1AR__carve_30min_1	2	3.50325	2910496	633.131		B1AR	96	104	LVVPFGATL	7	916.55	Cyanopindolol	2	100221_B1AR_cyano_2min_2	1	6.13313	97245190	917.359
B1AR	66	77	IAAIGSTQRLQT	11	1258.71	Carvedilol	30	260221_B1AR__carve_30min_2	2	3.48996	2484683	633.153		B1AR	96	104	LVVPFGATL	7	916.55	Cyanopindolol	2	100221_B1AR_cyano_2min_3	1	6.10622	81673566	917.329
B1AR	66	77	IAAIGSTQRLQT	11	1258.71	Carvedilol	30	260221_B1AR__carve_30min_3	2	3.49462	2072617	633.134		B1AR	96	104	LVVPFGATL	7	916.55	Cyanopindolol	30	100221_B1AR_cyano_30min_1	1	6.12763	100109231	917.974
B1AR	66	77	IAAIGSTQRLQT	11	1258.71	Carvedilol	120	260221_B1AR__carve_120min_1	2	3.48417	2733668	633.316		B1AR	96	104	LVVPFGATL	7	916.55	Cyanopindolol	30	100221_B1AR_cyano_30min_2	1	6.1694	99869385	917.946
B1AR	66	77	IAAIGSTQRLQT	11	1258.71	Carvedilol	120	260221_B1AR__carve_120min_2	2	3.48154	2165074	633.37		B1AR	96	104	LVVPFGATL	7	916.55	Cyanopindolol	30	100221_B1AR_cyano_30min_3	1	6.1424	108088072	917.898
B1AR	66	77	IAAIGSTQRLQT	11	1258.71	Carvedilol	120	260221_B1AR__carve_120min_3	2	3.48699	1868368	633.403		B1AR	96	104	LVVPFGATL	7	916.55	Cyanopindolol	120	100221_B1AR_cyano_120min_1	1	6.14091	88504827	918.305
B1AR	66	77	IAAIGSTQRLQT	11	1258.71	Unbound	0	100221_B1AR_dualp	2	3.43361	9472552	631.765		B1AR	96	104	LVVPFGATL	7	916.55	Cyanopindolol	120	100221_B1AR_cyano_120min_2	1	6.14581	95266988	918.28
B1AR	66	77	IAAIGSTQRLQT	11	1258.71	Unbound	0	121120_B1AR_dualp	2	3.43176	4791575	631.732		B1AR	96	104	LVVPFGATL	7	916.55	Cyanopindolol	120	100221_B1AR_cyano_120min_1(repeat)	1	6.13505	78215199	918.275
B1AR	66	77	IAAIGSTQRLQT	11	1258.71	Unbound	0.25	260221_B1AR_unb_15sec_1	2	3.49093	2381165	632.2		B1AR	96	104	LVVPFGATL	7	916.55	Unbound	0	100221_B1AR_dualp	1	6.12397	111644404	917.161
B1AR	66	77	IAAIGSTQRLQT	11	1258.71	Unbound	0.25	260221_B1AR_unb_15sec_2	2	3.49185	2415779	632.244		B1AR	96	104	LVVPFGATL	7	916.55	Unbound	0	121120_B1AR_dualp	1	6.11796	66338425	917.134
B1AR	66	77	IAAIGSTQRLQT	11	1258.71	Unbound	0.25	260221_B1AR_unb_15sec_3	2	3.4998	1629043	632.249		B1AR	96	104	LVVPFGATL	7	916.55	Unbound	0.25	100221_B1AR_unb_15sec_1	1	6.11612	111656059	917.234
B1AR	66	77	IAAIGSTQRLQT	11	1258.71	Unbound	2	260221_B1AR_unb_2min_1	2	3.46877	3492785	632.491		B1AR	96	104	LVVPFGATL	7	916.55	Unbound	0.25	100221_B1AR_unb_15sec_2	1	6.12475	97587851	917.26
B1AR	66	77	IAAIGSTQRLQT	11	1258.71	Unbound	2	260221_B1AR_unb_2min_2	2	3.52806	3195622	632.452		B1AR	96	104	LVVPFGATL	7	916.55	Unbound	0.25	100221_B1AR_unb_15sec_3	1	6.12701	86395995	917.191
B1AR	66	77	IAAIGSTQRLQT	11	1258.71	Unbound	2	260221_B1AR_unb_2min_3	2	3.51623	2016955	632.543		B1AR	96	104	LVVPFGATL	7	916.55	Unbound	2	100221_B1AR_unb_2min_1	1	6.13218	99985697	917.321
B1AR	66	77	IAAIGSTQRLQT	11	1258.71	Unbound	30	260221_B1AR_unb_30min_1	2	3.49048	1807291	633.143		B1AR	96	104	LVVPFGATL	7	916.55	Unbound	2	100221_B1AR_unb_2min_2	1	6.13618	100010631	917.316
B1AR	66	77	IAAIGSTQRLQT	11	1258.71	Unbound	30	260221_B1AR_unb_30min_2	2	3.48271	2828782	633.157		B1AR	96	104	LVVPFGATL	7	916.55	Unbound	2	100221_B1AR_unb_2min_3	1	6.1245	117943263	917.362
B1AR	66	77	IAAIGSTQRLQT	11	1258.71	Unbound	30	260221_B1AR_unb_30min_3	2	3.4738	6597408	633.073		B1AR	96	104	LVVPFGATL	7	916.55	Unbound	30	100221_B1AR_unb_30min_1	1	6.10388	97268493	918.054
B1AR	66	77	IAAIGSTQRLQT	11	1258.71	Unbound	120	260221_B1AR_unb_120min_1	2	3.50106	2457708	633.361		B1AR	96	104	LVVPFGATL	7	916.55	Unbound	30	100221_B1AR_unb_30min_2	1	6.11812	78592585	917.963
B1AR	66	77	IAAIGSTQRLQT	11	1258.71	Unbound	120	260221_B1AR_unb_120min_2	2	3.48669	3382777	633.369		B1AR	96	104	LVVPFGATL	7	916.55	Unbound	30	100221_B1AR_unb_30min_3	1	6.14744	90938946	917.972
B1AR	66	77	IAAIGSTQRLQT	11	1258.71	Unbound	120	260221_B1AR_unb_120min_3	2	3.50534	2298012	633.331		B1AR	96	104	LVVPFGATL	7	916.55	Unbound	120	100221_B1AR_unb_120min_1	1	6.12568	85121878	918.397
B1AR	67	75	AAIGSTQRL	8	916.521	Carazolol	0	100221_B1AR_dualp	1	4.16683	86819	917.104		B1AR	96	104	LVVPFGATL	7	916.55	Unbound	120	100221_B1AR_unb_120min_2	1	6.15642	93078682	918.368
B1AR	67	75	AAIGSTQRL	8	916.521	Carazolol	0	121120_B1AR_dualp	1	3.78515	37768	916.8		B1AR	96	104	LVVPFGATL	7	916.55	Unbound	120	100221_B1AR_unb_120min_3	1	6.14719	88033777	918.359
B1AR	67	75	AAIGSTQRL	8	916.521	Carazolol	0.25	260221_B1AR__caraz_15sec_1	1	3.80146	61064	918.571		B1AR	97	104	VVPFGATL	6	803.466	Cyanopindolol	0	100221_B1AR_dualp	1	5.63147	4910161	803.834
B1AR	67	75	AAIGSTQRL	8	916.521	Carazolol	0.25	260221_B1AR__caraz_15sec_2	1	3.8138	67741	918.63		B1AR	97	104	VVPFGATL	6	803.466	Cyanopindolol	0	121120_B1AR_dualp	1	5.6239	2356049	803.96
B1AR	67	75	AAIGSTQRL	8	916.521	Carazolol	0.25	260221_B1AR__caraz_15sec_3	1	3.81579	62152	918.604		B1AR	97	104	VVPFGATL	6	803.466	Cyanopindolol	0.25	100221_B1AR_cyano_15sec_1	1	5.64692	2226757	804.063
B1AR	67	75	AAIGSTQRL	8	916.521	Carazolol	2	260221_B1AR__caraz_2min_1	1	3.81208	68822	919.537		B1AR	97	104	VVPFGATL	6	803.466	Cyanopindolol	0.25	100221_B1AR_cyano_15sec_2	1	5.64665	2625059	804.021
B1AR	67	75	AAIGSTQRL	8	916.521	Carazolol	2	260221_B1AR__caraz_2min_2	1	3.82247	62180	919.443		B1AR	97	104	VVPFGATL	6	803.466	Cyanopindolol	0.25	100221_B1AR_cyano_15sec_3	1	5.64338	2356466	804.117
B1AR	67	75	AAIGSTQRL	8	916.521	Carazolol	2	260221_B1AR__caraz_2min_3	1	4.19651	59396	919.441		B1AR	97	104	VVPFGATL	6	803.466	Cyanopindolol	2	100221_B1AR_cyano_2min_1	1	5.65504	2544476	804.187
B1AR	67	75	AAIGSTQRL	8	916.521	Carazolol	30	260221_B1AR__caraz_30min_1	1	3.80354	40764	920.51		B1AR	97	104	VVPFGATL	6	803.466	Cyanopindolol	2	100221_B1AR_cyano_2min_2	1	5.64107	2775082	804.123
B1AR	67	75	AAIGSTQRL	8	916.521	Carazolol	30	260221_B1AR__caraz_30min_2	1	3.81009	51433	920.417		B1AR	97	104	VVPFGATL	6	803.466	Cyanopindolol	2	100221_B1AR_cyano_2min_3	1	5.62774	2032534	804.195
B1AR	67	75	AAIGSTQRL	8	916.521	Carazolol	30	260221_B1AR__caraz_30min_3	1	3.82023	64972	920.367		B1AR	97	104	VVPFGATL	6	803.466	Cyanopindolol	30	100221_B1AR_cyano_30min_1	1	5.63373	2339101	804.897
B1AR	67	75	AAIGSTQRL	8	916.521	Carazolol	120	260221_B1AR__caraz_120min_1	1	3.80227	52862	920.627		B1AR	97	104	VVPFGATL	6	803.466	Cyanopindolol	30	100221_B1AR_cyano_30min_2	1	5.64624	2383442	804.843
B1AR	67	75	AAIGSTQRL	8	916.521	Carazolol	120	260221_B1AR__caraz_120min_2	1	4.19797	43167	920.311		B1AR	97	104	VVPFGATL	6	803.466	Cyanopindolol	30	100221_B1AR_cyano_30min_3	1	5.66403	2569835	804.797
B1AR	67	75	AAIGSTQRL	8	916.521	Carazolol	120	260221_B1AR__caraz_120min_3	1	3.81202	52031	920.547		B1AR	97	104	VVPFGATL	6	803.466	Cyanopindolol	120	100221_B1AR_cyano_120min_1	1	5.66233	2057204	805.101
B1AR	67	75	AAIGSTQRL	8	916.521	Carvedilol	0	100221_B1AR_dualp	1	4.16683	86819	917.104		B1AR	97	104	VVPFGATL	6	803.466	Cyanopindolol	120	100221_B1AR_cyano_120min_2	1	5.66967	2161623	805.098
B1AR	67	75	AAIGSTQRL	8	916.521	Carvedilol	0	121120_B1AR_dualp	1	3.78515	37768	916.8		B1AR	97	104	VVPFGATL	6	803.466	Cyanopindolol	120	100221_B1AR_cyano_120min_1(repeat)	1	5.64793	2096935	805.078
B1AR	67	75	AAIGSTQRL	8	916.521	Carvedilol	0.25	260221_B1AR__carve_15sec_1	1	3.78141	49864	918.538		B1AR	97	104	VVPFGATL	6	803.466	Unbound	0	100221_B1AR_dualp	1	5.63147	4910161	803.834
B1AR	67	75	AAIGSTQRL	8	916.521	Carvedilol	0.25	260221_B1AR__carve_15sec_2	1	3.80928	61084	918.603		B1AR	97	104	VVPFGATL	6	803.466	Unbound	0	121120_B1AR_dualp	1	5.6239	2356049	803.96
B1AR	67	75	AAIGSTQRL	8	916.521	Carvedilol	0.25	260221_B1AR__carve_15sec_3	1	3.81909	60231	918.569		B1AR	97	104	VVPFGATL	6	803.466	Unbound	0.25	100221_B1AR_unb_15sec_1	1	5.63054	4076531	804.047
B1AR	67	75	AAIGSTQRL	8	916.521	Carvedilol	2	260221_B1AR__carve_2min_1	1	3.8057	61929	919.625		B1AR	97	104	VVPFGATL	6	803.466	Unbound	0.25	100221_B1AR_unb_15sec_2	1	5.62355	4194356	803.983
B1AR	67	75	AAIGSTQRL	8	916.521	Carvedilol	2	260221_B1AR__carve_2min_2	1	4.1972	65075	919.418		B1AR	97	104	VVPFGATL	6	803.466	Unbound	0.25	100221_B1AR_unb_15sec_3	1	5.63381	2435455	804.098
B1AR	67	75	AAIGSTQRL	8	916.521	Carvedilol	2	260221_B1AR__carve_2min_3	1	4.19165	59003	919.361		B1AR	97	104	VVPFGATL	6	803.466	Unbound	2	100221_B1AR_unb_2min_1	1	5.63871	3640442	804.135
B1AR	67	75	AAIGSTQRL	8	916.521	Carvedilol	30	260221_B1AR__carve_30min_1	1	3.80614	52807	920.387		B1AR	97	104	VVPFGATL	6	803.466	Unbound	2	100221_B1AR_unb_2min_2	1	5.64689	3939382	804.12
B1AR	67	75	AAIGSTQRL	8	916.521	Carvedilol	30	260221_B1AR__carve_30min_2	1	3.81705	48662	920.318		B1AR	97	104	VVPFGATL	6	803.466	Unbound	2	100221_B1AR_unb_2min_3	1	5.62488	5087898	804.092
B1AR	67	75	AAIGSTQRL	8	916.521	Carvedilol	30	260221_B1AR__carve_30min_3	1	4.20662	57331	920.19		B1AR	97	104	VVPFGATL	6	803.466	Unbound	30	100221_B1AR_unb_30min_1	1	5.62641	3326111	804.959
B1AR	67	75	AAIGSTQRL	8	916.521	Carvedilol	120	260221_B1AR__carve_120min_1	1	3.8027	49845	920.575		B1AR	97	104	VVPFGATL	6	803.466	Unbound	30	100221_B1AR_unb_30min_2	1	5.62787	2623850	804.97
B1AR	67	75	AAIGSTQRL	8	916.521	Carvedilol	120	260221_B1AR__carve_120min_2	1	3.79218	45539	920.52		B1AR	97	104	VVPFGATL	6	803.466	Unbound	30	100221_B1AR_unb_30min_3	1	5.65412	2835515	804.861
B1AR	67	75	AAIGSTQRL	8	916.521	Carvedilol	120	260221_B1AR__carve_120min_3	1	4.1812	49765	920.416		B1AR	97	104	VVPFGATL	6	803.466	Unbound	120	100221_B1AR_unb_120min_1	1	5.64331	2847714	805.099
B1AR	67	75	AAIGSTQRL	8	916.521	Unbound	0	100221_B1AR_dualp	1	4.16683	86819	917.104		B1AR	97	104	VVPFGATL	6	803.466	Unbound	120	100221_B1AR_unb_120min_2	1	5.65641	2863428	805.121
B1AR	67	75	AAIGSTQRL	8	916.521	Unbound	0	121120_B1AR_dualp	1	3.78515	37768	916.8		B1AR	97	104	VVPFGATL	6	803.466	Unbound	120	100221_B1AR_unb_120min_3	1	5.64353	2744971	805.147
B1AR	67	75	AAIGSTQRL	8	916.521	Unbound	0.25	260221_B1AR_unb_15sec_1	1	3.80642	72812	918.568		B1AR	98	104	VPFGATL	5	704.398	Cyanopindolol	0	100221_B1AR_dualp	1	6.12913	3103480	704.695
B1AR	67	75	AAIGSTQRL	8	916.521	Unbound	0.25	260221_B1AR_unb_15sec_2	1	4.20136	64494	918.694		B1AR	98	104	VPFGATL	5	704.398	Cyanopindolol	0	121120_B1AR_dualp	1	6.12625	1616153	704.891
B1AR	67	75	AAIGSTQRL	8	916.521	Unbound	0.25	260221_B1AR_unb_15sec_3	1	3.8191	51532	918.676		B1AR	98	104	VPFGATL	5	704.398	Cyanopindolol	0.25	100221_B1AR_cyano_15sec_1	1	6.12392	1965263	704.828
B1AR	67	75	AAIGSTQRL	8	916.521	Unbound	2	260221_B1AR_unb_2min_1	1	3.81457	48470	919.799		B1AR	98	104	VPFGATL	5	704.398	Cyanopindolol	0.25	100221_B1AR_cyano_15sec_2	1	6.11929	1898598	704.853
B1AR	67	75	AAIGSTQRL	8	916.521	Unbound	2	260221_B1AR_unb_2min_2	1	3.81206	62290	919.723		B1AR	98	104	VPFGATL	5	704.398	Cyanopindolol	0.25	100221_B1AR_cyano_15sec_3	1	6.12483	1956294	704.835
B1AR	67	75	AAIGSTQRL	8	916.521	Unbound	2	260221_B1AR_unb_2min_3	1	3.81541	47942	919.794		B1AR	98	104	VPFGATL	5	704.398	Cyanopindolol	2	100221_B1AR_cyano_2min_1	1	6.13649	2171778	704.963
B1AR	67	75	AAIGSTQRL	8	916.521	Unbound	30	260221_B1AR_unb_30min_1	1	3.7894	54347	920.397		B1AR	98	104	VPFGATL	5	704.398	Cyanopindolol	2	100221_B1AR_cyano_2min_2	1	6.13468	1687893	704.974
B1AR	67	75	AAIGSTQRL	8	916.521	Unbound	30	260221_B1AR_unb_30min_2	1	3.80714	54218	920.554		B1AR	98	104	VPFGATL	5	704.398	Cyanopindolol	2	100221_B1AR_cyano_2min_3	1	6.11965	1695674	704.944
B1AR	67	75	AAIGSTQRL	8	916.521	Unbound	30	260221_B1AR_unb_30min_3	1	3.81527	64691	920.384		B1AR	98	104	VPFGATL	5	704.398	Cyanopindolol	30	100221_B1AR_cyano_30min_1	1	6.13261	1744979	705.447
B1AR	67	75	AAIGSTQRL	8	916.521	Unbound	120	260221_B1AR_unb_120min_1	1	3.81385	59480	920.673		B1AR	98	104	VPFGATL	5	704.398	Cyanopindolol	30	100221_B1AR_cyano_30min_2	1	6.16799	1582511	705.474
B1AR	67	75	AAIGSTQRL	8	916.521	Unbound	120	260221_B1AR_unb_120min_2	1	3.82173	48786	920.65		B1AR	98	104	VPFGATL	5	704.398	Cyanopindolol	30	100221_B1AR_cyano_30min_3	1	6.15156	1626181	705.491
B1AR	67	75	AAIGSTQRL	8	916.521	Unbound	120	260221_B1AR_unb_120min_3	1	4.19508	47192	920.452		B1AR	98	104	VPFGATL	5	704.398	Cyanopindolol	120	100221_B1AR_cyano_120min_1	1	6.15346	1624821	705.682
B1AR	67	77	AAIGSTQRLQT	10	1145.63	Carazolol	0	100221_B1AR_dualp	1	4.13011	78415	1146.11		B1AR	98	104	VPFGATL	5	704.398	Cyanopindolol	120	100221_B1AR_cyano_120min_2	1	6.16126	1676150	705.638
B1AR	67	77	AAIGSTQRLQT	10	1145.63	Carazolol	0	121120_B1AR_dualp	1	4.1192	13411	1145.98		B1AR	98	104	VPFGATL	5	704.398	Cyanopindolol	120	100221_B1AR_cyano_120min_1(repeat)	1	6.13603	1490641	705.679
B1AR	67	77	AAIGSTQRLQT	10	1145.63	Carazolol	0.25	260221_B1AR__caraz_15sec_1	1	4.15195	42409	1148.42		B1AR	98	104	VPFGATL	5	704.398	Unbound	0	100221_B1AR_dualp	1	6.12913	3103480	704.695
B1AR	67	77	AAIGSTQRLQT	10	1145.63	Carazolol	0.25	260221_B1AR__caraz_15sec_2	1	4.15372	49402	1148.49		B1AR	98	104	VPFGATL	5	704.398	Unbound	0	121120_B1AR_dualp	1	6.12625	1616153	704.891
B1AR	67	77	AAIGSTQRLQT	10	1145.63	Carazolol	0.25	260221_B1AR__caraz_15sec_3	1	4.15628	43944	1148.51		B1AR	98	104	VPFGATL	5	704.398	Unbound	0.25	100221_B1AR_unb_15sec_1	1	6.12641	2715751	704.814
B1AR	67	77	AAIGSTQRLQT	10	1145.63	Carazolol	2	260221_B1AR__caraz_2min_1	1	4.15407	54288	1149.73		B1AR	98	104	VPFGATL	5	704.398	Unbound	0.25	100221_B1AR_unb_15sec_2	1	6.12893	3061597	704.771
B1AR	67	77	AAIGSTQRLQT	10	1145.63	Carazolol	2	260221_B1AR__caraz_2min_2	1	4.15833	40150	1149.73		B1AR	98	104	VPFGATL	5	704.398	Unbound	0.25	100221_B1AR_unb_15sec_3	1	6.12291	1716850	704.863
B1AR	67	77	AAIGSTQRLQT	10	1145.63	Carazolol	2	260221_B1AR__caraz_2min_3	1	4.15403	47187	1149.67		B1AR	98	104	VPFGATL	5	704.398	Unbound	2	100221_B1AR_unb_2min_1	1	6.12145	2601500	704.844
B1AR	67	77	AAIGSTQRLQT	10	1145.63	Carazolol	30	260221_B1AR__caraz_30min_1	1	4.14309	37739	1150.61		B1AR	98	104	VPFGATL	5	704.398	Unbound	2	100221_B1AR_unb_2min_2	1	6.12649	2049455	704.966
B1AR	67	77	AAIGSTQRLQT	10	1145.63	Carazolol	30	260221_B1AR__caraz_30min_2	1	4.14596	35650	1150.66		B1AR	98	104	VPFGATL	5	704.398	Unbound	2	100221_B1AR_unb_2min_3	1	6.1223	2267444	704.881
B1AR	67	77	AAIGSTQRLQT	10	1145.63	Carazolol	30	260221_B1AR__caraz_30min_3	1	4.15444	34371	1150.57		B1AR	98	104	VPFGATL	5	704.398	Unbound	30	100221_B1AR_unb_30min_1	1	6.11264	1769718	705.507
B1AR	67	77	AAIGSTQRLQT	10	1145.63	Carazolol	120	260221_B1AR__caraz_120min_1	1	4.14832	23939	1150.61		B1AR	98	104	VPFGATL	5	704.398	Unbound	30	100221_B1AR_unb_30min_2	1	6.12535	1598230	705.528
B1AR	67	77	AAIGSTQRLQT	10	1145.63	Carazolol	120	260221_B1AR__caraz_120min_2	1	4.14793	29934	1150.7		B1AR	98	104	VPFGATL	5	704.398	Unbound	30	100221_B1AR_unb_30min_3	1	6.14991	1503234	705.518
B1AR	67	77	AAIGSTQRLQT	10	1145.63	Carazolol	120	260221_B1AR__caraz_120min_3	1	4.14229	38271	1150.74		B1AR	98	104	VPFGATL	5	704.398	Unbound	120	100221_B1AR_unb_120min_1	1	6.14324	1713803	705.7
B1AR	67	77	AAIGSTQRLQT	10	1145.63	Carvedilol	0	100221_B1AR_dualp	1	4.13011	78415	1146.11		B1AR	98	104	VPFGATL	5	704.398	Unbound	120	100221_B1AR_unb_120min_2	1	6.1534	1738055	705.703
B1AR	67	77	AAIGSTQRLQT	10	1145.63	Carvedilol	0	121120_B1AR_dualp	1	4.1192	13411	1145.98		B1AR	98	104	VPFGATL	5	704.398	Unbound	120	100221_B1AR_unb_120min_3	1	6.14984	1610740	705.704
B1AR	67	77	AAIGSTQRLQT	10	1145.63	Carvedilol	0.25	260221_B1AR__carve_15sec_1	1	4.14481	41783	1148.28		B1AR	103	116	TLVVRGTWLWGSFL	13	1634.91	Cyanopindolol	0	100221_B1AR_dualp	2	4.37459	200460	818.522
B1AR	67	77	AAIGSTQRLQT	10	1145.63	Carvedilol	0.25	260221_B1AR__carve_15sec_2	1	4.17765	49634	1148.37		B1AR	103	116	TLVVRGTWLWGSFL	13	1634.91	Cyanopindolol	0	121120_B1AR_dualp	2	4.36885	156386	818.502
B1AR	67	77	AAIGSTQRLQT	10	1145.63	Carvedilol	0.25	260221_B1AR__carve_15sec_3	1	4.16037	49293	1148.46		B1AR	103	116	TLVVRGTWLWGSFL	13	1634.91	Cyanopindolol	0.25	100221_B1AR_cyano_15sec_1	2	4.36449	458853	819.603
B1AR	67	77	AAIGSTQRLQT	10	1145.63	Carvedilol	2	260221_B1AR__carve_2min_1	1	4.15241	54494	1149.55		B1AR	103	116	TLVVRGTWLWGSFL	13	1634.91	Cyanopindolol	0.25	100221_B1AR_cyano_15sec_2	2	4.37284	469597	819.569
B1AR	67	77	AAIGSTQRLQT	10	1145.63	Carvedilol	2	260221_B1AR__carve_2min_2	1	4.15639	46607	1149.79		B1AR	103	116	TLVVRGTWLWGSFL	13	1634.91	Cyanopindolol	0.25	100221_B1AR_cyano_15sec_3	2	4.36714	499003	819.575
B1AR	67	77	AAIGSTQRLQT	10	1145.63	Carvedilol	2	260221_B1AR__carve_2min_3	1	4.14674	45535	1149.65		B1AR	103	116	TLVVRGTWLWGSFL	13	1634.91	Cyanopindolol	2	100221_B1AR_cyano_2min_1	2	4.36903	404257	819.695
B1AR	67	77	AAIGSTQRLQT	10	1145.63	Carvedilol	30	260221_B1AR__carve_30min_1	1	4.14676	36142	1150.48		B1AR	103	116	TLVVRGTWLWGSFL	13	1634.91	Cyanopindolol	2	100221_B1AR_cyano_2min_2	2	4.37174	394660	819.693
B1AR	67	77	AAIGSTQRLQT	10	1145.63	Carvedilol	30	260221_B1AR__carve_30min_2	1	4.16104	36789	1150.56		B1AR	103	116	TLVVRGTWLWGSFL	13	1634.91	Cyanopindolol	2	100221_B1AR_cyano_2min_3	2	4.36931	396661	819.712
B1AR	67	77	AAIGSTQRLQT	10	1145.63	Carvedilol	30	260221_B1AR__carve_30min_3	1	4.16004	40130	1150.59		B1AR	103	116	TLVVRGTWLWGSFL	13	1634.91	Cyanopindolol	30	100221_B1AR_cyano_30min_1	2	4.38086	311872	820.284
B1AR	67	77	AAIGSTQRLQT	10	1145.63	Carvedilol	120	260221_B1AR__carve_120min_1	1	4.1384	36676	1150.63		B1AR	103	116	TLVVRGTWLWGSFL	13	1634.91	Cyanopindolol	30	100221_B1AR_cyano_30min_2	2	4.39145	312751	820.348
B1AR	67	77	AAIGSTQRLQT	10	1145.63	Carvedilol	120	260221_B1AR__carve_120min_2	1	4.14231	33879	1150.83		B1AR	103	116	TLVVRGTWLWGSFL	13	1634.91	Cyanopindolol	30	100221_B1AR_cyano_30min_3	2	4.39684	306554	820.249
B1AR	67	77	AAIGSTQRLQT	10	1145.63	Carvedilol	120	260221_B1AR__carve_120min_3	1	4.13692	33474	1150.56		B1AR	103	116	TLVVRGTWLWGSFL	13	1634.91	Cyanopindolol	120	100221_B1AR_cyano_120min_1	2	4.40122	228861	820.415
B1AR	67	77	AAIGSTQRLQT	10	1145.63	Unbound	0	100221_B1AR_dualp	1	4.13011	78415	1146.11		B1AR	103	116	TLVVRGTWLWGSFL	13	1634.91	Cyanopindolol	120	100221_B1AR_cyano_120min_2	2	4.40585	270568	820.43
B1AR	67	77	AAIGSTQRLQT	10	1145.63	Unbound	0	121120_B1AR_dualp	1	4.1192	13411	1145.98		B1AR	103	116	TLVVRGTWLWGSFL	13	1634.91	Cyanopindolol	120	100221_B1AR_cyano_120min_1(repeat)	2	4.39091	202195	820.477
B1AR	67	77	AAIGSTQRLQT	10	1145.63	Unbound	0.25	260221_B1AR_unb_15sec_2	1	4.1567	49909	1148.61		B1AR	103	116	TLVVRGTWLWGSFL	13	1634.91	Unbound	0	100221_B1AR_dualp	2	4.37459	200460	818.522
B1AR	67	77	AAIGSTQRLQT	10	1145.63	Unbound	0.25	260221_B1AR_unb_15sec_3	1	4.16076	40725	1148.72		B1AR	103	116	TLVVRGTWLWGSFL	13	1634.91	Unbound	0	121120_B1AR_dualp	2	4.36885	156386	818.502
B1AR	67	77	AAIGSTQRLQT	10	1145.63	Unbound	2	260221_B1AR_unb_2min_1	1	4.16185	35541	1149.74		B1AR	103	116	TLVVRGTWLWGSFL	13	1634.91	Unbound	0.25	100221_B1AR_unb_15sec_1	2	4.36795	615504	819.528
B1AR	67	77	AAIGSTQRLQT	10	1145.63	Unbound	2	260221_B1AR_unb_2min_2	1	4.15645	44105	1149.79		B1AR	103	116	TLVVRGTWLWGSFL	13	1634.91	Unbound	0.25	100221_B1AR_unb_15sec_2	2	4.37395	620934	819.536
B1AR	67	77	AAIGSTQRLQT	10	1145.63	Unbound	2	260221_B1AR_unb_2min_3	1	4.15089	32196	1149.82		B1AR	103	116	TLVVRGTWLWGSFL	13	1634.91	Unbound	0.25	100221_B1AR_unb_15sec_3	2	4.36978	386341	819.551
B1AR	67	77	AAIGSTQRLQT	10	1145.63	Unbound	30	260221_B1AR_unb_30min_1	1	4.13662	39124	1150.51		B1AR	103	116	TLVVRGTWLWGSFL	13	1634.91	Unbound	2	100221_B1AR_unb_2min_1	2	4.36545	576232	819.683
B1AR	67	77	AAIGSTQRLQT	10	1145.63	Unbound	30	260221_B1AR_unb_30min_2	1	4.14886	33746	1150.57		B1AR	103	116	TLVVRGTWLWGSFL	13	1634.91	Unbound	2	100221_B1AR_unb_2min_2	2	4.37608	460558	819.716
B1AR	67	77	AAIGSTQRLQT	10	1145.63	Unbound	30	260221_B1AR_unb_30min_3	1	4.15419	35880	1150.59		B1AR	103	116	TLVVRGTWLWGSFL	13	1634.91	Unbound	2	100221_B1AR_unb_2min_3	2	4.36948	601283	819.694
B1AR	67	77	AAIGSTQRLQT	10	1145.63	Unbound	120	260221_B1AR_unb_120min_1	1	4.15264	36538	1150.78		B1AR	103	116	TLVVRGTWLWGSFL	13	1634.91	Unbound	30	100221_B1AR_unb_30min_1	2	4.37216	352988	820.244
B1AR	67	77	AAIGSTQRLQT	10	1145.63	Unbound	120	260221_B1AR_unb_120min_2	1	4.15973	31594	1150.71		B1AR	103	116	TLVVRGTWLWGSFL	13	1634.91	Unbound	30	100221_B1AR_unb_30min_2	2	4.38688	308192	820.297
B1AR	67	77	AAIGSTQRLQT	10	1145.63	Unbound	120	260221_B1AR_unb_120min_3	1	4.14873	34864	1150.83		B1AR	103	116	TLVVRGTWLWGSFL	13	1634.91	Unbound	30	100221_B1AR_unb_30min_3	2	4.40805	347538	820.324
B1AR	68	75	AIGSTQRL	7	845.484	Carazolol	0	100221_B1AR_dualp	1	3.69537	871731	845.91		B1AR	103	116	TLVVRGTWLWGSFL	13	1634.91	Unbound	120	100221_B1AR_unb_120min_1	2	4.39906	257631	820.463
B1AR	68	75	AIGSTQRL	7	845.484	Carazolol	0	121120_B1AR_dualp	1	3.68821	255310	845.883		B1AR	103	116	TLVVRGTWLWGSFL	13	1634.91	Unbound	120	100221_B1AR_unb_120min_2	2	4.4046	302093	820.438
B1AR	68	75	AIGSTQRL	7	845.484	Carazolol	0.25	260221_B1AR__caraz_15sec_1	1	3.70898	287206	847.519		B1AR	103	116	TLVVRGTWLWGSFL	13	1634.91	Unbound	120	100221_B1AR_unb_120min_3	2	4.40014	271791	820.493
B1AR	68	75	AIGSTQRL	7	845.484	Carazolol	0.25	260221_B1AR__caraz_15sec_2	1	3.72585	319531	847.428		B1AR	105	111	VVRGTWL	6	830.488	Cyanopindolol	0	100221_B1AR_dualp	1	5.24517	4135767	830.937
B1AR	68	75	AIGSTQRL	7	845.484	Carazolol	0.25	260221_B1AR__caraz_15sec_3	1	3.72604	288583	847.472		B1AR	105	111	VVRGTWL	6	830.488	Cyanopindolol	0	121120_B1AR_dualp	1	5.24961	1513198	830.982
B1AR	68	75	AIGSTQRL	7	845.484	Carazolol	2	260221_B1AR__caraz_2min_1	1	3.7266	339276	848.369		B1AR	105	111	VVRGTWL	6	830.488	Cyanopindolol	0.25	100221_B1AR_cyano_15sec_1	1	5.23163	4630634	832.268
B1AR	68	75	AIGSTQRL	7	845.484	Carazolol	2	260221_B1AR__caraz_2min_2	1	3.73103	296917	848.38		B1AR	105	111	VVRGTWL	6	830.488	Cyanopindolol	0.25	100221_B1AR_cyano_15sec_2	1	5.24067	4994801	832.207
B1AR	68	75	AIGSTQRL	7	845.484	Carazolol	2	260221_B1AR__caraz_2min_3	1	3.72494	305090	848.299		B1AR	105	111	VVRGTWL	6	830.488	Cyanopindolol	0.25	100221_B1AR_cyano_15sec_3	1	5.23945	4181279	832.235
B1AR	68	75	AIGSTQRL	7	845.484	Carazolol	30	260221_B1AR__caraz_30min_1	1	3.70823	268436	849.061		B1AR	105	111	VVRGTWL	6	830.488	Cyanopindolol	2	100221_B1AR_cyano_2min_1	1	5.23555	4334871	833.507
B1AR	68	75	AIGSTQRL	7	845.484	Carazolol	30	260221_B1AR__caraz_30min_2	1	3.71552	285776	848.99		B1AR	105	111	VVRGTWL	6	830.488	Cyanopindolol	2	100221_B1AR_cyano_2min_2	1	5.24212	3832674	833.472
B1AR	68	75	AIGSTQRL	7	845.484	Carazolol	30	260221_B1AR__caraz_30min_3	1	3.72322	311928	849.094		B1AR	105	111	VVRGTWL	6	830.488	Cyanopindolol	2	100221_B1AR_cyano_2min_3	1	5.23599	3235475	833.488
B1AR	68	75	AIGSTQRL	7	845.484	Carazolol	120	260221_B1AR__caraz_120min_1	1	3.70008	274987	849.306		B1AR	105	111	VVRGTWL	6	830.488	Cyanopindolol	30	100221_B1AR_cyano_30min_1	1	5.23802	4011594	833.998
B1AR	68	75	AIGSTQRL	7	845.484	Carazolol	120	260221_B1AR__caraz_120min_2	1	3.70105	233065	849.371		B1AR	105	111	VVRGTWL	6	830.488	Cyanopindolol	30	100221_B1AR_cyano_30min_2	1	5.25776	3791725	833.985
B1AR	68	75	AIGSTQRL	7	845.484	Carazolol	120	260221_B1AR__caraz_120min_3	1	3.72549	298892	849.308		B1AR	105	111	VVRGTWL	6	830.488	Cyanopindolol	30	100221_B1AR_cyano_30min_3	1	5.27917	4082374	833.939
B1AR	68	75	AIGSTQRL	7	845.484	Carvedilol	0	100221_B1AR_dualp	1	3.69537	871731	845.91		B1AR	105	111	VVRGTWL	6	830.488	Cyanopindolol	120	100221_B1AR_cyano_120min_1	1	5.26835	3582064	833.895
B1AR	68	75	AIGSTQRL	7	845.484	Carvedilol	0	121120_B1AR_dualp	1	3.68821	255310	845.883		B1AR	105	111	VVRGTWL	6	830.488	Cyanopindolol	120	100221_B1AR_cyano_120min_2	1	5.26934	3519295	833.916
B1AR	68	75	AIGSTQRL	7	845.484	Carvedilol	0.25	260221_B1AR__carve_15sec_1	1	3.7474	25595	847.353		B1AR	105	111	VVRGTWL	6	830.488	Cyanopindolol	120	100221_B1AR_cyano_120min_1(repeat)	1	5.24518	3196181	833.759
B1AR	68	75	AIGSTQRL	7	845.484	Carvedilol	0.25	260221_B1AR__carve_15sec_2	1	3.7127	290662	847.447		B1AR	105	111	VVRGTWL	6	830.488	Unbound	0	100221_B1AR_dualp	1	5.24517	4135767	830.937
B1AR	68	75	AIGSTQRL	7	845.484	Carvedilol	0.25	260221_B1AR__carve_15sec_3	1	3.72665	283336	847.47		B1AR	105	111	VVRGTWL	6	830.488	Unbound	0	121120_B1AR_dualp	1	5.24961	1513198	830.982
B1AR	68	75	AIGSTQRL	7	845.484	Carvedilol	2	260221_B1AR__carve_2min_1	1	3.71068	329074	848.307		B1AR	105	111	VVRGTWL	6	830.488	Unbound	0.25	100221_B1AR_unb_15sec_1	1	5.2499	6302919	832.434
B1AR	68	75	AIGSTQRL	7	845.484	Carvedilol	2	260221_B1AR__carve_2min_2	1	3.71771	327403	848.284		B1AR	105	111	VVRGTWL	6	830.488	Unbound	0.25	100221_B1AR_unb_15sec_2	1	5.25636	6072914	832.438
B1AR	68	75	AIGSTQRL	7	845.484	Carvedilol	2	260221_B1AR__carve_2min_3	1	3.7101	330404	848.258		B1AR	105	111	VVRGTWL	6	830.488	Unbound	0.25	100221_B1AR_unb_15sec_3	1	5.25575	5080122	832.266
B1AR	68	75	AIGSTQRL	7	845.484	Carvedilol	30	260221_B1AR__carve_30min_1	1	3.71339	279455	848.977		B1AR	105	111	VVRGTWL	6	830.488	Unbound	2	100221_B1AR_unb_2min_1	1	5.25685	5299857	833.6
B1AR	68	75	AIGSTQRL	7	845.484	Carvedilol	30	260221_B1AR__carve_30min_2	1	3.72175	298738	848.98		B1AR	105	111	VVRGTWL	6	830.488	Unbound	2	100221_B1AR_unb_2min_2	1	5.26019	4825292	833.528
B1AR	68	75	AIGSTQRL	7	845.484	Carvedilol	30	260221_B1AR__carve_30min_3	1	3.72666	305328	848.943		B1AR	105	111	VVRGTWL	6	830.488	Unbound	2	100221_B1AR_unb_2min_3	1	5.24911	5049760	833.552
B1AR	68	75	AIGSTQRL	7	845.484	Carvedilol	120	260221_B1AR__carve_120min_1	1	3.71569	284410	849.319		B1AR	105	111	VVRGTWL	6	830.488	Unbound	30	100221_B1AR_unb_30min_1	1	5.25148	5572723	833.902
B1AR	68	75	AIGSTQRL	7	845.484	Carvedilol	120	260221_B1AR__carve_120min_2	1	3.69496	243103	849.277		B1AR	105	111	VVRGTWL	6	830.488	Unbound	30	100221_B1AR_unb_30min_2	1	5.26443	4091938	833.936
B1AR	68	75	AIGSTQRL	7	845.484	Carvedilol	120	260221_B1AR__carve_120min_3	1	4.1798	55932	849.181		B1AR	105	111	VVRGTWL	6	830.488	Unbound	30	100221_B1AR_unb_30min_3	1	5.28765	4582623	833.929
B1AR	68	75	AIGSTQRL	7	845.484	Unbound	0	100221_B1AR_dualp	1	3.69537	871731	845.91		B1AR	105	111	VVRGTWL	6	830.488	Unbound	120	100221_B1AR_unb_120min_1	1	5.27835	3617550	833.834
B1AR	68	75	AIGSTQRL	7	845.484	Unbound	0	121120_B1AR_dualp	1	3.68821	255310	845.883		B1AR	105	111	VVRGTWL	6	830.488	Unbound	120	100221_B1AR_unb_120min_2	1	5.28867	3593299	833.86
B1AR	68	75	AIGSTQRL	7	845.484	Unbound	0.25	260221_B1AR_unb_15sec_1	1	3.71617	352371	847.79		B1AR	105	111	VVRGTWL	6	830.488	Unbound	120	100221_B1AR_unb_120min_3	1	5.27836	3421710	833.837
B1AR	68	75	AIGSTQRL	7	845.484	Unbound	0.25	260221_B1AR_unb_15sec_2	1	3.72473	315132	847.75		B1AR	127	135	CVTASIWTL	8	993.507	Cyanopindolol	0	100221_B1AR_dualp	1	6.55915	363320	993.995
B1AR	68	75	AIGSTQRL	7	845.484	Unbound	0.25	260221_B1AR_unb_15sec_3	1	3.7334	252439	847.758		B1AR	127	135	CVTASIWTL	8	993.507	Cyanopindolol	0	121120_B1AR_dualp	1	6.5529	65038	994.003
B1AR	68	75	AIGSTQRL	7	845.484	Unbound	2	260221_B1AR_unb_2min_1	1	3.7348	281173	848.486		B1AR	127	135	CVTASIWTL	8	993.507	Cyanopindolol	0.25	100221_B1AR_cyano_15sec_1	1	6.55741	275237	994.064
B1AR	68	75	AIGSTQRL	7	845.484	Unbound	2	260221_B1AR_unb_2min_2	1	3.72229	355306	848.527		B1AR	127	135	CVTASIWTL	8	993.507	Cyanopindolol	0.25	100221_B1AR_cyano_15sec_2	1	6.56113	250390	994.095
B1AR	68	75	AIGSTQRL	7	845.484	Unbound	2	260221_B1AR_unb_2min_3	1	3.72253	279152	848.454		B1AR	127	135	CVTASIWTL	8	993.507	Cyanopindolol	0.25	100221_B1AR_cyano_15sec_3	1	6.5575	224489	994.113
B1AR	68	75	AIGSTQRL	7	845.484	Unbound	30	260221_B1AR_unb_30min_1	1	3.67168	246547	849.171		B1AR	127	135	CVTASIWTL	8	993.507	Cyanopindolol	2	100221_B1AR_cyano_2min_1	1	6.56491	260861	994.096
B1AR	68	75	AIGSTQRL	7	845.484	Unbound	30	260221_B1AR_unb_30min_2	1	3.71726	303370	849.101		B1AR	127	135	CVTASIWTL	8	993.507	Cyanopindolol	2	100221_B1AR_cyano_2min_2	1	6.5585	266576	994.088
B1AR	68	75	AIGSTQRL	7	845.484	Unbound	30	260221_B1AR_unb_30min_3	1	3.72919	358195	849.057		B1AR	127	135	CVTASIWTL	8	993.507	Cyanopindolol	2	100221_B1AR_cyano_2min_3	1	6.55218	169872	994.101
B1AR	68	75	AIGSTQRL	7	845.484	Unbound	120	260221_B1AR_unb_120min_1	1	3.71956	296565	849.318		B1AR	127	135	CVTASIWTL	8	993.507	Cyanopindolol	30	100221_B1AR_cyano_30min_1	1	6.66213	1214555	994.165
B1AR	68	75	AIGSTQRL	7	845.484	Unbound	120	260221_B1AR_unb_120min_2	1	3.72544	280804	849.373		B1AR	127	135	CVTASIWTL	8	993.507	Cyanopindolol	30	100221_B1AR_cyano_30min_2	1	6.58806	1069476	994.105
B1AR	68	75	AIGSTQRL	7	845.484	Unbound	120	260221_B1AR_unb_120min_3	1	3.7277	312229	849.353		B1AR	127	135	CVTASIWTL	8	993.507	Cyanopindolol	30	100221_B1AR_cyano_30min_3	1	6.57495	972152	994.114
B1AR	68	77	AIGSTQRLQT	9	1074.59	Carazolol	0	100221_B1AR_dualp	2	3.45116	10267748	538.046		B1AR	127	135	CVTASIWTL	8	993.507	Cyanopindolol	120	100221_B1AR_cyano_120min_1	1	6.57655	552842	994.128
B1AR	68	77	AIGSTQRLQT	9	1074.59	Carazolol	0	121120_B1AR_dualp	2	3.43466	3324723	538.046		B1AR	127	135	CVTASIWTL	8	993.507	Cyanopindolol	120	100221_B1AR_cyano_120min_2	1	6.58573	546462	994.117
B1AR	68	77	AIGSTQRLQT	9	1074.59	Carazolol	0.25	260221_B1AR__caraz_15sec_1	2	3.49833	386481	539.256		B1AR	127	135	CVTASIWTL	8	993.507	Cyanopindolol	120	100221_B1AR_cyano_120min_1(repeat)	1	6.59316	322510	994.122
B1AR	68	77	AIGSTQRLQT	9	1074.59	Carazolol	0.25	260221_B1AR__caraz_15sec_2	2	3.51401	510158	539.257		B1AR	127	135	CVTASIWTL	8	993.507	Unbound	0	100221_B1AR_dualp	1	6.55915	363320	993.995
B1AR	68	77	AIGSTQRLQT	9	1074.59	Carazolol	0.25	260221_B1AR__caraz_15sec_3	2	3.45779	3759872	539.282		B1AR	127	135	CVTASIWTL	8	993.507	Unbound	0	121120_B1AR_dualp	1	6.5529	65038	994.003
B1AR	68	77	AIGSTQRLQT	9	1074.59	Carazolol	2	260221_B1AR__caraz_2min_1	2	3.43972	3595501	540.176		B1AR	127	135	CVTASIWTL	8	993.507	Unbound	0.25	100221_B1AR_unb_15sec_1	1	6.56016	503155	994.129
B1AR	68	77	AIGSTQRLQT	9	1074.59	Carazolol	2	260221_B1AR__caraz_2min_2	2	3.44151	2416359	540.176		B1AR	127	135	CVTASIWTL	8	993.507	Unbound	0.25	100221_B1AR_unb_15sec_2	1	6.56442	397540	994.117
B1AR	68	77	AIGSTQRLQT	9	1074.59	Carazolol	2	260221_B1AR__caraz_2min_3	2	3.43111	2712174	540.21		B1AR	127	135	CVTASIWTL	8	993.507	Unbound	0.25	100221_B1AR_unb_15sec_3	1	6.55636	243712	994.051
B1AR	68	77	AIGSTQRLQT	9	1074.59	Carazolol	30	260221_B1AR__caraz_30min_1	2	3.49698	441904	540.457		B1AR	127	135	CVTASIWTL	8	993.507	Unbound	2	100221_B1AR_unb_2min_1	1	6.56434	298105	994.083
B1AR	68	77	AIGSTQRLQT	9	1074.59	Carazolol	30	260221_B1AR__caraz_30min_2	2	3.50224	496432	540.468		B1AR	127	135	CVTASIWTL	8	993.507	Unbound	2	100221_B1AR_unb_2min_2	1	6.56279	256803	994.052
B1AR	68	77	AIGSTQRLQT	9	1074.59	Carazolol	30	260221_B1AR__caraz_30min_3	2	3.50894	494457	540.437		B1AR	127	135	CVTASIWTL	8	993.507	Unbound	2	100221_B1AR_unb_2min_3	1	6.55405	329690	994.079
B1AR	68	77	AIGSTQRLQT	9	1074.59	Carazolol	120	260221_B1AR__caraz_120min_1	2	3.50831	439060	540.613		B1AR	127	135	CVTASIWTL	8	993.507	Unbound	30	100221_B1AR_unb_30min_1	1	6.5236	1221839	994.124
B1AR	68	77	AIGSTQRLQT	9	1074.59	Carazolol	120	260221_B1AR__caraz_120min_2	2	3.50351	407059	540.639		B1AR	127	135	CVTASIWTL	8	993.507	Unbound	30	100221_B1AR_unb_30min_2	1	6.54132	700630	994.116
B1AR	68	77	AIGSTQRLQT	9	1074.59	Carazolol	120	260221_B1AR__caraz_120min_3	2	3.46697	3759464	540.606		B1AR	127	135	CVTASIWTL	8	993.507	Unbound	30	100221_B1AR_unb_30min_3	1	6.5666	968663	994.136
B1AR	68	77	AIGSTQRLQT	9	1074.59	Carvedilol	0	100221_B1AR_dualp	2	3.45116	10267748	538.046		B1AR	127	135	CVTASIWTL	8	993.507	Unbound	120	100221_B1AR_unb_120min_1	1	6.56665	644562	994.133
B1AR	68	77	AIGSTQRLQT	9	1074.59	Carvedilol	0	121120_B1AR_dualp	2	3.43466	3324723	538.046		B1AR	127	135	CVTASIWTL	8	993.507	Unbound	120	100221_B1AR_unb_120min_2	1	6.58101	599616	994.129
B1AR	68	77	AIGSTQRLQT	9	1074.59	Carvedilol	0.25	260221_B1AR__carve_15sec_1	2	3.51231	446142	539.273		B1AR	127	135	CVTASIWTL	8	993.507	Unbound	120	100221_B1AR_unb_120min_3	1	6.57894	548012	994.15
B1AR	68	77	AIGSTQRLQT	9	1074.59	Carvedilol	0.25	260221_B1AR__carve_15sec_2	2	3.46345	493108	539.227		B1AR	128	134	VTASIWT	6	777.414	Cyanopindolol	0	100221_B1AR_dualp	1	5.36675	431957	777.82
B1AR	68	77	AIGSTQRLQT	9	1074.59	Carvedilol	0.25	260221_B1AR__carve_15sec_3	2	3.50966	480627	539.249		B1AR	128	134	VTASIWT	6	777.414	Cyanopindolol	0	121120_B1AR_dualp	1	5.35792	111227	777.786
B1AR	68	77	AIGSTQRLQT	9	1074.59	Carvedilol	2	260221_B1AR__carve_2min_1	2	3.5027	428678	540.161		B1AR	128	134	VTASIWT	6	777.414	Cyanopindolol	0.25	100221_B1AR_cyano_15sec_1	1	5.34047	363127	777.809
B1AR	68	77	AIGSTQRLQT	9	1074.59	Carvedilol	2	260221_B1AR__carve_2min_2	2	3.50914	481443	540.129		B1AR	128	134	VTASIWT	6	777.414	Cyanopindolol	0.25	100221_B1AR_cyano_15sec_2	1	5.34718	338480	777.854
B1AR	68	77	AIGSTQRLQT	9	1074.59	Carvedilol	2	260221_B1AR__carve_2min_3	2	3.49423	423712	540.151		B1AR	128	134	VTASIWT	6	777.414	Cyanopindolol	0.25	100221_B1AR_cyano_15sec_3	1	5.33985	351437	777.787
B1AR	68	77	AIGSTQRLQT	9	1074.59	Carvedilol	30	260221_B1AR__carve_30min_1	2	3.50385	532217	540.463		B1AR	128	134	VTASIWT	6	777.414	Cyanopindolol	2	100221_B1AR_cyano_2min_1	1	5.34746	427351	777.786
B1AR	68	77	AIGSTQRLQT	9	1074.59	Carvedilol	30	260221_B1AR__carve_30min_2	2	3.50785	491059	540.421		B1AR	128	134	VTASIWT	6	777.414	Cyanopindolol	2	100221_B1AR_cyano_2min_2	1	5.34736	372796	777.831
B1AR	68	77	AIGSTQRLQT	9	1074.59	Carvedilol	30	260221_B1AR__carve_30min_3	2	3.51041	549620	540.428		B1AR	128	134	VTASIWT	6	777.414	Cyanopindolol	2	100221_B1AR_cyano_2min_3	1	5.33912	308453	777.8
B1AR	68	77	AIGSTQRLQT	9	1074.59	Carvedilol	120	260221_B1AR__carve_120min_1	2	3.44176	2519984	540.583		B1AR	128	134	VTASIWT	6	777.414	Cyanopindolol	30	100221_B1AR_cyano_30min_1	1	5.33793	413608	777.808
B1AR	68	77	AIGSTQRLQT	9	1074.59	Carvedilol	120	260221_B1AR__carve_120min_2	2	3.48931	388177	540.601		B1AR	128	134	VTASIWT	6	777.414	Cyanopindolol	30	100221_B1AR_cyano_30min_2	1	5.35215	397809	777.827
B1AR	68	77	AIGSTQRLQT	9	1074.59	Carvedilol	120	260221_B1AR__carve_120min_3	2	3.49575	290293	540.577		B1AR	128	134	VTASIWT	6	777.414	Cyanopindolol	30	100221_B1AR_cyano_30min_3	1	5.37561	401926	777.826
B1AR	68	77	AIGSTQRLQT	9	1074.59	Unbound	0	100221_B1AR_dualp	2	3.45116	10267748	538.046		B1AR	128	134	VTASIWT	6	777.414	Cyanopindolol	120	100221_B1AR_cyano_120min_1	1	5.3677	372285	777.793
B1AR	68	77	AIGSTQRLQT	9	1074.59	Unbound	0	121120_B1AR_dualp	2	3.43466	3324723	538.046		B1AR	128	134	VTASIWT	6	777.414	Cyanopindolol	120	100221_B1AR_cyano_120min_2	1	5.36854	366804	777.798
B1AR	68	77	AIGSTQRLQT	9	1074.59	Unbound	0.25	260221_B1AR_unb_15sec_1	2	3.50235	355958	539.521		B1AR	128	134	VTASIWT	6	777.414	Cyanopindolol	120	100221_B1AR_cyano_120min_1(repeat)	1	5.34691	309162	777.802
B1AR	68	77	AIGSTQRLQT	9	1074.59	Unbound	0.25	260221_B1AR_unb_15sec_2	2	3.45811	800485	539.601		B1AR	128	134	VTASIWT	6	777.414	Unbound	0	100221_B1AR_dualp	1	5.36675	431957	777.82
B1AR	68	77	AIGSTQRLQT	9	1074.59	Unbound	0.25	260221_B1AR_unb_15sec_3	2	3.51086	559413	539.537		B1AR	128	134	VTASIWT	6	777.414	Unbound	0	121120_B1AR_dualp	1	5.35792	111227	777.786
B1AR	68	77	AIGSTQRLQT	9	1074.59	Unbound	2	260221_B1AR_unb_2min_1	2	3.47878	2987851	540.213		B1AR	128	134	VTASIWT	6	777.414	Unbound	0.25	100221_B1AR_unb_15sec_1	1	5.35834	443637	777.793
B1AR	68	77	AIGSTQRLQT	9	1074.59	Unbound	2	260221_B1AR_unb_2min_2	2	3.51243	542351	540.257		B1AR	128	134	VTASIWT	6	777.414	Unbound	0.25	100221_B1AR_unb_15sec_2	1	5.36544	468214	777.821
B1AR	68	77	AIGSTQRLQT	9	1074.59	Unbound	2	260221_B1AR_unb_2min_3	2	3.51098	547806	540.244		B1AR	128	134	VTASIWT	6	777.414	Unbound	0.25	100221_B1AR_unb_15sec_3	1	5.36193	367462	777.802
B1AR	68	77	AIGSTQRLQT	9	1074.59	Unbound	30	260221_B1AR_unb_30min_1	2	3.4923	466477	540.47		B1AR	128	134	VTASIWT	6	777.414	Unbound	2	100221_B1AR_unb_2min_1	1	5.36912	474127	777.776
B1AR	68	77	AIGSTQRLQT	9	1074.59	Unbound	30	260221_B1AR_unb_30min_2	2	3.43629	2707789	540.449		B1AR	128	134	VTASIWT	6	777.414	Unbound	2	100221_B1AR_unb_2min_2	1	5.36911	438575	777.781
B1AR	68	77	AIGSTQRLQT	9	1074.59	Unbound	30	260221_B1AR_unb_30min_3	2	3.47533	3949167	540.472		B1AR	128	134	VTASIWT	6	777.414	Unbound	2	100221_B1AR_unb_2min_3	1	5.35809	507815	777.788
B1AR	68	77	AIGSTQRLQT	9	1074.59	Unbound	120	260221_B1AR_unb_120min_1	2	3.42041	1716017	540.562		B1AR	128	134	VTASIWT	6	777.414	Unbound	30	100221_B1AR_unb_30min_1	1	5.35884	591677	777.827
B1AR	68	77	AIGSTQRLQT	9	1074.59	Unbound	120	260221_B1AR_unb_120min_2	2	3.4733	4224673	540.615		B1AR	128	134	VTASIWT	6	777.414	Unbound	30	100221_B1AR_unb_30min_2	1	5.36902	402850	777.783
B1AR	68	77	AIGSTQRLQT	9	1074.59	Unbound	120	260221_B1AR_unb_120min_3	2	3.39356	379289	540.512		B1AR	128	134	VTASIWT	6	777.414	Unbound	30	100221_B1AR_unb_30min_3	1	5.3812	417818	777.787
B1AR	68	78	AIGSTQRLQTL	10	1187.67	Carazolol	0	100221_B1AR_dualp	2	4.34069	378352	594.683		B1AR	128	134	VTASIWT	6	777.414	Unbound	120	100221_B1AR_unb_120min_1	1	5.37286	360105	777.819
B1AR	68	78	AIGSTQRLQTL	10	1187.67	Carazolol	0.25	260221_B1AR__caraz_15sec_1	2	4.37358	265388	596.607		B1AR	128	134	VTASIWT	6	777.414	Unbound	120	100221_B1AR_unb_120min_2	1	5.38727	377070	777.816
B1AR	68	78	AIGSTQRLQTL	10	1187.67	Carazolol	0.25	260221_B1AR__caraz_15sec_2	2	4.38216	213645	596.635		B1AR	128	134	VTASIWT	6	777.414	Unbound	120	100221_B1AR_unb_120min_3	1	5.37899	368343	777.841
B1AR	68	78	AIGSTQRLQTL	10	1187.67	Carazolol	0.25	260221_B1AR__caraz_15sec_3	2	4.38188	237744	596.602		B1AR	128	135	VTASIWTL	7	890.498	Cyanopindolol	0	100221_B1AR_dualp	1	6.46959	1081327	890.994
B1AR	68	78	AIGSTQRLQTL	10	1187.67	Carazolol	2	260221_B1AR__caraz_2min_1	2	4.37587	218130	597.068		B1AR	128	135	VTASIWTL	7	890.498	Cyanopindolol	0	121120_B1AR_dualp	1	6.46316	312495	890.927
B1AR	68	78	AIGSTQRLQTL	10	1187.67	Carazolol	2	260221_B1AR__caraz_2min_2	2	4.37996	198094	597.164		B1AR	128	135	VTASIWTL	7	890.498	Cyanopindolol	0.25	100221_B1AR_cyano_15sec_1	1	6.46477	922965	891.015
B1AR	68	78	AIGSTQRLQTL	10	1187.67	Carazolol	2	260221_B1AR__caraz_2min_3	2	4.36841	230101	597.083		B1AR	128	135	VTASIWTL	7	890.498	Cyanopindolol	0.25	100221_B1AR_cyano_15sec_2	1	6.46326	987052	890.997
B1AR	68	78	AIGSTQRLQTL	10	1187.67	Carazolol	30	260221_B1AR__caraz_30min_1	2	4.34027	249393	597.201		B1AR	128	135	VTASIWTL	7	890.498	Cyanopindolol	0.25	100221_B1AR_cyano_15sec_3	1	6.46595	876207	891.013
B1AR	68	78	AIGSTQRLQTL	10	1187.67	Carazolol	30	260221_B1AR__caraz_30min_2	2	4.36395	196426	597.352		B1AR	128	135	VTASIWTL	7	890.498	Cyanopindolol	2	100221_B1AR_cyano_2min_1	1	6.48028	896699	891.032
B1AR	68	78	AIGSTQRLQTL	10	1187.67	Carazolol	30	260221_B1AR__caraz_30min_3	2	4.37151	196512	597.275		B1AR	128	135	VTASIWTL	7	890.498	Cyanopindolol	2	100221_B1AR_cyano_2min_2	1	6.47705	865312	891.021
B1AR	68	78	AIGSTQRLQTL	10	1187.67	Carazolol	120	260221_B1AR__caraz_120min_1	2	4.36915	195279	597.476		B1AR	128	135	VTASIWTL	7	890.498	Cyanopindolol	2	100221_B1AR_cyano_2min_3	1	6.45706	625861	890.97
B1AR	68	78	AIGSTQRLQTL	10	1187.67	Carazolol	120	260221_B1AR__caraz_120min_2	2	4.37434	184122	597.494		B1AR	128	135	VTASIWTL	7	890.498	Cyanopindolol	30	100221_B1AR_cyano_30min_1	1	6.5355	1562876	891.07
B1AR	68	78	AIGSTQRLQTL	10	1187.67	Carazolol	120	260221_B1AR__caraz_120min_3	2	4.38043	187243	597.498		B1AR	128	135	VTASIWTL	7	890.498	Cyanopindolol	30	100221_B1AR_cyano_30min_2	1	6.50257	1609179	891.05
B1AR	68	78	AIGSTQRLQTL	10	1187.67	Carvedilol	0	100221_B1AR_dualp	2	4.34069	378352	594.683		B1AR	128	135	VTASIWTL	7	890.498	Cyanopindolol	30	100221_B1AR_cyano_30min_3	1	6.49021	1458253	891.106
B1AR	68	78	AIGSTQRLQTL	10	1187.67	Carvedilol	0.25	260221_B1AR__carve_15sec_1	2	4.3702	268413	596.696		B1AR	128	135	VTASIWTL	7	890.498	Cyanopindolol	120	100221_B1AR_cyano_120min_1	1	6.49341	1126092	891.051
B1AR	68	78	AIGSTQRLQTL	10	1187.67	Carvedilol	0.25	260221_B1AR__carve_15sec_2	2	4.38645	280371	596.634		B1AR	128	135	VTASIWTL	7	890.498	Cyanopindolol	120	100221_B1AR_cyano_120min_2	1	6.50015	1149311	891.036
B1AR	68	78	AIGSTQRLQTL	10	1187.67	Carvedilol	0.25	260221_B1AR__carve_15sec_3	2	4.38291	239916	596.576		B1AR	128	135	VTASIWTL	7	890.498	Cyanopindolol	120	100221_B1AR_cyano_120min_1(repeat)	1	6.50565	876657	891.041
B1AR	68	78	AIGSTQRLQTL	10	1187.67	Carvedilol	2	260221_B1AR__carve_2min_1	2	4.37532	247352	597.116		B1AR	128	135	VTASIWTL	7	890.498	Unbound	0	100221_B1AR_dualp	1	6.46959	1081327	890.994
B1AR	68	78	AIGSTQRLQTL	10	1187.67	Carvedilol	2	260221_B1AR__carve_2min_2	2	4.3723	226949	597.182		B1AR	128	135	VTASIWTL	7	890.498	Unbound	0	121120_B1AR_dualp	1	6.46316	312495	890.927
B1AR	68	78	AIGSTQRLQTL	10	1187.67	Carvedilol	2	260221_B1AR__carve_2min_3	2	4.37608	247909	597.132		B1AR	128	135	VTASIWTL	7	890.498	Unbound	0.25	100221_B1AR_unb_15sec_1	1	6.46344	1296782	891.125
B1AR	68	78	AIGSTQRLQTL	10	1187.67	Carvedilol	30	260221_B1AR__carve_30min_1	2	4.36038	231381	597.302		B1AR	128	135	VTASIWTL	7	890.498	Unbound	0.25	100221_B1AR_unb_15sec_2	1	6.48048	1162190	891.068
B1AR	68	78	AIGSTQRLQTL	10	1187.67	Carvedilol	30	260221_B1AR__carve_30min_2	2	4.37522	196583	597.3		B1AR	128	135	VTASIWTL	7	890.498	Unbound	0.25	100221_B1AR_unb_15sec_3	1	6.46816	849091	891.021
B1AR	68	78	AIGSTQRLQTL	10	1187.67	Carvedilol	30	260221_B1AR__carve_30min_3	2	4.37892	189803	597.341		B1AR	128	135	VTASIWTL	7	890.498	Unbound	2	100221_B1AR_unb_2min_1	1	6.46494	1075716	891.066
B1AR	68	78	AIGSTQRLQTL	10	1187.67	Carvedilol	120	260221_B1AR__carve_120min_1	2	4.36142	211865	597.462		B1AR	128	135	VTASIWTL	7	890.498	Unbound	2	100221_B1AR_unb_2min_2	1	6.47407	947555	891.024
B1AR	68	78	AIGSTQRLQTL	10	1187.67	Carvedilol	120	260221_B1AR__carve_120min_2	2	4.35997	222077	597.428		B1AR	128	135	VTASIWTL	7	890.498	Unbound	2	100221_B1AR_unb_2min_3	1	6.46866	1118710	891.066
B1AR	68	78	AIGSTQRLQTL	10	1187.67	Carvedilol	120	260221_B1AR__carve_120min_3	2	4.3634	191663	597.48		B1AR	128	135	VTASIWTL	7	890.498	Unbound	30	100221_B1AR_unb_30min_1	1	6.43231	2102004	891.092
B1AR	68	78	AIGSTQRLQTL	10	1187.67	Unbound	0	100221_B1AR_dualp	2	4.34069	378352	594.683		B1AR	128	135	VTASIWTL	7	890.498	Unbound	30	100221_B1AR_unb_30min_2	1	6.44737	1242275	891.071
B1AR	68	78	AIGSTQRLQTL	10	1187.67	Unbound	0.25	260221_B1AR_unb_15sec_1	2	4.37606	225049	596.691		B1AR	128	135	VTASIWTL	7	890.498	Unbound	30	100221_B1AR_unb_30min_3	1	6.48704	1414225	891.103
B1AR	68	78	AIGSTQRLQTL	10	1187.67	Unbound	0.25	260221_B1AR_unb_15sec_2	2	4.3796	267960	596.766		B1AR	128	135	VTASIWTL	7	890.498	Unbound	120	100221_B1AR_unb_120min_1	1	6.48001	1382204	891.029
B1AR	68	78	AIGSTQRLQTL	10	1187.67	Unbound	0.25	260221_B1AR_unb_15sec_3	2	4.37624	203361	596.637		B1AR	128	135	VTASIWTL	7	890.498	Unbound	120	100221_B1AR_unb_120min_2	1	6.49157	1211178	891.096
B1AR	68	78	AIGSTQRLQTL	10	1187.67	Unbound	2	260221_B1AR_unb_2min_1	2	4.3848	175544	597.171		B1AR	128	135	VTASIWTL	7	890.498	Unbound	120	100221_B1AR_unb_120min_3	1	6.49052	1189271	891.027
B1AR	68	78	AIGSTQRLQTL	10	1187.67	Unbound	2	260221_B1AR_unb_2min_2	2	4.37748	225316	597.173		B1AR	130	136	ASIWTLC	6	793.391	Cyanopindolol	0	100221_B1AR_dualp	1	6.56819	928540	793.882
B1AR	68	78	AIGSTQRLQTL	10	1187.67	Unbound	2	260221_B1AR_unb_2min_3	2	4.36522	180979	597.13		B1AR	130	136	ASIWTLC	6	793.391	Cyanopindolol	0	121120_B1AR_dualp	1	6.56448	221131	793.84
B1AR	68	78	AIGSTQRLQTL	10	1187.67	Unbound	30	260221_B1AR_unb_30min_1	2	4.36358	203396	597.347		B1AR	130	136	ASIWTLC	6	793.391	Cyanopindolol	0.25	100221_B1AR_cyano_15sec_1	1	6.56621	986126	793.884
B1AR	68	78	AIGSTQRLQTL	10	1187.67	Unbound	30	260221_B1AR_unb_30min_2	2	4.36076	175655	597.299		B1AR	130	136	ASIWTLC	6	793.391	Cyanopindolol	0.25	100221_B1AR_cyano_15sec_2	1	6.56896	929075	793.911
B1AR	68	78	AIGSTQRLQTL	10	1187.67	Unbound	30	260221_B1AR_unb_30min_3	2	4.36898	201193	597.327		B1AR	130	136	ASIWTLC	6	793.391	Cyanopindolol	0.25	100221_B1AR_cyano_15sec_3	1	6.5716	881372	793.92
B1AR	68	78	AIGSTQRLQTL	10	1187.67	Unbound	120	260221_B1AR_unb_120min_1	2	4.37165	200781	597.544		B1AR	130	136	ASIWTLC	6	793.391	Cyanopindolol	2	100221_B1AR_cyano_2min_1	1	6.57499	1006393	793.908
B1AR	68	78	AIGSTQRLQTL	10	1187.67	Unbound	120	260221_B1AR_unb_120min_2	2	4.37053	195497	597.408		B1AR	130	136	ASIWTLC	6	793.391	Cyanopindolol	2	100221_B1AR_cyano_2min_2	1	6.57259	967007	793.892
B1AR	68	78	AIGSTQRLQTL	10	1187.67	Unbound	120	260221_B1AR_unb_120min_3	2	4.3701	179473	597.438		B1AR	130	136	ASIWTLC	6	793.391	Cyanopindolol	2	100221_B1AR_cyano_2min_3	1	6.56289	927120	793.914
B1AR	68	81	AIGSTQRLQTLTNL	13	1515.85	Carazolol	0	100221_B1AR_dualp	2	4.95066	3489287	758.824		B1AR	130	136	ASIWTLC	6	793.391	Cyanopindolol	30	100221_B1AR_cyano_30min_1	1	6.67326	1054794	793.907
B1AR	68	81	AIGSTQRLQTLTNL	13	1515.85	Carazolol	0	121120_B1AR_dualp	2	4.93999	778147	758.889		B1AR	130	136	ASIWTLC	6	793.391	Cyanopindolol	30	100221_B1AR_cyano_30min_2	1	6.60138	1076285	793.895
B1AR	68	81	AIGSTQRLQTLTNL	13	1515.85	Carazolol	0.25	260221_B1AR__caraz_15sec_1	2	4.97606	2004075	760.535		B1AR	130	136	ASIWTLC	6	793.391	Cyanopindolol	30	100221_B1AR_cyano_30min_3	1	6.58893	1074717	793.934
B1AR	68	81	AIGSTQRLQTLTNL	13	1515.85	Carazolol	0.25	260221_B1AR__caraz_15sec_2	2	4.97687	2322346	760.508		B1AR	130	136	ASIWTLC	6	793.391	Cyanopindolol	120	100221_B1AR_cyano_120min_1	1	6.5914	880658	793.884
B1AR	68	81	AIGSTQRLQTLTNL	13	1515.85	Carazolol	0.25	260221_B1AR__caraz_15sec_3	2	4.99179	2365863	760.508		B1AR	130	136	ASIWTLC	6	793.391	Cyanopindolol	120	100221_B1AR_cyano_120min_2	1	6.59719	911288	793.884
B1AR	68	81	AIGSTQRLQTLTNL	13	1515.85	Carazolol	2	260221_B1AR__caraz_2min_1	2	4.9801	2428332	761.832		B1AR	130	136	ASIWTLC	6	793.391	Cyanopindolol	120	100221_B1AR_cyano_120min_1(repeat)	1	6.6048	750855	793.872
B1AR	68	81	AIGSTQRLQTLTNL	13	1515.85	Carazolol	2	260221_B1AR__caraz_2min_2	2	4.99362	2196768	761.867		B1AR	130	136	ASIWTLC	6	793.391	Unbound	0	100221_B1AR_dualp	1	6.56819	928540	793.882
B1AR	68	81	AIGSTQRLQTLTNL	13	1515.85	Carazolol	2	260221_B1AR__caraz_2min_3	2	4.97639	2575779	761.855		B1AR	130	136	ASIWTLC	6	793.391	Unbound	0	121120_B1AR_dualp	1	6.56448	221131	793.84
B1AR	68	81	AIGSTQRLQTLTNL	13	1515.85	Carazolol	30	260221_B1AR__caraz_30min_1	2	4.97052	2408939	762.46		B1AR	130	136	ASIWTLC	6	793.391	Unbound	0.25	100221_B1AR_unb_15sec_1	1	6.56913	1134390	793.889
B1AR	68	81	AIGSTQRLQTLTNL	13	1515.85	Carazolol	30	260221_B1AR__caraz_30min_2	2	4.97639	2456402	762.469		B1AR	130	136	ASIWTLC	6	793.391	Unbound	0.25	100221_B1AR_unb_15sec_2	1	6.57808	1153044	793.903
B1AR	68	81	AIGSTQRLQTLTNL	13	1515.85	Carazolol	30	260221_B1AR__caraz_30min_3	2	4.9846	2485949	762.416		B1AR	130	136	ASIWTLC	6	793.391	Unbound	0.25	100221_B1AR_unb_15sec_3	1	6.56836	859918	793.867
B1AR	68	81	AIGSTQRLQTLTNL	13	1515.85	Carazolol	120	260221_B1AR__caraz_120min_1	2	4.97826	2318632	762.63		B1AR	130	136	ASIWTLC	6	793.391	Unbound	2	100221_B1AR_unb_2min_1	1	6.57261	1123098	793.931
B1AR	68	81	AIGSTQRLQTLTNL	13	1515.85	Carazolol	120	260221_B1AR__caraz_120min_2	2	4.98313	2600268	762.621		B1AR	130	136	ASIWTLC	6	793.391	Unbound	2	100221_B1AR_unb_2min_2	1	6.57526	986813	793.891
B1AR	68	81	AIGSTQRLQTLTNL	13	1515.85	Carazolol	120	260221_B1AR__caraz_120min_3	2	4.98324	2379711	762.611		B1AR	130	136	ASIWTLC	6	793.391	Unbound	2	100221_B1AR_unb_2min_3	1	6.56921	1226216	793.87
B1AR	68	81	AIGSTQRLQTLTNL	13	1515.85	Carvedilol	0	100221_B1AR_dualp	2	4.95066	3489287	758.824		B1AR	130	136	ASIWTLC	6	793.391	Unbound	30	100221_B1AR_unb_30min_1	1	6.53498	1416723	793.891
B1AR	68	81	AIGSTQRLQTLTNL	13	1515.85	Carvedilol	0	121120_B1AR_dualp	2	4.93999	778147	758.889		B1AR	130	136	ASIWTLC	6	793.391	Unbound	30	100221_B1AR_unb_30min_2	1	6.55358	905757	793.895
B1AR	68	81	AIGSTQRLQTLTNL	13	1515.85	Carvedilol	0.25	260221_B1AR__carve_15sec_1	2	4.97586	2547951	760.548		B1AR	130	136	ASIWTLC	6	793.391	Unbound	30	100221_B1AR_unb_30min_3	1	6.57953	934626	793.881
B1AR	68	81	AIGSTQRLQTLTNL	13	1515.85	Carvedilol	0.25	260221_B1AR__carve_15sec_2	2	4.98041	2350794	760.428		B1AR	130	136	ASIWTLC	6	793.391	Unbound	120	100221_B1AR_unb_120min_1	1	6.57687	937815	793.882
B1AR	68	81	AIGSTQRLQTLTNL	13	1515.85	Carvedilol	0.25	260221_B1AR__carve_15sec_3	2	5.00088	2625556	760.443		B1AR	130	136	ASIWTLC	6	793.391	Unbound	120	100221_B1AR_unb_120min_2	1	6.59214	977538	793.898
B1AR	68	81	AIGSTQRLQTLTNL	13	1515.85	Carvedilol	2	260221_B1AR__carve_2min_1	2	4.97949	2687835	761.722		B1AR	130	136	ASIWTLC	6	793.391	Unbound	120	100221_B1AR_unb_120min_3	1	6.58871	907371	793.889
B1AR	68	81	AIGSTQRLQTLTNL	13	1515.85	Carvedilol	2	260221_B1AR__carve_2min_2	2	4.95883	2770497	761.803		B1AR	136	143	CVIAIDRY	7	952.492	Cyanopindolol	0	100221_B1AR_dualp	1	4.72587	228337	952.986
B1AR	68	81	AIGSTQRLQTLTNL	13	1515.85	Carvedilol	2	260221_B1AR__carve_2min_3	2	4.97544	2792697	761.771		B1AR	136	143	CVIAIDRY	7	952.492	Cyanopindolol	0	121120_B1AR_dualp	1	4.71851	49356	953.052
B1AR	68	81	AIGSTQRLQTLTNL	13	1515.85	Carvedilol	30	260221_B1AR__carve_30min_1	2	4.97209	2415266	762.432		B1AR	136	143	CVIAIDRY	7	952.492	Cyanopindolol	0.25	100221_B1AR_cyano_15sec_1	1	4.71385	283060	953.072
B1AR	68	81	AIGSTQRLQTLTNL	13	1515.85	Carvedilol	30	260221_B1AR__carve_30min_2	2	4.98499	2290499	762.491		B1AR	136	143	CVIAIDRY	7	952.492	Cyanopindolol	0.25	100221_B1AR_cyano_15sec_2	1	4.72607	257213	953.072
B1AR	68	81	AIGSTQRLQTLTNL	13	1515.85	Carvedilol	30	260221_B1AR__carve_30min_3	2	4.98782	2474744	762.473		B1AR	136	143	CVIAIDRY	7	952.492	Cyanopindolol	0.25	100221_B1AR_cyano_15sec_3	1	4.72095	229008	953.085
B1AR	68	81	AIGSTQRLQTLTNL	13	1515.85	Carvedilol	120	260221_B1AR__carve_120min_1	2	4.96673	2102389	762.637		B1AR	136	143	CVIAIDRY	7	952.492	Cyanopindolol	2	100221_B1AR_cyano_2min_1	1	4.7172	270564	953.08
B1AR	68	81	AIGSTQRLQTLTNL	13	1515.85	Carvedilol	120	260221_B1AR__carve_120min_2	2	4.97129	2461228	762.682		B1AR	136	143	CVIAIDRY	7	952.492	Cyanopindolol	2	100221_B1AR_cyano_2min_2	1	4.72348	229367	953.057
B1AR	68	81	AIGSTQRLQTLTNL	13	1515.85	Carvedilol	120	260221_B1AR__carve_120min_3	2	4.97151	2101587	762.667		B1AR	136	143	CVIAIDRY	7	952.492	Cyanopindolol	2	100221_B1AR_cyano_2min_3	1	4.71162	164648	953.096
B1AR	68	81	AIGSTQRLQTLTNL	13	1515.85	Unbound	0	100221_B1AR_dualp	2	4.95066	3489287	758.824		B1AR	136	143	CVIAIDRY	7	952.492	Cyanopindolol	30	100221_B1AR_cyano_30min_1	1	4.7168	389462	953.084
B1AR	68	81	AIGSTQRLQTLTNL	13	1515.85	Unbound	0	121120_B1AR_dualp	2	4.93999	778147	758.889		B1AR	136	143	CVIAIDRY	7	952.492	Cyanopindolol	30	100221_B1AR_cyano_30min_2	1	4.73398	330150	953.088
B1AR	68	81	AIGSTQRLQTLTNL	13	1515.85	Unbound	0.25	260221_B1AR_unb_15sec_1	2	4.97503	1839417	760.781		B1AR	136	143	CVIAIDRY	7	952.492	Cyanopindolol	30	100221_B1AR_cyano_30min_3	1	4.7368	310639	953.046
B1AR	68	81	AIGSTQRLQTLTNL	13	1515.85	Unbound	0.25	260221_B1AR_unb_15sec_2	2	4.98876	2238068	760.813		B1AR	136	143	CVIAIDRY	7	952.492	Cyanopindolol	120	100221_B1AR_cyano_120min_1	1	4.74432	234861	953.083
B1AR	68	81	AIGSTQRLQTLTNL	13	1515.85	Unbound	0.25	260221_B1AR_unb_15sec_3	2	4.99205	1894369	760.815		B1AR	136	143	CVIAIDRY	7	952.492	Cyanopindolol	120	100221_B1AR_cyano_120min_2	1	4.7448	248947	953.087
B1AR	68	81	AIGSTQRLQTLTNL	13	1515.85	Unbound	2	260221_B1AR_unb_2min_1	2	4.98887	1754775	761.909		B1AR	136	143	CVIAIDRY	7	952.492	Cyanopindolol	120	100221_B1AR_cyano_120min_1(repeat)	1	4.73181	176760	952.971
B1AR	68	81	AIGSTQRLQTLTNL	13	1515.85	Unbound	2	260221_B1AR_unb_2min_2	2	4.98233	2329438	761.987		B1AR	136	143	CVIAIDRY	7	952.492	Unbound	0	100221_B1AR_dualp	1	4.72587	228337	952.986
B1AR	68	81	AIGSTQRLQTLTNL	13	1515.85	Unbound	2	260221_B1AR_unb_2min_3	2	4.97987	1932066	761.947		B1AR	136	143	CVIAIDRY	7	952.492	Unbound	0	121120_B1AR_dualp	1	4.71851	49356	953.052
B1AR	68	81	AIGSTQRLQTLTNL	13	1515.85	Unbound	30	260221_B1AR_unb_30min_1	2	4.97082	2009737	762.509		B1AR	136	143	CVIAIDRY	7	952.492	Unbound	0.25	100221_B1AR_unb_15sec_1	1	4.72336	397555	953.071
B1AR	68	81	AIGSTQRLQTLTNL	13	1515.85	Unbound	30	260221_B1AR_unb_30min_2	2	4.97036	2407152	762.503		B1AR	136	143	CVIAIDRY	7	952.492	Unbound	0.25	100221_B1AR_unb_15sec_2	1	4.73183	368962	953.074
B1AR	68	81	AIGSTQRLQTLTNL	13	1515.85	Unbound	30	260221_B1AR_unb_30min_3	2	4.98209	2154635	762.489		B1AR	136	143	CVIAIDRY	7	952.492	Unbound	0.25	100221_B1AR_unb_15sec_3	1	4.72774	233202	953.023
B1AR	68	81	AIGSTQRLQTLTNL	13	1515.85	Unbound	120	260221_B1AR_unb_120min_1	2	4.97692	2372681	762.684		B1AR	136	143	CVIAIDRY	7	952.492	Unbound	2	100221_B1AR_unb_2min_1	1	4.7233	335857	953.097
B1AR	68	81	AIGSTQRLQTLTNL	13	1515.85	Unbound	120	260221_B1AR_unb_120min_2	2	4.98499	2556163	762.614		B1AR	136	143	CVIAIDRY	7	952.492	Unbound	2	100221_B1AR_unb_2min_2	1	4.72891	259674	953.104
B1AR	68	81	AIGSTQRLQTLTNL	13	1515.85	Unbound	120	260221_B1AR_unb_120min_3	2	4.98422	2377848	762.642		B1AR	136	143	CVIAIDRY	7	952.492	Unbound	2	100221_B1AR_unb_2min_3	1	4.71897	338721	953.063
B1AR	69	75	IGSTQRL	6	774.447	Carazolol	0	100221_B1AR_dualp	1	3.47806	1468228	774.867		B1AR	136	143	CVIAIDRY	7	952.492	Unbound	30	100221_B1AR_unb_30min_1	1	4.71757	417809	953.113
B1AR	69	75	IGSTQRL	6	774.447	Carazolol	0	121120_B1AR_dualp	1	3.46878	446698	774.823		B1AR	136	143	CVIAIDRY	7	952.492	Unbound	30	100221_B1AR_unb_30min_2	1	4.73336	304700	953.077
B1AR	69	75	IGSTQRL	6	774.447	Carazolol	0.25	260221_B1AR__caraz_15sec_1	1	3.418	352675	776.432		B1AR	136	143	CVIAIDRY	7	952.492	Unbound	30	100221_B1AR_unb_30min_3	1	4.75028	316629	953.105
B1AR	69	75	IGSTQRL	6	774.447	Carazolol	0.25	260221_B1AR__caraz_15sec_2	1	3.46564	638201	776.407		B1AR	136	143	CVIAIDRY	7	952.492	Unbound	120	100221_B1AR_unb_120min_1	1	4.74384	244034	953.068
B1AR	69	75	IGSTQRL	6	774.447	Carazolol	0.25	260221_B1AR__caraz_15sec_3	1	3.50852	713324	776.364		B1AR	136	143	CVIAIDRY	7	952.492	Unbound	120	100221_B1AR_unb_120min_2	1	4.74654	276644	953.115
B1AR	69	75	IGSTQRL	6	774.447	Carazolol	2	260221_B1AR__caraz_2min_1	1	3.50013	758124	777.213		B1AR	136	143	CVIAIDRY	7	952.492	Unbound	120	100221_B1AR_unb_120min_3	1	4.74575	233647	953.095
B1AR	69	75	IGSTQRL	6	774.447	Carazolol	2	260221_B1AR__caraz_2min_2	1	3.50733	717388	777.224		B1AR	136	152	CVIAIDRYLAITSPFRY	15	2001.06	Cyanopindolol	0	100221_B1AR_dualp	3	6.05706	354965	668.111
B1AR	69	75	IGSTQRL	6	774.447	Carazolol	2	260221_B1AR__caraz_2min_3	1	3.49214	776013	777.213		B1AR	136	152	CVIAIDRYLAITSPFRY	15	2001.06	Cyanopindolol	0	121120_B1AR_dualp	3	6.05885	56192	668.051
B1AR	69	75	IGSTQRL	6	774.447	Carazolol	30	260221_B1AR__caraz_30min_1	1	3.54826	29833	777.492		B1AR	136	152	CVIAIDRYLAITSPFRY	15	2001.06	Cyanopindolol	0.25	100221_B1AR_cyano_15sec_1	3	6.05575	175071	668.809
B1AR	69	75	IGSTQRL	6	774.447	Carazolol	30	260221_B1AR__caraz_30min_2	1	3.45485	593492	777.43		B1AR	136	152	CVIAIDRYLAITSPFRY	15	2001.06	Cyanopindolol	0.25	100221_B1AR_cyano_15sec_2	3	6.0497	210602	668.768
B1AR	69	75	IGSTQRL	6	774.447	Carazolol	30	260221_B1AR__caraz_30min_3	1	3.4625	654089	777.408		B1AR	136	152	CVIAIDRYLAITSPFRY	15	2001.06	Cyanopindolol	0.25	100221_B1AR_cyano_15sec_3	3	6.05485	223958	668.838
B1AR	69	75	IGSTQRL	6	774.447	Carazolol	120	260221_B1AR__caraz_120min_1	1	3.55227	17318	777.503		B1AR	136	152	CVIAIDRYLAITSPFRY	15	2001.06	Cyanopindolol	2	100221_B1AR_cyano_2min_1	3	6.06088	206233	668.875
B1AR	69	75	IGSTQRL	6	774.447	Carazolol	120	260221_B1AR__caraz_120min_2	1	3.54735	17556	777.517		B1AR	136	152	CVIAIDRYLAITSPFRY	15	2001.06	Cyanopindolol	2	100221_B1AR_cyano_2min_2	3	6.059	188581	668.843
B1AR	69	75	IGSTQRL	6	774.447	Carazolol	120	260221_B1AR__caraz_120min_3	1	3.51621	693194	777.419		B1AR	136	152	CVIAIDRYLAITSPFRY	15	2001.06	Cyanopindolol	2	100221_B1AR_cyano_2min_3	3	6.04831	134467	668.788
B1AR	69	75	IGSTQRL	6	774.447	Carvedilol	0	100221_B1AR_dualp	1	3.47806	1468228	774.867		B1AR	136	152	CVIAIDRYLAITSPFRY	15	2001.06	Cyanopindolol	30	100221_B1AR_cyano_30min_1	3	6.06727	1144351	669.045
B1AR	69	75	IGSTQRL	6	774.447	Carvedilol	0	121120_B1AR_dualp	1	3.46878	446698	774.823		B1AR	136	152	CVIAIDRYLAITSPFRY	15	2001.06	Cyanopindolol	30	100221_B1AR_cyano_30min_2	3	6.09528	953632	669.035
B1AR	69	75	IGSTQRL	6	774.447	Carvedilol	0.25	260221_B1AR__carve_15sec_1	1	3.77669	57560	776.356		B1AR	136	152	CVIAIDRYLAITSPFRY	15	2001.06	Cyanopindolol	30	100221_B1AR_cyano_30min_3	3	6.08377	940341	669.031
B1AR	69	75	IGSTQRL	6	774.447	Carvedilol	0.25	260221_B1AR__carve_15sec_2	1	3.45261	764689	776.365		B1AR	136	152	CVIAIDRYLAITSPFRY	15	2001.06	Cyanopindolol	120	100221_B1AR_cyano_120min_1	3	6.0824	516637	669.116
B1AR	69	75	IGSTQRL	6	774.447	Carvedilol	0.25	260221_B1AR__carve_15sec_3	1	3.45885	650825	776.431		B1AR	136	152	CVIAIDRYLAITSPFRY	15	2001.06	Cyanopindolol	120	100221_B1AR_cyano_120min_2	3	6.08852	550633	669.051
B1AR	69	75	IGSTQRL	6	774.447	Carvedilol	2	260221_B1AR__carve_2min_1	1	3.55009	18728	777.05		B1AR	136	152	CVIAIDRYLAITSPFRY	15	2001.06	Cyanopindolol	120	100221_B1AR_cyano_120min_1(repeat)	3	6.05955	271095	669.1
B1AR	69	75	IGSTQRL	6	774.447	Carvedilol	2	260221_B1AR__carve_2min_2	1	3.54434	32212	777.105		B1AR	136	152	CVIAIDRYLAITSPFRY	15	2001.06	Unbound	0	100221_B1AR_dualp	3	6.05706	354965	668.111
B1AR	69	75	IGSTQRL	6	774.447	Carvedilol	2	260221_B1AR__carve_2min_3	1	3.41585	354419	777.115		B1AR	136	152	CVIAIDRYLAITSPFRY	15	2001.06	Unbound	0	121120_B1AR_dualp	3	6.05885	56192	668.051
B1AR	69	75	IGSTQRL	6	774.447	Carvedilol	30	260221_B1AR__carve_30min_1	1	3.43651	327457	777.348		B1AR	136	152	CVIAIDRYLAITSPFRY	15	2001.06	Unbound	0.25	100221_B1AR_unb_15sec_1	3	6.05145	374123	668.813
B1AR	69	75	IGSTQRL	6	774.447	Carvedilol	30	260221_B1AR__carve_30min_2	1	3.4649	677644	777.392		B1AR	136	152	CVIAIDRYLAITSPFRY	15	2001.06	Unbound	0.25	100221_B1AR_unb_15sec_2	3	6.05767	289991	668.825
B1AR	69	75	IGSTQRL	6	774.447	Carvedilol	30	260221_B1AR__carve_30min_3	1	3.46842	647514	777.402		B1AR	136	152	CVIAIDRYLAITSPFRY	15	2001.06	Unbound	0.25	100221_B1AR_unb_15sec_3	3	6.05108	171120	668.808
B1AR	69	75	IGSTQRL	6	774.447	Carvedilol	120	260221_B1AR__carve_120min_1	1	3.49234	663003	777.489		B1AR	136	152	CVIAIDRYLAITSPFRY	15	2001.06	Unbound	2	100221_B1AR_unb_2min_1	3	6.05545	208015	668.885
B1AR	69	75	IGSTQRL	6	774.447	Carvedilol	120	260221_B1AR__carve_120min_2	1	3.53871	20939	777.63		B1AR	136	152	CVIAIDRYLAITSPFRY	15	2001.06	Unbound	2	100221_B1AR_unb_2min_2	3	6.06575	218998	668.85
B1AR	69	75	IGSTQRL	6	774.447	Carvedilol	120	260221_B1AR__carve_120min_3	1	3.5381	13556	777.45		B1AR	136	152	CVIAIDRYLAITSPFRY	15	2001.06	Unbound	2	100221_B1AR_unb_2min_3	3	6.05274	227176	668.871
B1AR	69	75	IGSTQRL	6	774.447	Unbound	0	100221_B1AR_dualp	1	3.47806	1468228	774.867		B1AR	136	152	CVIAIDRYLAITSPFRY	15	2001.06	Unbound	30	100221_B1AR_unb_30min_1	3	6.0366	1019819	669.061
B1AR	69	75	IGSTQRL	6	774.447	Unbound	0	121120_B1AR_dualp	1	3.46878	446698	774.823		B1AR	136	152	CVIAIDRYLAITSPFRY	15	2001.06	Unbound	30	100221_B1AR_unb_30min_2	3	6.05364	456370	669.035
B1AR	69	75	IGSTQRL	6	774.447	Unbound	0.25	260221_B1AR_unb_15sec_1	1	3.43708	638506	776.712		B1AR	136	152	CVIAIDRYLAITSPFRY	15	2001.06	Unbound	30	100221_B1AR_unb_30min_3	3	6.06849	719679	669.089
B1AR	69	75	IGSTQRL	6	774.447	Unbound	0.25	260221_B1AR_unb_15sec_2	1	3.48301	703546	776.727		B1AR	136	152	CVIAIDRYLAITSPFRY	15	2001.06	Unbound	120	100221_B1AR_unb_120min_1	3	6.06295	621211	669.088
B1AR	69	75	IGSTQRL	6	774.447	Unbound	0.25	260221_B1AR_unb_15sec_3	1	3.45231	508560	776.691		B1AR	136	152	CVIAIDRYLAITSPFRY	15	2001.06	Unbound	120	100221_B1AR_unb_120min_2	3	6.07906	618041	669.09
B1AR	69	75	IGSTQRL	6	774.447	Unbound	2	260221_B1AR_unb_2min_1	1	3.52416	586714	777.335		B1AR	136	152	CVIAIDRYLAITSPFRY	15	2001.06	Unbound	120	100221_B1AR_unb_120min_3	3	6.07128	611939	669.078
B1AR	69	75	IGSTQRL	6	774.447	Unbound	2	260221_B1AR_unb_2min_2	1	3.44905	673375	777.359		B1AR	137	143	VIAIDRY	6	849.483	Cyanopindolol	0	100221_B1AR_dualp	2	4.41646	210194	425.479
B1AR	69	75	IGSTQRL	6	774.447	Unbound	2	260221_B1AR_unb_2min_3	1	3.46717	553542	777.364		B1AR	137	143	VIAIDRY	6	849.483	Cyanopindolol	0	121120_B1AR_dualp	2	4.41187	87327	425.352
B1AR	69	75	IGSTQRL	6	774.447	Unbound	30	260221_B1AR_unb_30min_1	1	3.54167	37820	777.507		B1AR	137	143	VIAIDRY	6	849.483	Cyanopindolol	0.25	100221_B1AR_cyano_15sec_1	2	4.41487	243566	425.543
B1AR	69	75	IGSTQRL	6	774.447	Unbound	30	260221_B1AR_unb_30min_2	1	3.4945	650314	777.415		B1AR	137	143	VIAIDRY	6	849.483	Cyanopindolol	0.25	100221_B1AR_cyano_15sec_2	2	4.41746	213704	425.589
B1AR	69	75	IGSTQRL	6	774.447	Unbound	30	260221_B1AR_unb_30min_3	1	3.5229	779953	777.426		B1AR	137	143	VIAIDRY	6	849.483	Cyanopindolol	0.25	100221_B1AR_cyano_15sec_3	2	4.41164	221006	425.553
B1AR	69	75	IGSTQRL	6	774.447	Unbound	120	260221_B1AR_unb_120min_1	1	3.4866	671265	777.555		B1AR	137	143	VIAIDRY	6	849.483	Cyanopindolol	2	100221_B1AR_cyano_2min_1	2	4.41555	217641	425.539
B1AR	69	75	IGSTQRL	6	774.447	Unbound	120	260221_B1AR_unb_120min_2	1	3.51455	686119	777.532		B1AR	137	143	VIAIDRY	6	849.483	Cyanopindolol	2	100221_B1AR_cyano_2min_2	2	4.422	219100	425.501
B1AR	69	75	IGSTQRL	6	774.447	Unbound	120	260221_B1AR_unb_120min_3	1	3.4737	710540	777.474		B1AR	137	143	VIAIDRY	6	849.483	Cyanopindolol	2	100221_B1AR_cyano_2min_3	2	4.41439	210097	425.508
B1AR	69	76	IGSTQRLQ	7	902.505	Carazolol	0	100221_B1AR_dualp	1	2.44709	191373	903.015		B1AR	137	143	VIAIDRY	6	849.483	Cyanopindolol	30	100221_B1AR_cyano_30min_1	2	4.41373	304699	425.561
B1AR	69	76	IGSTQRLQ	7	902.505	Carazolol	0	121120_B1AR_dualp	1	2.44324	53194	902.726		B1AR	137	143	VIAIDRY	6	849.483	Cyanopindolol	30	100221_B1AR_cyano_30min_2	2	4.42729	300830	425.543
B1AR	69	76	IGSTQRLQ	7	902.505	Carazolol	0.25	260221_B1AR__caraz_15sec_1	1	2.45037	28711	905.281		B1AR	137	143	VIAIDRY	6	849.483	Cyanopindolol	30	100221_B1AR_cyano_30min_3	2	4.43336	278784	425.558
B1AR	69	76	IGSTQRLQ	7	902.505	Carazolol	0.25	260221_B1AR__caraz_15sec_2	1	2.45561	34371	905.245		B1AR	137	143	VIAIDRY	6	849.483	Cyanopindolol	120	100221_B1AR_cyano_120min_1	2	4.43851	222109	425.551
B1AR	69	76	IGSTQRLQ	7	902.505	Carazolol	0.25	260221_B1AR__caraz_15sec_3	1	2.45248	34939	905.147		B1AR	137	143	VIAIDRY	6	849.483	Cyanopindolol	120	100221_B1AR_cyano_120min_2	2	4.43913	251062	425.56
B1AR	69	76	IGSTQRLQ	7	902.505	Carazolol	2	260221_B1AR__caraz_2min_1	1	2.44321	49715	905.761		B1AR	137	143	VIAIDRY	6	849.483	Cyanopindolol	120	100221_B1AR_cyano_120min_1(repeat)	2	4.42595	205017	425.534
B1AR	69	76	IGSTQRLQ	7	902.505	Carazolol	2	260221_B1AR__caraz_2min_2	1	2.45051	37780	906.184		B1AR	137	143	VIAIDRY	6	849.483	Unbound	0	100221_B1AR_dualp	2	4.41646	210194	425.479
B1AR	69	76	IGSTQRLQ	7	902.505	Carazolol	2	260221_B1AR__caraz_2min_3	1	2.43886	35032	906.048		B1AR	137	143	VIAIDRY	6	849.483	Unbound	0	121120_B1AR_dualp	2	4.41187	87327	425.352
B1AR	69	76	IGSTQRLQ	7	902.505	Carazolol	30	260221_B1AR__caraz_30min_1	1	2.44176	38478	906.528		B1AR	137	143	VIAIDRY	6	849.483	Unbound	0.25	100221_B1AR_unb_15sec_1	2	4.41513	210664	425.58
B1AR	69	76	IGSTQRLQ	7	902.505	Carazolol	30	260221_B1AR__caraz_30min_2	1	2.43922	37954	906.453		B1AR	137	143	VIAIDRY	6	849.483	Unbound	0.25	100221_B1AR_unb_15sec_2	2	4.41869	263277	425.584
B1AR	69	76	IGSTQRLQ	7	902.505	Carazolol	30	260221_B1AR__caraz_30min_3	1	2.44349	44226	906.328		B1AR	137	143	VIAIDRY	6	849.483	Unbound	0.25	100221_B1AR_unb_15sec_3	2	4.41958	202091	425.576
B1AR	69	76	IGSTQRLQ	7	902.505	Carazolol	120	260221_B1AR__caraz_120min_1	1	2.44592	38445	906.508		B1AR	137	143	VIAIDRY	6	849.483	Unbound	2	100221_B1AR_unb_2min_1	2	4.41547	250363	425.537
B1AR	69	76	IGSTQRLQ	7	902.505	Carazolol	120	260221_B1AR__caraz_120min_2	1	2.45303	41919	906.633		B1AR	137	143	VIAIDRY	6	849.483	Unbound	2	100221_B1AR_unb_2min_2	2	4.42309	226154	425.506
B1AR	69	76	IGSTQRLQ	7	902.505	Carazolol	120	260221_B1AR__caraz_120min_3	1	2.44516	36247	906.562		B1AR	137	143	VIAIDRY	6	849.483	Unbound	2	100221_B1AR_unb_2min_3	2	4.41364	255083	425.553
B1AR	69	76	IGSTQRLQ	7	902.505	Carvedilol	0	100221_B1AR_dualp	1	2.44709	191373	903.015		B1AR	137	143	VIAIDRY	6	849.483	Unbound	30	100221_B1AR_unb_30min_1	2	4.40869	303937	425.557
B1AR	69	76	IGSTQRLQ	7	902.505	Carvedilol	0	121120_B1AR_dualp	1	2.44324	53194	902.726		B1AR	137	143	VIAIDRY	6	849.483	Unbound	30	100221_B1AR_unb_30min_2	2	4.42161	218922	425.559
B1AR	69	76	IGSTQRLQ	7	902.505	Carvedilol	0.25	260221_B1AR__carve_15sec_1	1	2.45423	21870	905.012		B1AR	137	143	VIAIDRY	6	849.483	Unbound	30	100221_B1AR_unb_30min_3	2	4.44579	273992	425.571
B1AR	69	76	IGSTQRLQ	7	902.505	Carvedilol	0.25	260221_B1AR__carve_15sec_2	1	2.43619	28103	904.902		B1AR	137	143	VIAIDRY	6	849.483	Unbound	120	100221_B1AR_unb_120min_1	2	4.43591	245385	425.552
B1AR	69	76	IGSTQRLQ	7	902.505	Carvedilol	0.25	260221_B1AR__carve_15sec_3	1	2.45558	26112	904.878		B1AR	137	143	VIAIDRY	6	849.483	Unbound	120	100221_B1AR_unb_120min_2	2	4.43454	246315	425.539
B1AR	69	76	IGSTQRLQ	7	902.505	Carvedilol	2	260221_B1AR__carve_2min_1	1	2.44376	38925	905.875		B1AR	137	143	VIAIDRY	6	849.483	Unbound	120	100221_B1AR_unb_120min_3	2	4.43332	230376	425.54
B1AR	69	76	IGSTQRLQ	7	902.505	Carvedilol	2	260221_B1AR__carve_2min_2	1	2.43691	33879	905.983		B1AR	138	144	IAIDRYL	6	863.499	Cyanopindolol	0	100221_B1AR_dualp	2	5.19374	448004	432.541
B1AR	69	76	IGSTQRLQ	7	902.505	Carvedilol	2	260221_B1AR__carve_2min_3	1	2.44333	32414	905.846		B1AR	138	144	IAIDRYL	6	863.499	Cyanopindolol	0	121120_B1AR_dualp	1	5.17716	16955	863.79
B1AR	69	76	IGSTQRLQ	7	902.505	Carvedilol	30	260221_B1AR__carve_30min_1	1	2.4503	33682	906.483		B1AR	138	144	IAIDRYL	6	863.499	Cyanopindolol	0	121120_B1AR_dualp	2	5.18927	241833	432.465
B1AR	69	76	IGSTQRLQ	7	902.505	Carvedilol	30	260221_B1AR__carve_30min_2	1	2.44832	36863	906.613		B1AR	138	144	IAIDRYL	6	863.499	Cyanopindolol	0.25	100221_B1AR_cyano_15sec_1	2	5.17721	628882	432.477
B1AR	69	76	IGSTQRLQ	7	902.505	Carvedilol	30	260221_B1AR__carve_30min_3	1	2.44333	37431	906.525		B1AR	138	144	IAIDRYL	6	863.499	Cyanopindolol	0.25	100221_B1AR_cyano_15sec_2	2	5.18504	580106	432.475
B1AR	69	76	IGSTQRLQ	7	902.505	Carvedilol	120	260221_B1AR__carve_120min_1	1	2.43741	38150	906.553		B1AR	138	144	IAIDRYL	6	863.499	Cyanopindolol	0.25	100221_B1AR_cyano_15sec_3	2	5.18034	565396	432.467
B1AR	69	76	IGSTQRLQ	7	902.505	Carvedilol	120	260221_B1AR__carve_120min_2	1	2.43661	36159	906.498		B1AR	138	144	IAIDRYL	6	863.499	Cyanopindolol	2	100221_B1AR_cyano_2min_1	2	5.18905	548701	432.493
B1AR	69	76	IGSTQRLQ	7	902.505	Unbound	0	100221_B1AR_dualp	1	2.44709	191373	903.015		B1AR	138	144	IAIDRYL	6	863.499	Cyanopindolol	2	100221_B1AR_cyano_2min_2	2	5.18553	478162	432.51
B1AR	69	76	IGSTQRLQ	7	902.505	Unbound	0	121120_B1AR_dualp	1	2.43986	58727	902.892		B1AR	138	144	IAIDRYL	6	863.499	Cyanopindolol	2	100221_B1AR_cyano_2min_3	2	5.1768	430961	432.497
B1AR	69	76	IGSTQRLQ	7	902.505	Unbound	0.25	260221_B1AR_unb_15sec_1	1	2.44811	29324	905.076		B1AR	138	144	IAIDRYL	6	863.499	Cyanopindolol	30	100221_B1AR_cyano_30min_1	2	5.17954	649976	432.546
B1AR	69	76	IGSTQRLQ	7	902.505	Unbound	0.25	260221_B1AR_unb_15sec_2	1	2.45641	27040	905.155		B1AR	138	144	IAIDRYL	6	863.499	Cyanopindolol	30	100221_B1AR_cyano_30min_2	2	5.1972	874519	432.448
B1AR	69	76	IGSTQRLQ	7	902.505	Unbound	0.25	260221_B1AR_unb_15sec_3	1	2.44404	25980	905.058		B1AR	138	144	IAIDRYL	6	863.499	Cyanopindolol	30	100221_B1AR_cyano_30min_3	2	5.22179	829617	432.47
B1AR	69	76	IGSTQRLQ	7	902.505	Unbound	2	260221_B1AR_unb_2min_1	1	2.45116	34543	906.11		B1AR	138	144	IAIDRYL	6	863.499	Cyanopindolol	120	100221_B1AR_cyano_120min_1	2	5.20317	679707	432.486
B1AR	69	76	IGSTQRLQ	7	902.505	Unbound	2	260221_B1AR_unb_2min_2	1	2.44124	44773	905.949		B1AR	138	144	IAIDRYL	6	863.499	Cyanopindolol	120	100221_B1AR_cyano_120min_2	2	5.21273	573740	432.519
B1AR	69	76	IGSTQRLQ	7	902.505	Unbound	2	260221_B1AR_unb_2min_3	1	2.44112	29540	906.257		B1AR	138	144	IAIDRYL	6	863.499	Cyanopindolol	120	100221_B1AR_cyano_120min_1(repeat)	2	5.18551	501038	432.514
B1AR	69	76	IGSTQRLQ	7	902.505	Unbound	30	260221_B1AR_unb_30min_1	1	2.43513	37493	906.525		B1AR	138	144	IAIDRYL	6	863.499	Unbound	0	100221_B1AR_dualp	2	5.19374	448004	432.541
B1AR	69	76	IGSTQRLQ	7	902.505	Unbound	30	260221_B1AR_unb_30min_2	1	2.44375	41000	906.561		B1AR	138	144	IAIDRYL	6	863.499	Unbound	0	121120_B1AR_dualp	1	5.17716	16955	863.79
B1AR	69	76	IGSTQRLQ	7	902.505	Unbound	30	260221_B1AR_unb_30min_3	1	2.45014	38769	906.56		B1AR	138	144	IAIDRYL	6	863.499	Unbound	0	121120_B1AR_dualp	2	5.18927	241833	432.465
B1AR	69	76	IGSTQRLQ	7	902.505	Unbound	120	260221_B1AR_unb_120min_1	1	2.4469	34393	906.444		B1AR	138	144	IAIDRYL	6	863.499	Unbound	0.25	100221_B1AR_unb_15sec_1	2	5.18741	790150	432.48
B1AR	69	76	IGSTQRLQ	7	902.505	Unbound	120	260221_B1AR_unb_120min_2	1	2.45023	35890	906.466		B1AR	138	144	IAIDRYL	6	863.499	Unbound	0.25	100221_B1AR_unb_15sec_2	2	5.20141	658745	432.487
B1AR	69	76	IGSTQRLQ	7	902.505	Unbound	120	260221_B1AR_unb_120min_3	1	2.4443	39420	906.443		B1AR	138	144	IAIDRYL	6	863.499	Unbound	0.25	100221_B1AR_unb_15sec_3	2	5.19581	513218	432.51
B1AR	69	77	IGSTQRLQT	8	1003.55	Carazolol	0	100221_B1AR_dualp	2	3.23054	2764636	502.499		B1AR	138	144	IAIDRYL	6	863.499	Unbound	2	100221_B1AR_unb_2min_1	2	5.19236	794079	432.427
B1AR	69	77	IGSTQRLQT	8	1003.55	Carazolol	0	121120_B1AR_dualp	2	3.30042	318278	502.508		B1AR	138	144	IAIDRYL	6	863.499	Unbound	2	100221_B1AR_unb_2min_2	2	5.1993	483542	432.518
B1AR	69	77	IGSTQRLQT	8	1003.55	Carazolol	0.25	260221_B1AR__caraz_15sec_1	2	3.31586	827697	503.718		B1AR	138	144	IAIDRYL	6	863.499	Unbound	2	100221_B1AR_unb_2min_3	2	5.20105	687431	432.486
B1AR	69	77	IGSTQRLQT	8	1003.55	Carazolol	0.25	260221_B1AR__caraz_15sec_2	2	3.34198	915274	503.684		B1AR	138	144	IAIDRYL	6	863.499	Unbound	30	100221_B1AR_unb_30min_1	2	5.1962	847016	432.536
B1AR	69	77	IGSTQRLQT	8	1003.55	Carazolol	0.25	260221_B1AR__caraz_15sec_3	2	3.3286	975424	503.669		B1AR	138	144	IAIDRYL	6	863.499	Unbound	30	100221_B1AR_unb_30min_2	2	5.19942	812004	432.452
B1AR	69	77	IGSTQRLQT	8	1003.55	Carazolol	2	260221_B1AR__caraz_2min_1	2	3.33476	1123087	504.557		B1AR	138	144	IAIDRYL	6	863.499	Unbound	30	100221_B1AR_unb_30min_3	2	5.22489	672120	432.538
B1AR	69	77	IGSTQRLQT	8	1003.55	Carazolol	2	260221_B1AR__caraz_2min_2	2	3.34815	1059172	504.561		B1AR	138	144	IAIDRYL	6	863.499	Unbound	120	100221_B1AR_unb_120min_1	2	5.21151	656171	432.498
B1AR	69	77	IGSTQRLQT	8	1003.55	Carazolol	2	260221_B1AR__caraz_2min_3	2	3.33009	1053989	504.518		B1AR	138	144	IAIDRYL	6	863.499	Unbound	120	100221_B1AR_unb_120min_2	2	5.21819	866040	432.454
B1AR	69	77	IGSTQRLQT	8	1003.55	Carazolol	30	260221_B1AR__caraz_30min_1	2	3.32874	981218	504.799		B1AR	138	144	IAIDRYL	6	863.499	Unbound	120	100221_B1AR_unb_120min_3	2	5.21978	769859	432.453
B1AR	69	77	IGSTQRLQT	8	1003.55	Carazolol	30	260221_B1AR__caraz_30min_2	2	3.32586	1046025	504.764		B1AR	138	148	IAIDRYLAITS	10	1235.7	Cyanopindolol	0	100221_B1AR_dualp	2	5.22224	835069	618.651
B1AR	69	77	IGSTQRLQT	8	1003.55	Carazolol	30	260221_B1AR__caraz_30min_3	2	3.33715	1037552	504.779		B1AR	138	148	IAIDRYLAITS	10	1235.7	Cyanopindolol	0	121120_B1AR_dualp	2	4.92916	16642	618.546
B1AR	69	77	IGSTQRLQT	8	1003.55	Carazolol	120	260221_B1AR__caraz_120min_1	2	3.33452	786095	504.819		B1AR	138	148	IAIDRYLAITS	10	1235.7	Cyanopindolol	0.25	100221_B1AR_cyano_15sec_1	2	5.21257	759097	618.946
B1AR	69	77	IGSTQRLQT	8	1003.55	Carazolol	120	260221_B1AR__caraz_120min_2	2	3.32516	812391	504.88		B1AR	138	148	IAIDRYLAITS	10	1235.7	Cyanopindolol	0.25	100221_B1AR_cyano_15sec_2	2	5.22053	659084	618.93
B1AR	69	77	IGSTQRLQT	8	1003.55	Carazolol	120	260221_B1AR__caraz_120min_3	2	3.32468	965142	504.854		B1AR	138	148	IAIDRYLAITS	10	1235.7	Cyanopindolol	0.25	100221_B1AR_cyano_15sec_3	2	5.2152	624859	618.913
B1AR	69	77	IGSTQRLQT	8	1003.55	Carvedilol	0	100221_B1AR_dualp	2	3.23054	2764636	502.499		B1AR	138	148	IAIDRYLAITS	10	1235.7	Cyanopindolol	2	100221_B1AR_cyano_2min_1	2	5.21108	686795	619.106
B1AR	69	77	IGSTQRLQT	8	1003.55	Carvedilol	0	121120_B1AR_dualp	2	3.30042	318278	502.508		B1AR	138	148	IAIDRYLAITS	10	1235.7	Cyanopindolol	2	100221_B1AR_cyano_2min_2	2	5.22168	610306	619.112
B1AR	69	77	IGSTQRLQT	8	1003.55	Carvedilol	0.25	260221_B1AR__carve_15sec_1	2	3.33794	883084	503.724		B1AR	138	148	IAIDRYLAITS	10	1235.7	Cyanopindolol	2	100221_B1AR_cyano_2min_3	2	5.21677	526090	619.012
B1AR	69	77	IGSTQRLQT	8	1003.55	Carvedilol	0.25	260221_B1AR__carve_15sec_2	2	3.30861	1086215	503.677		B1AR	138	148	IAIDRYLAITS	10	1235.7	Cyanopindolol	30	100221_B1AR_cyano_30min_1	2	5.21587	1613958	619.346
B1AR	69	77	IGSTQRLQT	8	1003.55	Carvedilol	0.25	260221_B1AR__carve_15sec_3	2	3.33623	878792	503.663		B1AR	138	148	IAIDRYLAITS	10	1235.7	Cyanopindolol	30	100221_B1AR_cyano_30min_2	2	5.22386	1958443	619.324
B1AR	69	77	IGSTQRLQT	8	1003.55	Carvedilol	2	260221_B1AR__carve_2min_1	2	3.33124	975796	504.512		B1AR	138	148	IAIDRYLAITS	10	1235.7	Cyanopindolol	30	100221_B1AR_cyano_30min_3	2	5.24994	1545685	619.333
B1AR	69	77	IGSTQRLQT	8	1003.55	Carvedilol	2	260221_B1AR__carve_2min_2	2	3.33221	1026489	504.553		B1AR	138	148	IAIDRYLAITS	10	1235.7	Cyanopindolol	120	100221_B1AR_cyano_120min_1	2	5.23781	1046481	619.47
B1AR	69	77	IGSTQRLQT	8	1003.55	Carvedilol	2	260221_B1AR__carve_2min_3	2	3.3158	894641	504.576		B1AR	138	148	IAIDRYLAITS	10	1235.7	Cyanopindolol	120	100221_B1AR_cyano_120min_2	2	5.24006	1167021	619.451
B1AR	69	77	IGSTQRLQT	8	1003.55	Carvedilol	30	260221_B1AR__carve_30min_1	2	3.3315	1059428	504.807		B1AR	138	148	IAIDRYLAITS	10	1235.7	Cyanopindolol	120	100221_B1AR_cyano_120min_1(repeat)	2	5.21543	712066	619.427
B1AR	69	77	IGSTQRLQT	8	1003.55	Carvedilol	30	260221_B1AR__carve_30min_2	2	3.33808	1127614	504.798		B1AR	138	148	IAIDRYLAITS	10	1235.7	Unbound	0	100221_B1AR_dualp	2	5.22224	835069	618.651
B1AR	69	77	IGSTQRLQT	8	1003.55	Carvedilol	30	260221_B1AR__carve_30min_3	2	3.3328	912188	504.761		B1AR	138	148	IAIDRYLAITS	10	1235.7	Unbound	0	121120_B1AR_dualp	2	4.92916	16642	618.546
B1AR	69	77	IGSTQRLQT	8	1003.55	Carvedilol	120	260221_B1AR__carve_120min_1	2	3.32728	1122789	504.844		B1AR	138	148	IAIDRYLAITS	10	1235.7	Unbound	0.25	100221_B1AR_unb_15sec_1	2	5.22089	903038	619.003
B1AR	69	77	IGSTQRLQT	8	1003.55	Carvedilol	120	260221_B1AR__carve_120min_2	2	3.32213	919421	504.869		B1AR	138	148	IAIDRYLAITS	10	1235.7	Unbound	0.25	100221_B1AR_unb_15sec_2	2	5.2275	878192	619.004
B1AR	69	77	IGSTQRLQT	8	1003.55	Carvedilol	120	260221_B1AR__carve_120min_3	2	3.32505	698703	504.887		B1AR	138	148	IAIDRYLAITS	10	1235.7	Unbound	0.25	100221_B1AR_unb_15sec_3	2	5.22602	685826	618.978
B1AR	69	77	IGSTQRLQT	8	1003.55	Unbound	0	100221_B1AR_dualp	2	3.23054	2764636	502.499		B1AR	138	148	IAIDRYLAITS	10	1235.7	Unbound	2	100221_B1AR_unb_2min_1	2	5.22556	706406	619.106
B1AR	69	77	IGSTQRLQT	8	1003.55	Unbound	0	121120_B1AR_dualp	2	3.30042	318278	502.508		B1AR	138	148	IAIDRYLAITS	10	1235.7	Unbound	2	100221_B1AR_unb_2min_2	2	5.238	638858	619.081
B1AR	69	77	IGSTQRLQT	8	1003.55	Unbound	0.25	260221_B1AR_unb_15sec_1	2	3.32129	698297	504.011		B1AR	138	148	IAIDRYLAITS	10	1235.7	Unbound	2	100221_B1AR_unb_2min_3	2	5.21573	744606	619.104
B1AR	69	77	IGSTQRLQT	8	1003.55	Unbound	0.25	260221_B1AR_unb_15sec_2	2	3.33731	1068395	503.991		B1AR	138	148	IAIDRYLAITS	10	1235.7	Unbound	30	100221_B1AR_unb_30min_1	2	5.22647	1188581	619.368
B1AR	69	77	IGSTQRLQT	8	1003.55	Unbound	0.25	260221_B1AR_unb_15sec_3	2	3.33322	993281	503.962		B1AR	138	148	IAIDRYLAITS	10	1235.7	Unbound	30	100221_B1AR_unb_30min_2	2	5.23043	937734	619.397
B1AR	69	77	IGSTQRLQT	8	1003.55	Unbound	2	260221_B1AR_unb_2min_1	2	3.33317	983037	504.682		B1AR	138	148	IAIDRYLAITS	10	1235.7	Unbound	30	100221_B1AR_unb_30min_3	2	5.24172	1744954	619.286
B1AR	69	77	IGSTQRLQT	8	1003.55	Unbound	2	260221_B1AR_unb_2min_2	2	3.33928	1121397	504.674		B1AR	138	148	IAIDRYLAITS	10	1235.7	Unbound	120	100221_B1AR_unb_120min_1	2	5.24117	1288292	619.451
B1AR	69	77	IGSTQRLQT	8	1003.55	Unbound	2	260221_B1AR_unb_2min_3	2	3.34314	987645	504.674		B1AR	138	148	IAIDRYLAITS	10	1235.7	Unbound	120	100221_B1AR_unb_120min_2	2	5.25404	1338985	619.453
B1AR	69	77	IGSTQRLQT	8	1003.55	Unbound	30	260221_B1AR_unb_30min_1	2	3.32087	856254	504.741		B1AR	138	148	IAIDRYLAITS	10	1235.7	Unbound	120	100221_B1AR_unb_120min_3	2	5.2446	1148810	619.44
B1AR	69	77	IGSTQRLQT	8	1003.55	Unbound	30	260221_B1AR_unb_30min_2	2	3.3324	1139345	504.738		B1AR	138	152	IAIDRYLAITSPFRY	13	1798.98	Cyanopindolol	0	100221_B1AR_dualp	3	5.7171	3941025	600.639
B1AR	69	77	IGSTQRLQT	8	1003.55	Unbound	30	260221_B1AR_unb_30min_3	2	3.22478	460234	504.718		B1AR	138	152	IAIDRYLAITSPFRY	13	1798.98	Cyanopindolol	0.25	100221_B1AR_cyano_15sec_1	3	5.74434	2695714	601.516
B1AR	69	77	IGSTQRLQT	8	1003.55	Unbound	120	260221_B1AR_unb_120min_1	2	3.32729	971506	504.821		B1AR	138	152	IAIDRYLAITSPFRY	13	1798.98	Cyanopindolol	0.25	100221_B1AR_cyano_15sec_2	3	5.74195	2027961	601.471
B1AR	69	77	IGSTQRLQT	8	1003.55	Unbound	120	260221_B1AR_unb_120min_2	2	3.33284	1070781	504.818		B1AR	138	152	IAIDRYLAITSPFRY	13	1798.98	Cyanopindolol	0.25	100221_B1AR_cyano_15sec_3	3	5.7584	2018993	601.457
B1AR	69	77	IGSTQRLQT	8	1003.55	Unbound	120	260221_B1AR_unb_120min_3	2	3.33609	994182	504.821		B1AR	138	152	IAIDRYLAITSPFRY	13	1798.98	Cyanopindolol	2	100221_B1AR_cyano_2min_1	3	5.75911	2332114	601.498
B1AR	69	81	IGSTQRLQTLTNL	12	1444.81	Carazolol	0	100221_B1AR_dualp	2	4.89855	6150056	723.223		B1AR	138	152	IAIDRYLAITSPFRY	13	1798.98	Cyanopindolol	2	100221_B1AR_cyano_2min_2	3	5.73998	2189698	601.495
B1AR	69	81	IGSTQRLQTLTNL	12	1444.81	Carazolol	0	121120_B1AR_dualp	2	4.89836	1330864	723.303		B1AR	138	152	IAIDRYLAITSPFRY	13	1798.98	Cyanopindolol	2	100221_B1AR_cyano_2min_3	3	5.73635	1674671	601.5
B1AR	69	81	IGSTQRLQTLTNL	12	1444.81	Carazolol	0.25	260221_B1AR__caraz_15sec_1	2	4.91772	4178497	725.098		B1AR	138	152	IAIDRYLAITSPFRY	13	1798.98	Cyanopindolol	30	100221_B1AR_cyano_30min_1	3	5.72424	7075201	601.744
B1AR	69	81	IGSTQRLQTLTNL	12	1444.81	Carazolol	0.25	260221_B1AR__caraz_15sec_2	2	4.92463	3860985	725.108		B1AR	138	152	IAIDRYLAITSPFRY	13	1798.98	Cyanopindolol	30	100221_B1AR_cyano_30min_2	3	5.79166	9350774	601.702
B1AR	69	81	IGSTQRLQTLTNL	12	1444.81	Carazolol	0.25	260221_B1AR__caraz_15sec_3	2	4.93254	3405446	725.132		B1AR	138	152	IAIDRYLAITSPFRY	13	1798.98	Cyanopindolol	30	100221_B1AR_cyano_30min_3	3	5.7595	5754351	601.722
B1AR	69	81	IGSTQRLQTLTNL	12	1444.81	Carazolol	2	260221_B1AR__caraz_2min_1	2	4.92336	3834875	726.202		B1AR	138	152	IAIDRYLAITSPFRY	13	1798.98	Cyanopindolol	120	100221_B1AR_cyano_120min_1	3	5.77259	4317613	601.741
B1AR	69	81	IGSTQRLQTLTNL	12	1444.81	Carazolol	2	260221_B1AR__caraz_2min_2	2	4.9315	3725197	726.228		B1AR	138	152	IAIDRYLAITSPFRY	13	1798.98	Cyanopindolol	120	100221_B1AR_cyano_120min_2	3	5.76799	4907594	601.789
B1AR	69	81	IGSTQRLQTLTNL	12	1444.81	Carazolol	2	260221_B1AR__caraz_2min_3	2	4.91676	3158868	726.243		B1AR	138	152	IAIDRYLAITSPFRY	13	1798.98	Cyanopindolol	120	100221_B1AR_cyano_120min_1(repeat)	3	5.74496	2621150	601.781
B1AR	69	81	IGSTQRLQTLTNL	12	1444.81	Carazolol	30	260221_B1AR__caraz_30min_1	2	4.9101	3091641	726.814		B1AR	138	152	IAIDRYLAITSPFRY	13	1798.98	Unbound	0	100221_B1AR_dualp	3	5.7171	3941025	600.639
B1AR	69	81	IGSTQRLQTLTNL	12	1444.81	Carazolol	30	260221_B1AR__caraz_30min_2	2	4.91869	3160281	726.812		B1AR	138	152	IAIDRYLAITSPFRY	13	1798.98	Unbound	0.25	100221_B1AR_unb_15sec_1	3	5.73319	3395860	601.471
B1AR	69	81	IGSTQRLQTLTNL	12	1444.81	Carazolol	30	260221_B1AR__caraz_30min_3	2	4.93108	3253831	726.708		B1AR	138	152	IAIDRYLAITSPFRY	13	1798.98	Unbound	0.25	100221_B1AR_unb_15sec_2	3	5.7655	3097164	601.525
B1AR	69	81	IGSTQRLQTLTNL	12	1444.81	Carazolol	120	260221_B1AR__caraz_120min_1	2	4.92165	3279494	726.756		B1AR	138	152	IAIDRYLAITSPFRY	13	1798.98	Unbound	0.25	100221_B1AR_unb_15sec_3	3	5.73729	2969737	601.461
B1AR	69	81	IGSTQRLQTLTNL	12	1444.81	Carazolol	120	260221_B1AR__caraz_120min_2	2	4.9254	3117714	726.8		B1AR	138	152	IAIDRYLAITSPFRY	13	1798.98	Unbound	2	100221_B1AR_unb_2min_1	3	5.74329	2827893	601.516
B1AR	69	81	IGSTQRLQTLTNL	12	1444.81	Carazolol	120	260221_B1AR__caraz_120min_3	2	4.92384	3553090	726.794		B1AR	138	152	IAIDRYLAITSPFRY	13	1798.98	Unbound	2	100221_B1AR_unb_2min_2	3	5.7416	2530477	601.545
B1AR	69	81	IGSTQRLQTLTNL	12	1444.81	Carvedilol	0	100221_B1AR_dualp	2	4.89855	6150056	723.223		B1AR	138	152	IAIDRYLAITSPFRY	13	1798.98	Unbound	2	100221_B1AR_unb_2min_3	3	5.72841	3768701	601.561
B1AR	69	81	IGSTQRLQTLTNL	12	1444.81	Carvedilol	0	121120_B1AR_dualp	2	4.89836	1330864	723.303		B1AR	138	152	IAIDRYLAITSPFRY	13	1798.98	Unbound	30	100221_B1AR_unb_30min_1	3	5.7133	9200113	601.717
B1AR	69	81	IGSTQRLQTLTNL	12	1444.81	Carvedilol	0.25	260221_B1AR__carve_15sec_1	2	4.92471	5292200	725.119		B1AR	138	152	IAIDRYLAITSPFRY	13	1798.98	Unbound	30	100221_B1AR_unb_30min_2	3	5.75299	2855324	601.745
B1AR	69	81	IGSTQRLQTLTNL	12	1444.81	Carvedilol	0.25	260221_B1AR__carve_15sec_2	2	4.92846	4597607	725.026		B1AR	138	152	IAIDRYLAITSPFRY	13	1798.98	Unbound	30	100221_B1AR_unb_30min_3	3	5.75174	7273615	601.737
B1AR	69	81	IGSTQRLQTLTNL	12	1444.81	Carvedilol	0.25	260221_B1AR__carve_15sec_3	2	4.93135	3810624	725.036		B1AR	138	152	IAIDRYLAITSPFRY	13	1798.98	Unbound	120	100221_B1AR_unb_120min_1	3	5.75096	6182821	601.804
B1AR	69	81	IGSTQRLQTLTNL	12	1444.81	Carvedilol	2	260221_B1AR__carve_2min_1	2	4.92337	3838140	726.19		B1AR	138	152	IAIDRYLAITSPFRY	13	1798.98	Unbound	120	100221_B1AR_unb_120min_2	3	5.75315	5587944	601.802
B1AR	69	81	IGSTQRLQTLTNL	12	1444.81	Carvedilol	2	260221_B1AR__carve_2min_2	2	4.9071	3607159	726.231		B1AR	138	152	IAIDRYLAITSPFRY	13	1798.98	Unbound	120	100221_B1AR_unb_120min_3	3	5.7464	5172364	601.777
B1AR	69	81	IGSTQRLQTLTNL	12	1444.81	Carvedilol	2	260221_B1AR__carve_2min_3	2	4.91752	4223616	726.151		B1AR	138	155	IAIDRYLAITSPFRYQSL	16	2127.16	Cyanopindolol	0	100221_B1AR_dualp	3	5.80204	2016899	710.147
B1AR	69	81	IGSTQRLQTLTNL	12	1444.81	Carvedilol	30	260221_B1AR__carve_30min_1	2	4.91903	2901745	726.763		B1AR	138	155	IAIDRYLAITSPFRYQSL	16	2127.16	Cyanopindolol	0	121120_B1AR_dualp	3	5.79966	492116	710.126
B1AR	69	81	IGSTQRLQTLTNL	12	1444.81	Carvedilol	30	260221_B1AR__carve_30min_2	2	4.92759	3371046	726.781		B1AR	138	155	IAIDRYLAITSPFRYQSL	16	2127.16	Cyanopindolol	0.25	100221_B1AR_cyano_15sec_1	3	5.80928	1076109	711.446
B1AR	69	81	IGSTQRLQTLTNL	12	1444.81	Carvedilol	30	260221_B1AR__carve_30min_3	2	4.92767	3464143	726.798		B1AR	138	155	IAIDRYLAITSPFRYQSL	16	2127.16	Cyanopindolol	0.25	100221_B1AR_cyano_15sec_2	3	5.81047	1087538	711.482
B1AR	69	81	IGSTQRLQTLTNL	12	1444.81	Carvedilol	120	260221_B1AR__carve_120min_1	2	4.91418	3442605	726.77		B1AR	138	155	IAIDRYLAITSPFRYQSL	16	2127.16	Cyanopindolol	0.25	100221_B1AR_cyano_15sec_3	3	5.79688	1139125	711.435
B1AR	69	81	IGSTQRLQTLTNL	12	1444.81	Carvedilol	120	260221_B1AR__carve_120min_2	2	4.91573	3626284	726.792		B1AR	138	155	IAIDRYLAITSPFRYQSL	16	2127.16	Cyanopindolol	2	100221_B1AR_cyano_2min_1	3	5.81689	1275122	711.538
B1AR	69	81	IGSTQRLQTLTNL	12	1444.81	Carvedilol	120	260221_B1AR__carve_120min_3	2	4.91948	3338551	726.794		B1AR	138	155	IAIDRYLAITSPFRYQSL	16	2127.16	Cyanopindolol	2	100221_B1AR_cyano_2min_2	3	5.80829	1124385	711.559
B1AR	69	81	IGSTQRLQTLTNL	12	1444.81	Unbound	0	100221_B1AR_dualp	2	4.89855	6150056	723.223		B1AR	138	155	IAIDRYLAITSPFRYQSL	16	2127.16	Cyanopindolol	2	100221_B1AR_cyano_2min_3	3	5.79995	1014982	711.603
B1AR	69	81	IGSTQRLQTLTNL	12	1444.81	Unbound	0	121120_B1AR_dualp	2	4.89836	1330864	723.303		B1AR	138	155	IAIDRYLAITSPFRYQSL	16	2127.16	Cyanopindolol	30	100221_B1AR_cyano_30min_1	3	5.80474	6604884	711.805
B1AR	69	81	IGSTQRLQTLTNL	12	1444.81	Unbound	0.25	260221_B1AR_unb_15sec_1	2	4.92563	2656247	725.221		B1AR	138	155	IAIDRYLAITSPFRYQSL	16	2127.16	Cyanopindolol	30	100221_B1AR_cyano_30min_2	3	5.86727	6864766	711.807
B1AR	69	81	IGSTQRLQTLTNL	12	1444.81	Unbound	0.25	260221_B1AR_unb_15sec_2	2	4.92939	4058972	725.275		B1AR	138	155	IAIDRYLAITSPFRYQSL	16	2127.16	Cyanopindolol	30	100221_B1AR_cyano_30min_3	3	5.81315	4545078	711.806
B1AR	69	81	IGSTQRLQTLTNL	12	1444.81	Unbound	0.25	260221_B1AR_unb_15sec_3	2	4.93234	3273594	725.229		B1AR	138	155	IAIDRYLAITSPFRYQSL	16	2127.16	Cyanopindolol	120	100221_B1AR_cyano_120min_1	3	5.82359	1939103	711.828
B1AR	69	81	IGSTQRLQTLTNL	12	1444.81	Unbound	2	260221_B1AR_unb_2min_1	2	4.93009	2724926	726.306		B1AR	138	155	IAIDRYLAITSPFRYQSL	16	2127.16	Cyanopindolol	120	100221_B1AR_cyano_120min_2	3	5.85014	1913367	711.855
B1AR	69	81	IGSTQRLQTLTNL	12	1444.81	Unbound	2	260221_B1AR_unb_2min_2	2	4.92678	3875257	726.297		B1AR	138	155	IAIDRYLAITSPFRYQSL	16	2127.16	Cyanopindolol	120	100221_B1AR_cyano_120min_1(repeat)	3	5.81557	1404159	711.876
B1AR	69	81	IGSTQRLQTLTNL	12	1444.81	Unbound	2	260221_B1AR_unb_2min_3	2	4.92819	2406098	726.37		B1AR	138	155	IAIDRYLAITSPFRYQSL	16	2127.16	Unbound	0	100221_B1AR_dualp	3	5.80204	2016899	710.147
B1AR	69	81	IGSTQRLQTLTNL	12	1444.81	Unbound	30	260221_B1AR_unb_30min_1	2	4.91763	2907523	726.697		B1AR	138	155	IAIDRYLAITSPFRYQSL	16	2127.16	Unbound	0	121120_B1AR_dualp	3	5.79966	492116	710.126
B1AR	69	81	IGSTQRLQTLTNL	12	1444.81	Unbound	30	260221_B1AR_unb_30min_2	2	4.91569	3194164	726.769		B1AR	138	155	IAIDRYLAITSPFRYQSL	16	2127.16	Unbound	0.25	100221_B1AR_unb_15sec_1	3	5.79857	1692982	711.42
B1AR	69	81	IGSTQRLQTLTNL	12	1444.81	Unbound	30	260221_B1AR_unb_30min_3	2	4.93247	3220918	726.704		B1AR	138	155	IAIDRYLAITSPFRYQSL	16	2127.16	Unbound	0.25	100221_B1AR_unb_15sec_2	3	5.80997	1718617	711.445
B1AR	69	81	IGSTQRLQTLTNL	12	1444.81	Unbound	120	260221_B1AR_unb_120min_1	2	4.92086	3104236	726.773		B1AR	138	155	IAIDRYLAITSPFRYQSL	16	2127.16	Unbound	0.25	100221_B1AR_unb_15sec_3	3	5.80053	1023591	711.443
B1AR	69	81	IGSTQRLQTLTNL	12	1444.81	Unbound	120	260221_B1AR_unb_120min_2	2	4.92596	3606233	726.816		B1AR	138	155	IAIDRYLAITSPFRYQSL	16	2127.16	Unbound	2	100221_B1AR_unb_2min_1	3	5.81351	1344999	711.581
B1AR	69	81	IGSTQRLQTLTNL	12	1444.81	Unbound	120	260221_B1AR_unb_120min_3	2	4.92299	3367492	726.707		B1AR	138	155	IAIDRYLAITSPFRYQSL	16	2127.16	Unbound	2	100221_B1AR_unb_2min_2	3	5.81194	1464342	711.574
B1AR	75	81	LQTLTNL	6	802.467	Carazolol	0	100221_B1AR_dualp	1	5.07737	390183	802.864		B1AR	138	155	IAIDRYLAITSPFRYQSL	16	2127.16	Unbound	2	100221_B1AR_unb_2min_3	3	5.79923	1914648	711.607
B1AR	75	81	LQTLTNL	6	802.467	Carazolol	0	121120_B1AR_dualp	1	5.06985	117224	802.869		B1AR	138	155	IAIDRYLAITSPFRYQSL	16	2127.16	Unbound	30	100221_B1AR_unb_30min_1	3	5.79085	9539824	711.798
B1AR	75	81	LQTLTNL	6	802.467	Carazolol	0.25	260221_B1AR__caraz_15sec_2	1	5.10257	80314	804.579		B1AR	138	155	IAIDRYLAITSPFRYQSL	16	2127.16	Unbound	30	100221_B1AR_unb_30min_2	3	5.80316	2224532	711.803
B1AR	75	81	LQTLTNL	6	802.467	Carazolol	0.25	260221_B1AR__caraz_15sec_3	1	5.10841	80691	804.579		B1AR	138	155	IAIDRYLAITSPFRYQSL	16	2127.16	Unbound	30	100221_B1AR_unb_30min_3	3	5.82834	5413151	711.801
B1AR	75	81	LQTLTNL	6	802.467	Carazolol	2	260221_B1AR__caraz_2min_1	1	5.10467	79139	805.807		B1AR	138	155	IAIDRYLAITSPFRYQSL	16	2127.16	Unbound	120	100221_B1AR_unb_120min_1	3	5.82798	2695634	711.848
B1AR	75	81	LQTLTNL	6	802.467	Carazolol	2	260221_B1AR__caraz_2min_2	1	5.11271	75220	805.882		B1AR	138	155	IAIDRYLAITSPFRYQSL	16	2127.16	Unbound	120	100221_B1AR_unb_120min_2	3	5.83348	3482894	711.85
B1AR	75	81	LQTLTNL	6	802.467	Carazolol	2	260221_B1AR__caraz_2min_3	1	5.09744	80183	805.917		B1AR	138	155	IAIDRYLAITSPFRYQSL	16	2127.16	Unbound	120	100221_B1AR_unb_120min_3	3	5.82072	2420874	711.846
B1AR	75	81	LQTLTNL	6	802.467	Carazolol	30	260221_B1AR__caraz_30min_1	1	5.09984	100587	806.579		B1AR	139	146	AIDRYLAI	7	934.536	Cyanopindolol	0	100221_B1AR_dualp	2	4.91894	504254	468.056
B1AR	75	81	LQTLTNL	6	802.467	Carazolol	30	260221_B1AR__caraz_30min_2	1	5.10642	96524	806.632		B1AR	139	146	AIDRYLAI	7	934.536	Cyanopindolol	0	121120_B1AR_dualp	2	4.91518	159597	467.947
B1AR	75	81	LQTLTNL	6	802.467	Carazolol	30	260221_B1AR__caraz_30min_3	1	5.11591	105382	806.59		B1AR	139	146	AIDRYLAI	7	934.536	Cyanopindolol	0.25	100221_B1AR_cyano_15sec_1	2	4.91324	417708	468.07
B1AR	75	81	LQTLTNL	6	802.467	Carazolol	120	260221_B1AR__caraz_120min_1	1	5.10185	95246	806.574		B1AR	139	146	AIDRYLAI	7	934.536	Cyanopindolol	0.25	100221_B1AR_cyano_15sec_2	2	4.91871	396266	468.085
B1AR	75	81	LQTLTNL	6	802.467	Carazolol	120	260221_B1AR__caraz_120min_2	1	5.10652	92968	806.606		B1AR	139	146	AIDRYLAI	7	934.536	Cyanopindolol	0.25	100221_B1AR_cyano_15sec_3	2	4.91322	430606	468.041
B1AR	75	81	LQTLTNL	6	802.467	Carazolol	120	260221_B1AR__caraz_120min_3	1	5.10976	98482	806.582		B1AR	139	146	AIDRYLAI	7	934.536	Cyanopindolol	2	100221_B1AR_cyano_2min_1	2	4.91437	378201	468.012
B1AR	75	81	LQTLTNL	6	802.467	Carvedilol	0	100221_B1AR_dualp	1	5.07737	390183	802.864		B1AR	139	146	AIDRYLAI	7	934.536	Cyanopindolol	2	100221_B1AR_cyano_2min_2	2	4.91871	381516	468.058
B1AR	75	81	LQTLTNL	6	802.467	Carvedilol	0	121120_B1AR_dualp	1	5.06985	117224	802.869		B1AR	139	146	AIDRYLAI	7	934.536	Cyanopindolol	2	100221_B1AR_cyano_2min_3	2	4.9056	324313	468.037
B1AR	75	81	LQTLTNL	6	802.467	Carvedilol	0.25	260221_B1AR__carve_15sec_2	1	5.10392	75696	804.569		B1AR	139	146	AIDRYLAI	7	934.536	Cyanopindolol	30	100221_B1AR_cyano_30min_1	2	4.91208	714393	468.089
B1AR	75	81	LQTLTNL	6	802.467	Carvedilol	0.25	260221_B1AR__carve_15sec_3	1	5.11154	80011	804.557		B1AR	139	146	AIDRYLAI	7	934.536	Cyanopindolol	30	100221_B1AR_cyano_30min_2	2	4.92263	669321	468.124
B1AR	75	81	LQTLTNL	6	802.467	Carvedilol	2	260221_B1AR__carve_2min_1	1	5.10506	74956	805.809		B1AR	139	146	AIDRYLAI	7	934.536	Cyanopindolol	30	100221_B1AR_cyano_30min_3	2	4.97142	569953	468.133
B1AR	75	81	LQTLTNL	6	802.467	Carvedilol	2	260221_B1AR__carve_2min_2	1	5.09164	76180	805.837		B1AR	139	146	AIDRYLAI	7	934.536	Cyanopindolol	120	100221_B1AR_cyano_120min_1	2	4.93937	458298	468.147
B1AR	75	81	LQTLTNL	6	802.467	Carvedilol	2	260221_B1AR__carve_2min_3	1	5.1068	77634	805.814		B1AR	139	146	AIDRYLAI	7	934.536	Cyanopindolol	120	100221_B1AR_cyano_120min_2	2	4.94538	435870	468.175
B1AR	75	81	LQTLTNL	6	802.467	Carvedilol	30	260221_B1AR__carve_30min_1	1	5.09668	87324	806.6		B1AR	139	146	AIDRYLAI	7	934.536	Cyanopindolol	120	100221_B1AR_cyano_120min_1(repeat)	2	4.92321	447398	468.068
B1AR	75	81	LQTLTNL	6	802.467	Carvedilol	30	260221_B1AR__carve_30min_2	1	5.10388	96366	806.518		B1AR	139	146	AIDRYLAI	7	934.536	Unbound	0	100221_B1AR_dualp	2	4.91894	504254	468.056
B1AR	75	81	LQTLTNL	6	802.467	Carvedilol	30	260221_B1AR__carve_30min_3	1	5.1075	92967	806.538		B1AR	139	146	AIDRYLAI	7	934.536	Unbound	0	121120_B1AR_dualp	2	4.91518	159597	467.947
B1AR	75	81	LQTLTNL	6	802.467	Carvedilol	120	260221_B1AR__carve_120min_1	1	5.09305	99056	806.632		B1AR	139	146	AIDRYLAI	7	934.536	Unbound	0.25	100221_B1AR_unb_15sec_1	2	4.92069	499123	468.138
B1AR	75	81	LQTLTNL	6	802.467	Carvedilol	120	260221_B1AR__carve_120min_2	1	5.1035	106780	806.606		B1AR	139	146	AIDRYLAI	7	934.536	Unbound	0.25	100221_B1AR_unb_15sec_2	2	4.9251	567824	468.11
B1AR	75	81	LQTLTNL	6	802.467	Carvedilol	120	260221_B1AR__carve_120min_3	1	5.10165	86464	806.631		B1AR	139	146	AIDRYLAI	7	934.536	Unbound	0.25	100221_B1AR_unb_15sec_3	2	4.92112	428144	468.046
B1AR	75	81	LQTLTNL	6	802.467	Unbound	0	100221_B1AR_dualp	1	5.07737	390183	802.864		B1AR	139	146	AIDRYLAI	7	934.536	Unbound	2	100221_B1AR_unb_2min_1	2	4.92225	471755	468.057
B1AR	75	81	LQTLTNL	6	802.467	Unbound	0	121120_B1AR_dualp	1	5.06985	117224	802.869		B1AR	139	146	AIDRYLAI	7	934.536	Unbound	2	100221_B1AR_unb_2min_2	2	4.92434	350640	468.109
B1AR	75	81	LQTLTNL	6	802.467	Unbound	0.25	260221_B1AR_unb_15sec_2	1	5.11119	86040	804.659		B1AR	139	146	AIDRYLAI	7	934.536	Unbound	2	100221_B1AR_unb_2min_3	2	4.91806	465166	468.068
B1AR	75	81	LQTLTNL	6	802.467	Unbound	0.25	260221_B1AR_unb_15sec_3	1	5.10954	77907	804.711		B1AR	139	146	AIDRYLAI	7	934.536	Unbound	30	100221_B1AR_unb_30min_1	2	4.91333	926778	468.085
B1AR	75	81	LQTLTNL	6	802.467	Unbound	2	260221_B1AR_unb_2min_1	1	5.10561	68241	806.004		B1AR	139	146	AIDRYLAI	7	934.536	Unbound	30	100221_B1AR_unb_30min_2	2	4.93189	513171	468.158
B1AR	75	81	LQTLTNL	6	802.467	Unbound	2	260221_B1AR_unb_2min_2	1	5.10234	89364	805.976		B1AR	139	146	AIDRYLAI	7	934.536	Unbound	30	100221_B1AR_unb_30min_3	2	4.94238	494424	468.176
B1AR	75	81	LQTLTNL	6	802.467	Unbound	2	260221_B1AR_unb_2min_3	1	5.10217	69959	805.922		B1AR	139	146	AIDRYLAI	7	934.536	Unbound	120	100221_B1AR_unb_120min_1	2	4.93408	491393	468.135
B1AR	75	81	LQTLTNL	6	802.467	Unbound	30	260221_B1AR_unb_30min_1	1	5.09692	92533	806.567		B1AR	139	146	AIDRYLAI	7	934.536	Unbound	120	100221_B1AR_unb_120min_2	2	4.93278	563561	468.136
B1AR	75	81	LQTLTNL	6	802.467	Unbound	30	260221_B1AR_unb_30min_2	1	5.09469	92151	806.613		B1AR	139	146	AIDRYLAI	7	934.536	Unbound	120	100221_B1AR_unb_120min_3	2	4.93589	554662	468.126
B1AR	75	81	LQTLTNL	6	802.467	Unbound	30	260221_B1AR_unb_30min_3	1	5.1033	111547	806.57		B1AR	140	151	IDRYLAITSPFR	10	1451.8	Cyanopindolol	0	100221_B1AR_dualp	3	5.0894	274844	484.876
B1AR	75	81	LQTLTNL	6	802.467	Unbound	120	260221_B1AR_unb_120min_1	1	5.09702	100507	806.593		B1AR	140	151	IDRYLAITSPFR	10	1451.8	Cyanopindolol	0	121120_B1AR_dualp	3	5.0798	95858	484.874
B1AR	75	81	LQTLTNL	6	802.467	Unbound	120	260221_B1AR_unb_120min_2	1	5.10558	97267	806.503		B1AR	140	151	IDRYLAITSPFR	10	1451.8	Cyanopindolol	0.25	100221_B1AR_cyano_15sec_1	3	5.07382	252490	485.501
B1AR	75	81	LQTLTNL	6	802.467	Unbound	120	260221_B1AR_unb_120min_3	1	5.10746	97719	806.549		B1AR	140	151	IDRYLAITSPFR	10	1451.8	Cyanopindolol	0.25	100221_B1AR_cyano_15sec_2	3	5.08481	268105	485.521
B1AR	82	88	FITSLAC	6	754.38	Carazolol	0	100221_B1AR_dualp	1	5.60402	474279	754.768		B1AR	140	151	IDRYLAITSPFR	10	1451.8	Cyanopindolol	0.25	100221_B1AR_cyano_15sec_3	3	5.08581	283934	485.518
B1AR	82	88	FITSLAC	6	754.38	Carazolol	0	121120_B1AR_dualp	1	5.60026	571436	754.811		B1AR	140	151	IDRYLAITSPFR	10	1451.8	Cyanopindolol	2	100221_B1AR_cyano_2min_1	3	5.08287	288393	485.556
B1AR	82	88	FITSLAC	6	754.38	Carazolol	0.25	260221_B1AR__caraz_15sec_2	1	5.62143	54708	758.88		B1AR	140	151	IDRYLAITSPFR	10	1451.8	Cyanopindolol	2	100221_B1AR_cyano_2min_2	3	5.08715	374779	485.525
B1AR	82	88	FITSLAC	6	754.38	Carazolol	0.25	260221_B1AR__caraz_15sec_3	1	5.62466	52910	758.925		B1AR	140	151	IDRYLAITSPFR	10	1451.8	Cyanopindolol	2	100221_B1AR_cyano_2min_3	3	5.07742	262173	485.535
B1AR	82	88	FITSLAC	6	754.38	Carazolol	2	260221_B1AR__caraz_2min_1	1	5.63106	52228	758.896		B1AR	140	151	IDRYLAITSPFR	10	1451.8	Cyanopindolol	30	100221_B1AR_cyano_30min_1	3	5.08251	158227	485.72
B1AR	82	88	FITSLAC	6	754.38	Carazolol	2	260221_B1AR__caraz_2min_2	1	5.63029	58876	758.915		B1AR	140	151	IDRYLAITSPFR	10	1451.8	Cyanopindolol	30	100221_B1AR_cyano_30min_2	3	5.09463	169989	485.717
B1AR	82	88	FITSLAC	6	754.38	Carazolol	2	260221_B1AR__caraz_2min_3	1	5.61933	52992	758.93		B1AR	140	151	IDRYLAITSPFR	10	1451.8	Cyanopindolol	30	100221_B1AR_cyano_30min_3	3	5.12159	190102	485.723
B1AR	82	88	FITSLAC	6	754.38	Carazolol	30	260221_B1AR__caraz_30min_1	1	5.61113	48562	758.842		B1AR	140	151	IDRYLAITSPFR	10	1451.8	Cyanopindolol	120	100221_B1AR_cyano_120min_1	3	5.10364	208549	485.749
B1AR	82	88	FITSLAC	6	754.38	Carazolol	30	260221_B1AR__caraz_30min_2	1	5.62329	40277	758.671		B1AR	140	151	IDRYLAITSPFR	10	1451.8	Cyanopindolol	120	100221_B1AR_cyano_120min_2	3	5.10415	212384	485.783
B1AR	82	88	FITSLAC	6	754.38	Carazolol	30	260221_B1AR__caraz_30min_3	1	5.62698	46340	758.704		B1AR	140	151	IDRYLAITSPFR	10	1451.8	Cyanopindolol	120	100221_B1AR_cyano_120min_1(repeat)	3	5.08302	207621	485.743
B1AR	82	88	FITSLAC	6	754.38	Carazolol	120	260221_B1AR__caraz_120min_1	1	5.62417	55005	758.767		B1AR	140	151	IDRYLAITSPFR	10	1451.8	Unbound	0	100221_B1AR_dualp	3	5.0894	274844	484.876
B1AR	82	88	FITSLAC	6	754.38	Carazolol	120	260221_B1AR__caraz_120min_2	1	5.62012	43111	758.777		B1AR	140	151	IDRYLAITSPFR	10	1451.8	Unbound	0	121120_B1AR_dualp	3	5.0798	95858	484.874
B1AR	82	88	FITSLAC	6	754.38	Carazolol	120	260221_B1AR__caraz_120min_3	1	5.6163	45053	758.792		B1AR	140	151	IDRYLAITSPFR	10	1451.8	Unbound	0.25	100221_B1AR_unb_15sec_1	3	5.0888	273236	485.476
B1AR	82	88	FITSLAC	6	754.38	Carvedilol	0	100221_B1AR_dualp	1	5.60402	474279	754.768		B1AR	140	151	IDRYLAITSPFR	10	1451.8	Unbound	0.25	100221_B1AR_unb_15sec_2	3	5.0994	299074	485.467
B1AR	82	88	FITSLAC	6	754.38	Carvedilol	0	121120_B1AR_dualp	1	5.60026	571436	754.811		B1AR	140	151	IDRYLAITSPFR	10	1451.8	Unbound	0.25	100221_B1AR_unb_15sec_3	3	5.09211	259050	485.477
B1AR	82	88	FITSLAC	6	754.38	Carvedilol	0.25	260221_B1AR__carve_15sec_2	1	5.63221	45188	758.878		B1AR	140	151	IDRYLAITSPFR	10	1451.8	Unbound	2	100221_B1AR_unb_2min_1	3	5.0912	312734	485.558
B1AR	82	88	FITSLAC	6	754.38	Carvedilol	0.25	260221_B1AR__carve_15sec_3	1	5.6422	39122	758.933		B1AR	140	151	IDRYLAITSPFR	10	1451.8	Unbound	2	100221_B1AR_unb_2min_2	3	5.09881	314669	485.567
B1AR	82	88	FITSLAC	6	754.38	Carvedilol	2	260221_B1AR__carve_2min_1	1	5.63604	43922	758.798		B1AR	140	151	IDRYLAITSPFR	10	1451.8	Unbound	2	100221_B1AR_unb_2min_3	3	5.09042	296329	485.549
B1AR	82	88	FITSLAC	6	754.38	Carvedilol	2	260221_B1AR__carve_2min_2	1	5.62488	37607	758.775		B1AR	140	151	IDRYLAITSPFR	10	1451.8	Unbound	30	100221_B1AR_unb_30min_1	3	5.0846	217757	485.712
B1AR	82	88	FITSLAC	6	754.38	Carvedilol	2	260221_B1AR__carve_2min_3	1	5.63418	36728	758.831		B1AR	140	151	IDRYLAITSPFR	10	1451.8	Unbound	30	100221_B1AR_unb_30min_2	3	5.09834	202704	485.717
B1AR	82	88	FITSLAC	6	754.38	Carvedilol	30	260221_B1AR__carve_30min_1	1	5.63148	36953	758.703		B1AR	140	151	IDRYLAITSPFR	10	1451.8	Unbound	30	100221_B1AR_unb_30min_3	3	5.10893	188644	485.72
B1AR	82	88	FITSLAC	6	754.38	Carvedilol	30	260221_B1AR__carve_30min_2	1	5.63425	36734	758.92		B1AR	140	151	IDRYLAITSPFR	10	1451.8	Unbound	120	100221_B1AR_unb_120min_1	3	5.10784	200557	485.807
B1AR	82	88	FITSLAC	6	754.38	Carvedilol	30	260221_B1AR__carve_30min_3	1	5.6382	24470	758.856		B1AR	140	151	IDRYLAITSPFR	10	1451.8	Unbound	120	100221_B1AR_unb_120min_2	3	5.11163	203011	485.785
B1AR	82	88	FITSLAC	6	754.38	Carvedilol	120	260221_B1AR__carve_120min_1	1	5.6226	38756	758.823		B1AR	140	151	IDRYLAITSPFR	10	1451.8	Unbound	120	100221_B1AR_unb_120min_3	3	5.10986	215265	485.802
B1AR	82	88	FITSLAC	6	754.38	Carvedilol	120	260221_B1AR__carve_120min_2	1	5.62274	41019	758.711		B1AR	140	152	IDRYLAITSPFRY	11	1614.86	Cyanopindolol	0	100221_B1AR_dualp	2	4.63199	59536	808.168
B1AR	82	88	FITSLAC	6	754.38	Carvedilol	120	260221_B1AR__carve_120min_3	1	5.63564	34462	758.763		B1AR	140	152	IDRYLAITSPFRY	11	1614.86	Cyanopindolol	0	121120_B1AR_dualp	2	4.63672	81713	808.18
B1AR	82	88	FITSLAC	6	754.38	Unbound	0	100221_B1AR_dualp	1	5.60402	474279	754.768		B1AR	140	152	IDRYLAITSPFRY	11	1614.86	Cyanopindolol	0.25	100221_B1AR_cyano_15sec_1	2	4.63305	70284	810.408
B1AR	82	88	FITSLAC	6	754.38	Unbound	0	121120_B1AR_dualp	1	5.60026	571436	754.811		B1AR	140	152	IDRYLAITSPFRY	11	1614.86	Cyanopindolol	0.25	100221_B1AR_cyano_15sec_2	2	4.63434	73427	810.411
B1AR	82	88	FITSLAC	6	754.38	Unbound	0.25	260221_B1AR_unb_15sec_2	1	5.64002	62873	759		B1AR	140	152	IDRYLAITSPFRY	11	1614.86	Cyanopindolol	0.25	100221_B1AR_cyano_15sec_3	2	4.63985	78082	810.41
B1AR	82	88	FITSLAC	6	754.38	Unbound	0.25	260221_B1AR_unb_15sec_3	1	5.63397	55108	758.949		B1AR	140	152	IDRYLAITSPFRY	11	1614.86	Cyanopindolol	2	100221_B1AR_cyano_2min_1	2	4.64419	77063	811.006
B1AR	82	88	FITSLAC	6	754.38	Unbound	2	260221_B1AR_unb_2min_1	1	5.63672	57092	758.966		B1AR	140	152	IDRYLAITSPFRY	11	1614.86	Cyanopindolol	2	100221_B1AR_cyano_2min_2	2	4.64103	58038	811.093
B1AR	82	88	FITSLAC	6	754.38	Unbound	2	260221_B1AR_unb_2min_2	1	5.63269	67380	758.847		B1AR	140	152	IDRYLAITSPFRY	11	1614.86	Cyanopindolol	2	100221_B1AR_cyano_2min_3	2	4.63331	35591	811.018
B1AR	82	88	FITSLAC	6	754.38	Unbound	2	260221_B1AR_unb_2min_3	1	5.63639	63723	758.825		B1AR	140	152	IDRYLAITSPFRY	11	1614.86	Cyanopindolol	30	100221_B1AR_cyano_30min_1	2	4.64187	73051	811.176
B1AR	82	88	FITSLAC	6	754.38	Unbound	30	260221_B1AR_unb_30min_1	1	5.6226	71756	758.733		B1AR	140	152	IDRYLAITSPFRY	11	1614.86	Cyanopindolol	30	100221_B1AR_cyano_30min_2	2	4.64591	56476	811.148
B1AR	82	88	FITSLAC	6	754.38	Unbound	30	260221_B1AR_unb_30min_2	1	5.6279	55646	758.709		B1AR	140	152	IDRYLAITSPFRY	11	1614.86	Cyanopindolol	30	100221_B1AR_cyano_30min_3	2	4.65863	66191	811.247
B1AR	82	88	FITSLAC	6	754.38	Unbound	30	260221_B1AR_unb_30min_3	1	5.63783	70575	758.909		B1AR	140	152	IDRYLAITSPFRY	11	1614.86	Cyanopindolol	120	100221_B1AR_cyano_120min_1	2	4.66483	62086	811.364
B1AR	82	88	FITSLAC	6	754.38	Unbound	120	260221_B1AR_unb_120min_1	1	5.63319	59432	758.782		B1AR	140	152	IDRYLAITSPFRY	11	1614.86	Cyanopindolol	120	100221_B1AR_cyano_120min_2	2	4.66767	56210	811.405
B1AR	82	88	FITSLAC	6	754.38	Unbound	120	260221_B1AR_unb_120min_2	1	5.63908	59074	758.737		B1AR	140	152	IDRYLAITSPFRY	11	1614.86	Cyanopindolol	120	100221_B1AR_cyano_120min_1(repeat)	2	4.6579	34558	811.363
B1AR	82	88	FITSLAC	6	754.38	Unbound	120	260221_B1AR_unb_120min_3	1	5.63378	64716	758.855		B1AR	140	152	IDRYLAITSPFRY	11	1614.86	Unbound	0	100221_B1AR_dualp	2	4.63199	59536	808.168
B1AR	95	104	LLVVPFGATL	8	1029.63	Carazolol	0	100221_B1AR_dualp	1	6.54456	1225375	1030.21		B1AR	140	152	IDRYLAITSPFRY	11	1614.86	Unbound	0	121120_B1AR_dualp	2	4.63672	81713	808.18
B1AR	95	104	LLVVPFGATL	8	1029.63	Carazolol	0	121120_B1AR_dualp	1	6.53839	524636	1030.19		B1AR	140	152	IDRYLAITSPFRY	11	1614.86	Unbound	0.25	100221_B1AR_unb_15sec_1	2	4.63415	98859	810.44
B1AR	95	104	LLVVPFGATL	8	1029.63	Carazolol	0.25	260221_B1AR__caraz_15sec_1	1	6.56208	531307	1030.32		B1AR	140	152	IDRYLAITSPFRY	11	1614.86	Unbound	0.25	100221_B1AR_unb_15sec_2	2	4.64717	109389	810.334
B1AR	95	104	LLVVPFGATL	8	1029.63	Carazolol	0.25	260221_B1AR__caraz_15sec_2	1	6.58534	549057	1030.3		B1AR	140	152	IDRYLAITSPFRY	11	1614.86	Unbound	0.25	100221_B1AR_unb_15sec_3	2	4.65195	59252	810.492
B1AR	95	104	LLVVPFGATL	8	1029.63	Carazolol	0.25	260221_B1AR__caraz_15sec_3	1	6.56445	523777	1030.29		B1AR	140	152	IDRYLAITSPFRY	11	1614.86	Unbound	2	100221_B1AR_unb_2min_1	2	4.63818	98045	810.995
B1AR	95	104	LLVVPFGATL	8	1029.63	Carazolol	2	260221_B1AR__caraz_2min_1	1	6.57218	682886	1030.45		B1AR	140	152	IDRYLAITSPFRY	11	1614.86	Unbound	2	100221_B1AR_unb_2min_2	2	4.6424	64224	811.081
B1AR	95	104	LLVVPFGATL	8	1029.63	Carazolol	2	260221_B1AR__caraz_2min_2	1	6.57499	565593	1030.42		B1AR	140	152	IDRYLAITSPFRY	11	1614.86	Unbound	2	100221_B1AR_unb_2min_3	2	4.63172	107954	811.056
B1AR	95	104	LLVVPFGATL	8	1029.63	Carazolol	2	260221_B1AR__caraz_2min_3	1	6.56695	623531	1030.45		B1AR	140	152	IDRYLAITSPFRY	11	1614.86	Unbound	30	100221_B1AR_unb_30min_1	2	4.64456	46004	811.26
B1AR	95	104	LLVVPFGATL	8	1029.63	Carazolol	30	260221_B1AR__caraz_30min_1	1	6.56932	670828	1031.06		B1AR	140	152	IDRYLAITSPFRY	11	1614.86	Unbound	30	100221_B1AR_unb_30min_2	2	4.65645	56263	811.242
B1AR	95	104	LLVVPFGATL	8	1029.63	Carazolol	30	260221_B1AR__caraz_30min_2	1	6.57129	539613	1031.07		B1AR	140	152	IDRYLAITSPFRY	11	1614.86	Unbound	30	100221_B1AR_unb_30min_3	2	4.66459	41534	811.229
B1AR	95	104	LLVVPFGATL	8	1029.63	Carazolol	30	260221_B1AR__caraz_30min_3	1	6.57455	596116	1031.03		B1AR	140	152	IDRYLAITSPFRY	11	1614.86	Unbound	120	100221_B1AR_unb_120min_1	2	4.65234	49958	811.362
B1AR	95	104	LLVVPFGATL	8	1029.63	Carazolol	120	260221_B1AR__caraz_120min_1	1	6.57068	664121	1031.49		B1AR	140	152	IDRYLAITSPFRY	11	1614.86	Unbound	120	100221_B1AR_unb_120min_2	2	4.66239	58539	811.393
B1AR	95	104	LLVVPFGATL	8	1029.63	Carazolol	120	260221_B1AR__caraz_120min_2	1	6.56893	526289	1031.48		B1AR	140	152	IDRYLAITSPFRY	11	1614.86	Unbound	120	100221_B1AR_unb_120min_3	2	4.65397	48400	811.372
B1AR	95	104	LLVVPFGATL	8	1029.63	Carazolol	120	260221_B1AR__caraz_120min_3	1	6.57162	583516	1031.47		B1AR	140	153	IDRYLAITSPFRYQ	12	1742.92	Cyanopindolol	0	100221_B1AR_dualp	3	5.21816	173998	581.981
B1AR	95	104	LLVVPFGATL	8	1029.63	Carvedilol	0	100221_B1AR_dualp	1	6.54456	1225375	1030.21		B1AR	140	153	IDRYLAITSPFRYQ	12	1742.92	Cyanopindolol	0	121120_B1AR_dualp	3	5.2135	85355	581.991
B1AR	95	104	LLVVPFGATL	8	1029.63	Carvedilol	0	121120_B1AR_dualp	1	6.53839	524636	1030.19		B1AR	140	153	IDRYLAITSPFRYQ	12	1742.92	Cyanopindolol	0.25	100221_B1AR_cyano_15sec_1	3	5.20443	142274	583.039
B1AR	95	104	LLVVPFGATL	8	1029.63	Carvedilol	0.25	260221_B1AR__carve_15sec_1	1	6.55787	494951	1030.29		B1AR	140	153	IDRYLAITSPFRYQ	12	1742.92	Cyanopindolol	0.25	100221_B1AR_cyano_15sec_2	3	5.21142	123805	583.064
B1AR	95	104	LLVVPFGATL	8	1029.63	Carvedilol	0.25	260221_B1AR__carve_15sec_2	1	6.55653	591047	1030.27		B1AR	140	153	IDRYLAITSPFRYQ	12	1742.92	Cyanopindolol	0.25	100221_B1AR_cyano_15sec_3	3	5.2107	122544	583.014
B1AR	95	104	LLVVPFGATL	8	1029.63	Carvedilol	0.25	260221_B1AR__carve_15sec_3	1	6.57515	554668	1030.27		B1AR	140	153	IDRYLAITSPFRYQ	12	1742.92	Cyanopindolol	2	100221_B1AR_cyano_2min_1	3	5.20869	122304	583.246
B1AR	95	104	LLVVPFGATL	8	1029.63	Carvedilol	2	260221_B1AR__carve_2min_1	1	6.56776	639325	1030.37		B1AR	140	153	IDRYLAITSPFRYQ	12	1742.92	Cyanopindolol	2	100221_B1AR_cyano_2min_2	3	5.20963	120847	583.241
B1AR	95	104	LLVVPFGATL	8	1029.63	Carvedilol	2	260221_B1AR__carve_2min_2	1	6.60666	609904	1030.37		B1AR	140	153	IDRYLAITSPFRYQ	12	1742.92	Cyanopindolol	2	100221_B1AR_cyano_2min_3	3	5.20018	107835	583.219
B1AR	95	104	LLVVPFGATL	8	1029.63	Carvedilol	2	260221_B1AR__carve_2min_3	1	6.57052	589246	1030.38		B1AR	140	153	IDRYLAITSPFRYQ	12	1742.92	Cyanopindolol	30	100221_B1AR_cyano_30min_1	3	5.20222	86513	583.356
B1AR	95	104	LLVVPFGATL	8	1029.63	Carvedilol	30	260221_B1AR__carve_30min_1	1	6.58961	591734	1030.77		B1AR	140	153	IDRYLAITSPFRYQ	12	1742.92	Cyanopindolol	30	100221_B1AR_cyano_30min_2	3	5.22202	101638	583.321
B1AR	95	104	LLVVPFGATL	8	1029.63	Carvedilol	30	260221_B1AR__carve_30min_2	1	6.56654	591125	1030.74		B1AR	140	153	IDRYLAITSPFRYQ	12	1742.92	Cyanopindolol	30	100221_B1AR_cyano_30min_3	3	5.24277	116231	583.295
B1AR	95	104	LLVVPFGATL	8	1029.63	Carvedilol	30	260221_B1AR__carve_30min_3	1	6.57264	600205	1030.79		B1AR	140	153	IDRYLAITSPFRYQ	12	1742.92	Cyanopindolol	120	100221_B1AR_cyano_120min_1	3	5.24159	95899	583.39
B1AR	95	104	LLVVPFGATL	8	1029.63	Carvedilol	120	260221_B1AR__carve_120min_1	1	6.56012	602242	1031.17		B1AR	140	153	IDRYLAITSPFRYQ	12	1742.92	Cyanopindolol	120	100221_B1AR_cyano_120min_2	3	5.23193	93911	583.389
B1AR	95	104	LLVVPFGATL	8	1029.63	Carvedilol	120	260221_B1AR__carve_120min_2	1	6.55773	550144	1031.16		B1AR	140	153	IDRYLAITSPFRYQ	12	1742.92	Cyanopindolol	120	100221_B1AR_cyano_120min_1(repeat)	3	5.21089	81811	583.436
B1AR	95	104	LLVVPFGATL	8	1029.63	Carvedilol	120	260221_B1AR__carve_120min_3	1	6.55875	524675	1031.15		B1AR	140	153	IDRYLAITSPFRYQ	12	1742.92	Unbound	0	100221_B1AR_dualp	3	5.21816	173998	581.981
B1AR	95	104	LLVVPFGATL	8	1029.63	Unbound	0	100221_B1AR_dualp	1	6.54456	1225375	1030.21		B1AR	140	153	IDRYLAITSPFRYQ	12	1742.92	Unbound	0	121120_B1AR_dualp	3	5.2135	85355	581.991
B1AR	95	104	LLVVPFGATL	8	1029.63	Unbound	0	121120_B1AR_dualp	1	6.53839	524636	1030.19		B1AR	140	153	IDRYLAITSPFRYQ	12	1742.92	Unbound	0.25	100221_B1AR_unb_15sec_1	3	5.21633	133975	583.054
B1AR	95	104	LLVVPFGATL	8	1029.63	Unbound	0.25	260221_B1AR_unb_15sec_1	1	6.57616	531119	1030.32		B1AR	140	153	IDRYLAITSPFRYQ	12	1742.92	Unbound	0.25	100221_B1AR_unb_15sec_2	3	5.22342	144437	583.06
B1AR	95	104	LLVVPFGATL	8	1029.63	Unbound	0.25	260221_B1AR_unb_15sec_2	1	6.57179	556417	1030.28		B1AR	140	153	IDRYLAITSPFRYQ	12	1742.92	Unbound	0.25	100221_B1AR_unb_15sec_3	3	5.22212	140642	583.024
B1AR	95	104	LLVVPFGATL	8	1029.63	Unbound	0.25	260221_B1AR_unb_15sec_3	1	6.57691	437301	1030.3		B1AR	140	153	IDRYLAITSPFRYQ	12	1742.92	Unbound	2	100221_B1AR_unb_2min_1	3	5.2181	136727	583.244
B1AR	95	104	LLVVPFGATL	8	1029.63	Unbound	2	260221_B1AR_unb_2min_1	1	6.57248	416684	1030.34		B1AR	140	153	IDRYLAITSPFRYQ	12	1742.92	Unbound	2	100221_B1AR_unb_2min_2	3	5.23019	112098	583.224
B1AR	95	104	LLVVPFGATL	8	1029.63	Unbound	2	260221_B1AR_unb_2min_2	1	6.57227	575555	1030.4		B1AR	140	153	IDRYLAITSPFRYQ	12	1742.92	Unbound	2	100221_B1AR_unb_2min_3	3	5.21176	166426	583.202
B1AR	95	104	LLVVPFGATL	8	1029.63	Unbound	2	260221_B1AR_unb_2min_3	1	6.56547	463540	1030.39		B1AR	140	153	IDRYLAITSPFRYQ	12	1742.92	Unbound	30	100221_B1AR_unb_30min_1	3	5.22014	99346	583.283
B1AR	95	104	LLVVPFGATL	8	1029.63	Unbound	30	260221_B1AR_unb_30min_1	1	6.56042	509533	1031.13		B1AR	140	153	IDRYLAITSPFRYQ	12	1742.92	Unbound	30	100221_B1AR_unb_30min_2	3	5.22709	112026	583.307
B1AR	95	104	LLVVPFGATL	8	1029.63	Unbound	30	260221_B1AR_unb_30min_2	1	6.57044	544385	1031.02		B1AR	140	153	IDRYLAITSPFRYQ	12	1742.92	Unbound	30	100221_B1AR_unb_30min_3	3	5.23889	117268	583.339
B1AR	95	104	LLVVPFGATL	8	1029.63	Unbound	30	260221_B1AR_unb_30min_3	1	6.57366	578125	1031.07		B1AR	140	153	IDRYLAITSPFRYQ	12	1742.92	Unbound	120	100221_B1AR_unb_120min_1	3	5.22816	101929	583.354
B1AR	95	104	LLVVPFGATL	8	1029.63	Unbound	120	260221_B1AR_unb_120min_1	1	6.56665	559157	1031.45		B1AR	140	153	IDRYLAITSPFRYQ	12	1742.92	Unbound	120	100221_B1AR_unb_120min_2	3	5.24064	105385	583.335
B1AR	95	104	LLVVPFGATL	8	1029.63	Unbound	120	260221_B1AR_unb_120min_2	1	6.57087	563413	1031.49		B1AR	140	153	IDRYLAITSPFRYQ	12	1742.92	Unbound	120	100221_B1AR_unb_120min_3	3	5.23952	94157	583.347
B1AR	95	104	LLVVPFGATL	8	1029.63	Unbound	120	260221_B1AR_unb_120min_3	1	6.56772	577121	1031.44		B1AR	140	154	IDRYLAITSPFRYQS	13	1829.95	Cyanopindolol	0	100221_B1AR_dualp	3	5.15956	573267	611.027
B1AR	96	103	LVVPFGAT	6	803.466	Carazolol	0	100221_B1AR_dualp	1	5.34855	29547456	803.811		B1AR	140	154	IDRYLAITSPFRYQS	13	1829.95	Cyanopindolol	0	121120_B1AR_dualp	3	5.15735	346435	610.998
B1AR	96	103	LVVPFGAT	6	803.466	Carazolol	0	121120_B1AR_dualp	1	5.34056	18645709	803.877		B1AR	140	154	IDRYLAITSPFRYQS	13	1829.95	Cyanopindolol	0.25	100221_B1AR_cyano_15sec_1	3	5.14399	607062	612.201
B1AR	96	103	LVVPFGAT	6	803.466	Carazolol	0.25	260221_B1AR__caraz_15sec_1	1	5.36031	15203110	803.894		B1AR	140	154	IDRYLAITSPFRYQS	13	1829.95	Cyanopindolol	0.25	100221_B1AR_cyano_15sec_2	3	5.15374	584969	612.18
B1AR	96	103	LVVPFGAT	6	803.466	Carazolol	0.25	260221_B1AR__caraz_15sec_2	1	5.36984	14966738	803.915		B1AR	140	154	IDRYLAITSPFRYQS	13	1829.95	Cyanopindolol	0.25	100221_B1AR_cyano_15sec_3	3	5.14791	554814	612.169
B1AR	96	103	LVVPFGAT	6	803.466	Carazolol	0.25	260221_B1AR__caraz_15sec_3	1	5.37259	13011950	803.921		B1AR	140	154	IDRYLAITSPFRYQS	13	1829.95	Cyanopindolol	2	100221_B1AR_cyano_2min_1	3	5.14667	599324	612.231
B1AR	96	103	LVVPFGAT	6	803.466	Carazolol	2	260221_B1AR__caraz_2min_1	1	5.36909	14704027	803.98		B1AR	140	154	IDRYLAITSPFRYQS	13	1829.95	Cyanopindolol	2	100221_B1AR_cyano_2min_2	3	5.15534	592922	612.236
B1AR	96	103	LVVPFGAT	6	803.466	Carazolol	2	260221_B1AR__caraz_2min_2	1	5.3743	11720636	804.033		B1AR	140	154	IDRYLAITSPFRYQS	13	1829.95	Cyanopindolol	2	100221_B1AR_cyano_2min_3	3	5.15485	555487	612.252
B1AR	96	103	LVVPFGAT	6	803.466	Carazolol	2	260221_B1AR__caraz_2min_3	1	5.36751	12968679	803.998		B1AR	140	154	IDRYLAITSPFRYQS	13	1829.95	Cyanopindolol	30	100221_B1AR_cyano_30min_1	3	5.14774	462860	612.479
B1AR	96	103	LVVPFGAT	6	803.466	Carazolol	30	260221_B1AR__caraz_30min_1	1	5.36119	13233014	804.54		B1AR	140	154	IDRYLAITSPFRYQS	13	1829.95	Cyanopindolol	30	100221_B1AR_cyano_30min_2	3	5.15911	478858	612.468
B1AR	96	103	LVVPFGAT	6	803.466	Carazolol	30	260221_B1AR__caraz_30min_2	1	5.37909	12675210	804.513		B1AR	140	154	IDRYLAITSPFRYQS	13	1829.95	Cyanopindolol	30	100221_B1AR_cyano_30min_3	3	5.18419	501270	612.459
B1AR	96	103	LVVPFGAT	6	803.466	Carazolol	30	260221_B1AR__caraz_30min_3	1	5.36996	14283404	804.5		B1AR	140	154	IDRYLAITSPFRYQS	13	1829.95	Cyanopindolol	120	100221_B1AR_cyano_120min_1	3	5.17249	460566	612.595
B1AR	96	103	LVVPFGAT	6	803.466	Carazolol	120	260221_B1AR__caraz_120min_1	1	5.36717	12670101	804.898		B1AR	140	154	IDRYLAITSPFRYQS	13	1829.95	Cyanopindolol	120	100221_B1AR_cyano_120min_2	3	5.17728	485797	612.572
B1AR	96	103	LVVPFGAT	6	803.466	Carazolol	120	260221_B1AR__caraz_120min_2	1	5.36533	13643129	804.874		B1AR	140	154	IDRYLAITSPFRYQS	13	1829.95	Cyanopindolol	120	100221_B1AR_cyano_120min_1(repeat)	3	5.15352	389018	612.574
B1AR	96	103	LVVPFGAT	6	803.466	Carazolol	120	260221_B1AR__caraz_120min_3	1	5.36943	14328353	804.806		B1AR	140	154	IDRYLAITSPFRYQS	13	1829.95	Unbound	0	100221_B1AR_dualp	3	5.15956	573267	611.027
B1AR	96	103	LVVPFGAT	6	803.466	Carvedilol	0	100221_B1AR_dualp	1	5.34855	29547456	803.811		B1AR	140	154	IDRYLAITSPFRYQS	13	1829.95	Unbound	0	121120_B1AR_dualp	3	5.15735	346435	610.998
B1AR	96	103	LVVPFGAT	6	803.466	Carvedilol	0	121120_B1AR_dualp	1	5.34056	18645709	803.877		B1AR	140	154	IDRYLAITSPFRYQS	13	1829.95	Unbound	0.25	100221_B1AR_unb_15sec_1	3	5.15685	612662	612.142
B1AR	96	103	LVVPFGAT	6	803.466	Carvedilol	0.25	260221_B1AR__carve_15sec_1	1	5.37363	13866604	803.896		B1AR	140	154	IDRYLAITSPFRYQS	13	1829.95	Unbound	0.25	100221_B1AR_unb_15sec_2	3	5.16087	712238	612.239
B1AR	96	103	LVVPFGAT	6	803.466	Carvedilol	0.25	260221_B1AR__carve_15sec_2	1	5.36584	13776619	803.891		B1AR	140	154	IDRYLAITSPFRYQS	13	1829.95	Unbound	0.25	100221_B1AR_unb_15sec_3	3	5.15544	562264	612.199
B1AR	96	103	LVVPFGAT	6	803.466	Carvedilol	0.25	260221_B1AR__carve_15sec_3	1	5.38079	12623898	803.859		B1AR	140	154	IDRYLAITSPFRYQS	13	1829.95	Unbound	2	100221_B1AR_unb_2min_1	3	5.15928	673892	612.26
B1AR	96	103	LVVPFGAT	6	803.466	Carvedilol	2	260221_B1AR__carve_2min_1	1	5.36545	14077355	803.976		B1AR	140	154	IDRYLAITSPFRYQS	13	1829.95	Unbound	2	100221_B1AR_unb_2min_2	3	5.16573	587890	612.289
B1AR	96	103	LVVPFGAT	6	803.466	Carvedilol	2	260221_B1AR__carve_2min_2	1	5.36255	14815275	803.908		B1AR	140	154	IDRYLAITSPFRYQS	13	1829.95	Unbound	2	100221_B1AR_unb_2min_3	3	5.15534	641475	612.252
B1AR	96	103	LVVPFGAT	6	803.466	Carvedilol	2	260221_B1AR__carve_2min_3	1	5.37739	14252261	803.936		B1AR	140	154	IDRYLAITSPFRYQS	13	1829.95	Unbound	30	100221_B1AR_unb_30min_1	3	5.16231	711630	612.496
B1AR	96	103	LVVPFGAT	6	803.466	Carvedilol	30	260221_B1AR__carve_30min_1	1	5.38018	12859012	804.246		B1AR	140	154	IDRYLAITSPFRYQS	13	1829.95	Unbound	30	100221_B1AR_unb_30min_2	3	5.16434	469428	612.501
B1AR	96	103	LVVPFGAT	6	803.466	Carvedilol	30	260221_B1AR__carve_30min_2	1	5.37955	13371722	804.253		B1AR	140	154	IDRYLAITSPFRYQS	13	1829.95	Unbound	30	100221_B1AR_unb_30min_3	3	5.17932	427195	612.497
B1AR	96	103	LVVPFGAT	6	803.466	Carvedilol	30	260221_B1AR__carve_30min_3	1	5.37878	14508304	804.124		B1AR	140	154	IDRYLAITSPFRYQS	13	1829.95	Unbound	120	100221_B1AR_unb_120min_1	3	5.17256	462296	612.596
B1AR	96	103	LVVPFGAT	6	803.466	Carvedilol	120	260221_B1AR__carve_120min_1	1	5.36278	12527167	804.58		B1AR	140	154	IDRYLAITSPFRYQS	13	1829.95	Unbound	120	100221_B1AR_unb_120min_2	3	5.18031	494676	612.612
B1AR	96	103	LVVPFGAT	6	803.466	Carvedilol	120	260221_B1AR__carve_120min_2	1	5.36373	12390033	804.575		B1AR	140	154	IDRYLAITSPFRYQS	13	1829.95	Unbound	120	100221_B1AR_unb_120min_3	3	5.17427	448586	612.574
B1AR	96	103	LVVPFGAT	6	803.466	Carvedilol	120	260221_B1AR__carve_120min_3	1	5.37859	13718461	804.558		B1AR	140	155	IDRYLAITSPFRYQSL	14	1943.04	Cyanopindolol	0	100221_B1AR_dualp	3	5.52298	4638608	648.698
B1AR	96	103	LVVPFGAT	6	803.466	Unbound	0	100221_B1AR_dualp	1	5.34855	29547456	803.811		B1AR	140	155	IDRYLAITSPFRYQSL	14	1943.04	Cyanopindolol	0	121120_B1AR_dualp	3	5.51526	1666952	648.666
B1AR	96	103	LVVPFGAT	6	803.466	Unbound	0	121120_B1AR_dualp	1	5.34056	18645709	803.877		B1AR	140	155	IDRYLAITSPFRYQSL	14	1943.04	Cyanopindolol	0.25	100221_B1AR_cyano_15sec_1	3	5.50271	1879226	650.022
B1AR	96	103	LVVPFGAT	6	803.466	Unbound	0.25	260221_B1AR_unb_15sec_1	1	5.36608	15585675	803.885		B1AR	140	155	IDRYLAITSPFRYQSL	14	1943.04	Cyanopindolol	0.25	100221_B1AR_cyano_15sec_2	3	5.50757	2213043	650.017
B1AR	96	103	LVVPFGAT	6	803.466	Unbound	0.25	260221_B1AR_unb_15sec_2	1	5.37849	11267555	803.944		B1AR	140	155	IDRYLAITSPFRYQSL	14	1943.04	Cyanopindolol	0.25	100221_B1AR_cyano_15sec_3	3	5.51417	1592960	649.991
B1AR	96	103	LVVPFGAT	6	803.466	Unbound	0.25	260221_B1AR_unb_15sec_3	1	5.38554	9708639	803.914		B1AR	140	155	IDRYLAITSPFRYQSL	14	1943.04	Cyanopindolol	2	100221_B1AR_cyano_2min_1	3	5.52251	2816600	650.18
B1AR	96	103	LVVPFGAT	6	803.466	Unbound	2	260221_B1AR_unb_2min_1	1	5.37659	9971543	803.957		B1AR	140	155	IDRYLAITSPFRYQSL	14	1943.04	Cyanopindolol	2	100221_B1AR_cyano_2min_2	3	5.52079	1785614	650.183
B1AR	96	103	LVVPFGAT	6	803.466	Unbound	2	260221_B1AR_unb_2min_2	1	5.37691	13356588	803.944		B1AR	140	155	IDRYLAITSPFRYQSL	14	1943.04	Cyanopindolol	2	100221_B1AR_cyano_2min_3	3	5.50005	1890644	650.18
B1AR	96	103	LVVPFGAT	6	803.466	Unbound	2	260221_B1AR_unb_2min_3	1	5.37241	10685174	803.922		B1AR	140	155	IDRYLAITSPFRYQSL	14	1943.04	Cyanopindolol	30	100221_B1AR_cyano_30min_1	3	5.51516	4448591	650.387
B1AR	96	103	LVVPFGAT	6	803.466	Unbound	30	260221_B1AR_unb_30min_1	1	5.36984	11914256	804.531		B1AR	140	155	IDRYLAITSPFRYQSL	14	1943.04	Cyanopindolol	30	100221_B1AR_cyano_30min_2	3	5.51831	3993600	650.42
B1AR	96	103	LVVPFGAT	6	803.466	Unbound	30	260221_B1AR_unb_30min_2	1	5.36186	11869655	804.505		B1AR	140	155	IDRYLAITSPFRYQSL	14	1943.04	Cyanopindolol	30	100221_B1AR_cyano_30min_3	3	5.53971	3596304	650.37
B1AR	96	103	LVVPFGAT	6	803.466	Unbound	30	260221_B1AR_unb_30min_3	1	5.38213	11682012	804.451		B1AR	140	155	IDRYLAITSPFRYQSL	14	1943.04	Cyanopindolol	120	100221_B1AR_cyano_120min_1	3	5.52673	2969316	650.537
B1AR	96	103	LVVPFGAT	6	803.466	Unbound	120	260221_B1AR_unb_120min_1	1	5.37156	11889492	804.839		B1AR	140	155	IDRYLAITSPFRYQSL	14	1943.04	Cyanopindolol	120	100221_B1AR_cyano_120min_2	3	5.52964	2164142	650.525
B1AR	96	103	LVVPFGAT	6	803.466	Unbound	120	260221_B1AR_unb_120min_2	1	5.37579	13269258	804.834		B1AR	140	155	IDRYLAITSPFRYQSL	14	1943.04	Cyanopindolol	120	100221_B1AR_cyano_120min_1(repeat)	3	5.53033	1419321	650.518
B1AR	96	103	LVVPFGAT	6	803.466	Unbound	120	260221_B1AR_unb_120min_3	1	5.37412	14010637	804.817		B1AR	140	155	IDRYLAITSPFRYQSL	14	1943.04	Unbound	0	100221_B1AR_dualp	3	5.52298	4638608	648.698
B1AR	96	104	LVVPFGATL	7	916.55	Carazolol	0	100221_B1AR_dualp	1	6.12397	111644404	917.161		B1AR	140	155	IDRYLAITSPFRYQSL	14	1943.04	Unbound	0	121120_B1AR_dualp	3	5.51526	1666952	648.666
B1AR	96	104	LVVPFGATL	7	916.55	Carazolol	0	121120_B1AR_dualp	1	6.11796	66338425	917.134		B1AR	140	155	IDRYLAITSPFRYQSL	14	1943.04	Unbound	0.25	100221_B1AR_unb_15sec_1	3	5.5154	4848011	650.057
B1AR	96	104	LVVPFGATL	7	916.55	Carazolol	0.25	260221_B1AR__caraz_15sec_1	1	6.10794	66039168	917.122		B1AR	140	155	IDRYLAITSPFRYQSL	14	1943.04	Unbound	0.25	100221_B1AR_unb_15sec_2	3	5.52164	6407927	650.079
B1AR	96	104	LVVPFGATL	7	916.55	Carazolol	0.25	260221_B1AR__caraz_15sec_2	1	6.11401	61281916	917.137		B1AR	140	155	IDRYLAITSPFRYQSL	14	1943.04	Unbound	0.25	100221_B1AR_unb_15sec_3	3	5.51166	2891346	650.052
B1AR	96	104	LVVPFGATL	7	916.55	Carazolol	0.25	260221_B1AR__caraz_15sec_3	1	6.11066	62231262	917.123		B1AR	140	155	IDRYLAITSPFRYQSL	14	1943.04	Unbound	2	100221_B1AR_unb_2min_1	3	5.51758	3451154	650.212
B1AR	96	104	LVVPFGATL	7	916.55	Carazolol	2	260221_B1AR__caraz_2min_1	1	6.10977	63261200	917.229		B1AR	140	155	IDRYLAITSPFRYQSL	14	1943.04	Unbound	2	100221_B1AR_unb_2min_2	3	5.53099	3231517	650.169
B1AR	96	104	LVVPFGATL	7	916.55	Carazolol	2	260221_B1AR__caraz_2min_2	1	6.11325	61750589	917.239		B1AR	140	155	IDRYLAITSPFRYQSL	14	1943.04	Unbound	2	100221_B1AR_unb_2min_3	3	5.52266	5592903	650.177
B1AR	96	104	LVVPFGATL	7	916.55	Carazolol	2	260221_B1AR__caraz_2min_3	1	6.10368	60613435	917.232		B1AR	140	155	IDRYLAITSPFRYQSL	14	1943.04	Unbound	30	100221_B1AR_unb_30min_1	3	5.52471	8677860	650.375
B1AR	96	104	LVVPFGATL	7	916.55	Carazolol	30	260221_B1AR__caraz_30min_1	1	6.09532	64113509	917.834		B1AR	140	155	IDRYLAITSPFRYQSL	14	1943.04	Unbound	30	100221_B1AR_unb_30min_2	3	5.51618	4253373	650.384
B1AR	96	104	LVVPFGATL	7	916.55	Carazolol	30	260221_B1AR__caraz_30min_2	1	6.11405	66411078	917.853		B1AR	140	155	IDRYLAITSPFRYQSL	14	1943.04	Unbound	30	100221_B1AR_unb_30min_3	3	5.56059	3871108	650.377
B1AR	96	104	LVVPFGATL	7	916.55	Carazolol	30	260221_B1AR__caraz_30min_3	1	6.11416	62468417	917.846		B1AR	140	155	IDRYLAITSPFRYQSL	14	1943.04	Unbound	120	100221_B1AR_unb_120min_1	3	5.53859	3681454	650.511
B1AR	96	104	LVVPFGATL	7	916.55	Carazolol	120	260221_B1AR__caraz_120min_1	1	6.10431	64891554	918.262		B1AR	140	155	IDRYLAITSPFRYQSL	14	1943.04	Unbound	120	100221_B1AR_unb_120min_2	3	5.54842	4685577	650.528
B1AR	96	104	LVVPFGATL	7	916.55	Carazolol	120	260221_B1AR__caraz_120min_2	1	6.10279	62762453	918.252		B1AR	140	155	IDRYLAITSPFRYQSL	14	1943.04	Unbound	120	100221_B1AR_unb_120min_3	3	5.53506	4334370	650.522
B1AR	96	104	LVVPFGATL	7	916.55	Carazolol	120	260221_B1AR__caraz_120min_3	1	6.10555	67909874	918.194		B1AR	143	152	YLAITSPFRY	8	1230.65	Cyanopindolol	0	100221_B1AR_dualp	2	5.69596	2347706	616.017
B1AR	96	104	LVVPFGATL	7	916.55	Carvedilol	0	100221_B1AR_dualp	1	6.12397	111644404	917.161		B1AR	143	152	YLAITSPFRY	8	1230.65	Cyanopindolol	0	121120_B1AR_dualp	2	5.67958	904339	616.137
B1AR	96	104	LVVPFGATL	7	916.55	Carvedilol	0	121120_B1AR_dualp	1	6.11796	66338425	917.134		B1AR	143	152	YLAITSPFRY	8	1230.65	Cyanopindolol	0.25	100221_B1AR_cyano_15sec_1	2	5.68717	1638409	617.399
B1AR	96	104	LVVPFGATL	7	916.55	Carvedilol	0.25	260221_B1AR__carve_15sec_1	1	6.14407	58830837	917.139		B1AR	143	152	YLAITSPFRY	8	1230.65	Cyanopindolol	0.25	100221_B1AR_cyano_15sec_2	2	5.68746	1622240	617.45
B1AR	96	104	LVVPFGATL	7	916.55	Carvedilol	0.25	260221_B1AR__carve_15sec_2	1	6.14944	67200366	917.123		B1AR	143	152	YLAITSPFRY	8	1230.65	Cyanopindolol	0.25	100221_B1AR_cyano_15sec_3	2	5.68421	1501436	617.422
B1AR	96	104	LVVPFGATL	7	916.55	Carvedilol	0.25	260221_B1AR__carve_15sec_3	1	6.1589	63426287	917.128		B1AR	143	152	YLAITSPFRY	8	1230.65	Cyanopindolol	2	100221_B1AR_cyano_2min_1	2	5.69036	2170679	617.55
B1AR	96	104	LVVPFGATL	7	916.55	Carvedilol	2	260221_B1AR__carve_2min_1	1	6.14983	68284803	917.211		B1AR	143	152	YLAITSPFRY	8	1230.65	Cyanopindolol	2	100221_B1AR_cyano_2min_2	2	5.69402	2473780	617.578
B1AR	96	104	LVVPFGATL	7	916.55	Carvedilol	2	260221_B1AR__carve_2min_2	1	6.13169	65169904	917.24		B1AR	143	152	YLAITSPFRY	8	1230.65	Cyanopindolol	2	100221_B1AR_cyano_2min_3	2	5.67401	1618617	617.513
B1AR	96	104	LVVPFGATL	7	916.55	Carvedilol	2	260221_B1AR__carve_2min_3	1	6.15399	63566513	917.208		B1AR	143	152	YLAITSPFRY	8	1230.65	Cyanopindolol	30	100221_B1AR_cyano_30min_1	2	5.68747	2085108	617.898
B1AR	96	104	LVVPFGATL	7	916.55	Carvedilol	30	260221_B1AR__carve_30min_1	1	6.18243	63425478	917.552		B1AR	143	152	YLAITSPFRY	8	1230.65	Cyanopindolol	30	100221_B1AR_cyano_30min_2	2	5.74994	1844207	617.813
B1AR	96	104	LVVPFGATL	7	916.55	Carvedilol	30	260221_B1AR__carve_30min_2	1	6.15546	60294201	917.581		B1AR	143	152	YLAITSPFRY	8	1230.65	Cyanopindolol	30	100221_B1AR_cyano_30min_3	2	5.71527	1608219	617.838
B1AR	96	104	LVVPFGATL	7	916.55	Carvedilol	30	260221_B1AR__carve_30min_3	1	6.15663	66911581	917.549		B1AR	143	152	YLAITSPFRY	8	1230.65	Cyanopindolol	120	100221_B1AR_cyano_120min_1	2	5.71193	1606923	617.972
B1AR	96	104	LVVPFGATL	7	916.55	Carvedilol	120	260221_B1AR__carve_120min_1	1	6.15256	68630267	917.835		B1AR	143	152	YLAITSPFRY	8	1230.65	Cyanopindolol	120	100221_B1AR_cyano_120min_2	2	5.71042	1592721	617.965
B1AR	96	104	LVVPFGATL	7	916.55	Carvedilol	120	260221_B1AR__carve_120min_2	1	6.13921	69118841	917.796		B1AR	143	152	YLAITSPFRY	8	1230.65	Cyanopindolol	120	100221_B1AR_cyano_120min_1(repeat)	2	5.70548	1289341	617.95
B1AR	96	104	LVVPFGATL	7	916.55	Carvedilol	120	260221_B1AR__carve_120min_3	1	6.14537	72024942	917.863		B1AR	143	152	YLAITSPFRY	8	1230.65	Unbound	0	100221_B1AR_dualp	2	5.69596	2347706	616.017
B1AR	96	104	LVVPFGATL	7	916.55	Unbound	0	100221_B1AR_dualp	1	6.12397	111644404	917.161		B1AR	143	152	YLAITSPFRY	8	1230.65	Unbound	0	121120_B1AR_dualp	2	5.67958	904339	616.137
B1AR	96	104	LVVPFGATL	7	916.55	Unbound	0	121120_B1AR_dualp	1	6.11796	66338425	917.134		B1AR	143	152	YLAITSPFRY	8	1230.65	Unbound	0.25	100221_B1AR_unb_15sec_1	2	5.68265	2161135	617.486
B1AR	96	104	LVVPFGATL	7	916.55	Unbound	0.25	260221_B1AR_unb_15sec_1	1	6.14018	71273546	917.119		B1AR	143	152	YLAITSPFRY	8	1230.65	Unbound	0.25	100221_B1AR_unb_15sec_2	2	5.69061	2438347	617.507
B1AR	96	104	LVVPFGATL	7	916.55	Unbound	0.25	260221_B1AR_unb_15sec_2	1	6.15666	62514180	917.141		B1AR	143	152	YLAITSPFRY	8	1230.65	Unbound	0.25	100221_B1AR_unb_15sec_3	2	5.68172	1695768	617.517
B1AR	96	104	LVVPFGATL	7	916.55	Unbound	0.25	260221_B1AR_unb_15sec_3	1	6.16636	49875639	917.123		B1AR	143	152	YLAITSPFRY	8	1230.65	Unbound	2	100221_B1AR_unb_2min_1	2	5.68322	2163731	617.576
B1AR	96	104	LVVPFGATL	7	916.55	Unbound	2	260221_B1AR_unb_2min_1	1	6.15589	47716944	917.239		B1AR	143	152	YLAITSPFRY	8	1230.65	Unbound	2	100221_B1AR_unb_2min_2	2	5.69958	2106674	617.573
B1AR	96	104	LVVPFGATL	7	916.55	Unbound	2	260221_B1AR_unb_2min_2	1	6.15321	61943456	917.272		B1AR	143	152	YLAITSPFRY	8	1230.65	Unbound	2	100221_B1AR_unb_2min_3	2	5.68179	2527717	617.566
B1AR	96	104	LVVPFGATL	7	916.55	Unbound	2	260221_B1AR_unb_2min_3	1	6.14999	49915032	917.222		B1AR	143	152	YLAITSPFRY	8	1230.65	Unbound	30	100221_B1AR_unb_30min_1	2	5.67668	2122327	617.82
B1AR	96	104	LVVPFGATL	7	916.55	Unbound	30	260221_B1AR_unb_30min_1	1	6.14499	65208844	917.869		B1AR	143	152	YLAITSPFRY	8	1230.65	Unbound	30	100221_B1AR_unb_30min_2	2	5.68589	1336103	617.856
B1AR	96	104	LVVPFGATL	7	916.55	Unbound	30	260221_B1AR_unb_30min_2	1	6.14252	59945965	917.829		B1AR	143	152	YLAITSPFRY	8	1230.65	Unbound	30	100221_B1AR_unb_30min_3	2	5.70262	1443402	617.845
B1AR	96	104	LVVPFGATL	7	916.55	Unbound	30	260221_B1AR_unb_30min_3	1	6.15752	67287658	917.879		B1AR	143	152	YLAITSPFRY	8	1230.65	Unbound	120	100221_B1AR_unb_120min_1	2	5.70952	1767952	618.013
B1AR	96	104	LVVPFGATL	7	916.55	Unbound	120	260221_B1AR_unb_120min_1	1	6.14736	66848455	918.236		B1AR	143	152	YLAITSPFRY	8	1230.65	Unbound	120	100221_B1AR_unb_120min_2	2	5.71358	2168002	617.986
B1AR	96	104	LVVPFGATL	7	916.55	Unbound	120	260221_B1AR_unb_120min_2	1	6.15782	67021623	918.229		B1AR	143	152	YLAITSPFRY	8	1230.65	Unbound	120	100221_B1AR_unb_120min_3	2	5.7058	2126044	618.005
B1AR	96	104	LVVPFGATL	7	916.55	Unbound	120	260221_B1AR_unb_120min_3	1	6.1497	72031583	918.227		B1AR	143	153	YLAITSPFRYQ	9	1358.71	Cyanopindolol	0	100221_B1AR_dualp	2	5.465	220713	680.231
B1AR	97	104	VVPFGATL	6	803.466	Carazolol	0	100221_B1AR_dualp	1	5.63147	4910161	803.834		B1AR	143	153	YLAITSPFRYQ	9	1358.71	Cyanopindolol	0	121120_B1AR_dualp	2	5.46101	87686	680.161
B1AR	97	104	VVPFGATL	6	803.466	Carazolol	0	121120_B1AR_dualp	1	5.6239	2356049	803.96		B1AR	143	153	YLAITSPFRYQ	9	1358.71	Cyanopindolol	0.25	100221_B1AR_cyano_15sec_1	2	5.43598	146529	681.892
B1AR	97	104	VVPFGATL	6	803.466	Carazolol	0.25	260221_B1AR__caraz_15sec_1	1	5.64265	1627560	804.098		B1AR	143	153	YLAITSPFRYQ	9	1358.71	Cyanopindolol	0.25	100221_B1AR_cyano_15sec_2	2	5.44101	154941	681.925
B1AR	97	104	VVPFGATL	6	803.466	Carazolol	0.25	260221_B1AR__caraz_15sec_2	1	5.65219	1534021	804.044		B1AR	143	153	YLAITSPFRYQ	9	1358.71	Cyanopindolol	0.25	100221_B1AR_cyano_15sec_3	2	5.43863	141932	681.878
B1AR	97	104	VVPFGATL	6	803.466	Carazolol	0.25	260221_B1AR__caraz_15sec_3	1	5.6533	1603624	804.025		B1AR	143	153	YLAITSPFRYQ	9	1358.71	Cyanopindolol	2	100221_B1AR_cyano_2min_1	2	5.46493	167908	682.034
B1AR	97	104	VVPFGATL	6	803.466	Carazolol	2	260221_B1AR__caraz_2min_1	1	5.65322	1668807	804.156		B1AR	143	153	YLAITSPFRYQ	9	1358.71	Cyanopindolol	2	100221_B1AR_cyano_2min_2	2	5.44307	170679	681.973
B1AR	97	104	VVPFGATL	6	803.466	Carazolol	2	260221_B1AR__caraz_2min_2	1	5.65984	1513051	804.185		B1AR	143	153	YLAITSPFRYQ	9	1358.71	Cyanopindolol	2	100221_B1AR_cyano_2min_3	2	5.43687	155116	682.039
B1AR	97	104	VVPFGATL	6	803.466	Carazolol	2	260221_B1AR__caraz_2min_3	1	5.64729	1519502	804.235		B1AR	143	153	YLAITSPFRYQ	9	1358.71	Cyanopindolol	30	100221_B1AR_cyano_30min_1	2	5.44132	103828	682.313
B1AR	97	104	VVPFGATL	6	803.466	Carazolol	30	260221_B1AR__caraz_30min_1	1	5.63133	1635114	804.749		B1AR	143	153	YLAITSPFRYQ	9	1358.71	Cyanopindolol	30	100221_B1AR_cyano_30min_2	2	5.45311	136854	682.281
B1AR	97	104	VVPFGATL	6	803.466	Carazolol	30	260221_B1AR__caraz_30min_2	1	5.65235	1588344	804.707		B1AR	143	153	YLAITSPFRYQ	9	1358.71	Cyanopindolol	30	100221_B1AR_cyano_30min_3	2	5.47219	130068	682.325
B1AR	97	104	VVPFGATL	6	803.466	Carazolol	30	260221_B1AR__caraz_30min_3	1	5.65955	1598713	804.72		B1AR	143	153	YLAITSPFRYQ	9	1358.71	Cyanopindolol	120	100221_B1AR_cyano_120min_1	2	5.46901	127169	682.443
B1AR	97	104	VVPFGATL	6	803.466	Carazolol	120	260221_B1AR__caraz_120min_1	1	5.64602	1730445	805.13		B1AR	143	153	YLAITSPFRYQ	9	1358.71	Cyanopindolol	120	100221_B1AR_cyano_120min_2	2	5.4731	139065	682.483
B1AR	97	104	VVPFGATL	6	803.466	Carazolol	120	260221_B1AR__caraz_120min_2	1	5.6485	1791911	805.043		B1AR	143	153	YLAITSPFRYQ	9	1358.71	Cyanopindolol	120	100221_B1AR_cyano_120min_1(repeat)	2	5.44577	118708	682.484
B1AR	97	104	VVPFGATL	6	803.466	Carazolol	120	260221_B1AR__caraz_120min_3	1	5.65066	1436947	805.115		B1AR	143	153	YLAITSPFRYQ	9	1358.71	Unbound	0	100221_B1AR_dualp	2	5.465	220713	680.231
B1AR	97	104	VVPFGATL	6	803.466	Carvedilol	0	100221_B1AR_dualp	1	5.63147	4910161	803.834		B1AR	143	153	YLAITSPFRYQ	9	1358.71	Unbound	0	121120_B1AR_dualp	2	5.46101	87686	680.161
B1AR	97	104	VVPFGATL	6	803.466	Carvedilol	0	121120_B1AR_dualp	1	5.6239	2356049	803.96		B1AR	143	153	YLAITSPFRYQ	9	1358.71	Unbound	0.25	100221_B1AR_unb_15sec_1	2	5.46301	198929	681.905
B1AR	97	104	VVPFGATL	6	803.466	Carvedilol	0.25	260221_B1AR__carve_15sec_1	1	5.65989	1581638	803.974		B1AR	143	153	YLAITSPFRYQ	9	1358.71	Unbound	0.25	100221_B1AR_unb_15sec_2	2	5.4765	198700	681.819
B1AR	97	104	VVPFGATL	6	803.466	Carvedilol	0.25	260221_B1AR__carve_15sec_2	1	5.36668	25440	807.483		B1AR	143	153	YLAITSPFRYQ	9	1358.71	Unbound	0.25	100221_B1AR_unb_15sec_3	2	5.46511	156089	681.858
B1AR	97	104	VVPFGATL	6	803.466	Carvedilol	0.25	260221_B1AR__carve_15sec_3	1	5.67188	1615128	803.983		B1AR	143	153	YLAITSPFRYQ	9	1358.71	Unbound	2	100221_B1AR_unb_2min_1	2	5.46749	196407	682.017
B1AR	97	104	VVPFGATL	6	803.466	Carvedilol	2	260221_B1AR__carve_2min_1	1	5.66724	1536402	804.153		B1AR	143	153	YLAITSPFRYQ	9	1358.71	Unbound	2	100221_B1AR_unb_2min_2	2	5.46938	161910	681.973
B1AR	97	104	VVPFGATL	6	803.466	Carvedilol	2	260221_B1AR__carve_2min_2	1	5.65114	1578532	804.102		B1AR	143	153	YLAITSPFRYQ	9	1358.71	Unbound	2	100221_B1AR_unb_2min_3	2	5.46307	183815	681.992
B1AR	97	104	VVPFGATL	6	803.466	Carvedilol	2	260221_B1AR__carve_2min_3	1	5.65843	1538192	804.142		B1AR	143	153	YLAITSPFRYQ	9	1358.71	Unbound	30	100221_B1AR_unb_30min_1	2	5.45129	172563	682.334
B1AR	97	104	VVPFGATL	6	803.466	Carvedilol	30	260221_B1AR__carve_30min_1	1	5.67839	1625217	804.514		B1AR	143	153	YLAITSPFRYQ	9	1358.71	Unbound	30	100221_B1AR_unb_30min_2	2	5.4656	114303	682.259
B1AR	97	104	VVPFGATL	6	803.466	Carvedilol	30	260221_B1AR__carve_30min_2	1	5.6698	1588139	804.468		B1AR	143	153	YLAITSPFRYQ	9	1358.71	Unbound	30	100221_B1AR_unb_30min_3	2	5.49061	113551	682.359
B1AR	97	104	VVPFGATL	6	803.466	Carvedilol	30	260221_B1AR__carve_30min_3	1	5.66477	1546087	804.453		B1AR	143	153	YLAITSPFRYQ	9	1358.71	Unbound	120	100221_B1AR_unb_120min_1	2	5.48658	132929	682.437
B1AR	97	104	VVPFGATL	6	803.466	Carvedilol	120	260221_B1AR__carve_120min_1	1	5.66804	1817390	804.737		B1AR	143	153	YLAITSPFRYQ	9	1358.71	Unbound	120	100221_B1AR_unb_120min_2	2	5.49242	148172	682.458
B1AR	97	104	VVPFGATL	6	803.466	Carvedilol	120	260221_B1AR__carve_120min_2	1	5.65206	1808903	804.695		B1AR	143	153	YLAITSPFRYQ	9	1358.71	Unbound	120	100221_B1AR_unb_120min_3	2	5.48346	144929	682.481
B1AR	97	104	VVPFGATL	6	803.466	Carvedilol	120	260221_B1AR__carve_120min_3	1	5.66769	1773594	804.689		B1AR	143	154	YLAITSPFRYQS	10	1445.74	Cyanopindolol	0	100221_B1AR_dualp	2	5.38107	315238	723.774
B1AR	97	104	VVPFGATL	6	803.466	Unbound	0	100221_B1AR_dualp	1	5.63147	4910161	803.834		B1AR	143	154	YLAITSPFRYQS	10	1445.74	Cyanopindolol	0	121120_B1AR_dualp	2	5.37766	157457	723.875
B1AR	97	104	VVPFGATL	6	803.466	Unbound	0	121120_B1AR_dualp	1	5.6239	2356049	803.96		B1AR	143	154	YLAITSPFRYQS	10	1445.74	Cyanopindolol	0.25	100221_B1AR_cyano_15sec_1	2	5.36718	272342	725.641
B1AR	97	104	VVPFGATL	6	803.466	Unbound	0.25	260221_B1AR_unb_15sec_1	1	5.65139	1799294	803.993		B1AR	143	154	YLAITSPFRYQS	10	1445.74	Cyanopindolol	0.25	100221_B1AR_cyano_15sec_2	2	5.37558	292305	725.663
B1AR	97	104	VVPFGATL	6	803.466	Unbound	0.25	260221_B1AR_unb_15sec_2	1	5.6685	1434788	804.076		B1AR	143	154	YLAITSPFRYQS	10	1445.74	Cyanopindolol	0.25	100221_B1AR_cyano_15sec_3	2	5.37092	289521	725.626
B1AR	97	104	VVPFGATL	6	803.466	Unbound	0.25	260221_B1AR_unb_15sec_3	1	5.6574	1600566	804.139		B1AR	143	154	YLAITSPFRYQS	10	1445.74	Cyanopindolol	2	100221_B1AR_cyano_2min_1	2	5.39013	296105	725.744
B1AR	97	104	VVPFGATL	6	803.466	Unbound	2	260221_B1AR_unb_2min_1	1	5.668	1303632	804.187		B1AR	143	154	YLAITSPFRYQS	10	1445.74	Cyanopindolol	2	100221_B1AR_cyano_2min_2	2	5.36845	299354	725.781
B1AR	97	104	VVPFGATL	6	803.466	Unbound	2	260221_B1AR_unb_2min_2	1	5.6613	1577808	804.209		B1AR	143	154	YLAITSPFRYQS	10	1445.74	Cyanopindolol	2	100221_B1AR_cyano_2min_3	2	5.36123	282392	725.816
B1AR	97	104	VVPFGATL	6	803.466	Unbound	2	260221_B1AR_unb_2min_3	1	5.66473	1220626	804.215		B1AR	143	154	YLAITSPFRYQS	10	1445.74	Cyanopindolol	30	100221_B1AR_cyano_30min_1	2	5.36266	218212	726.105
B1AR	97	104	VVPFGATL	6	803.466	Unbound	30	260221_B1AR_unb_30min_1	1	5.65449	1582005	804.75		B1AR	143	154	YLAITSPFRYQS	10	1445.74	Cyanopindolol	30	100221_B1AR_cyano_30min_2	2	5.37797	244140	726.089
B1AR	97	104	VVPFGATL	6	803.466	Unbound	30	260221_B1AR_unb_30min_2	1	5.65647	1644652	804.721		B1AR	143	154	YLAITSPFRYQS	10	1445.74	Cyanopindolol	30	100221_B1AR_cyano_30min_3	2	5.3937	248743	726.09
B1AR	97	104	VVPFGATL	6	803.466	Unbound	30	260221_B1AR_unb_30min_3	1	5.67613	1659563	804.693		B1AR	143	154	YLAITSPFRYQS	10	1445.74	Cyanopindolol	120	100221_B1AR_cyano_120min_1	2	5.39006	248243	726.265
B1AR	97	104	VVPFGATL	6	803.466	Unbound	120	260221_B1AR_unb_120min_1	1	5.66315	1581818	805.073		B1AR	143	154	YLAITSPFRYQS	10	1445.74	Cyanopindolol	120	100221_B1AR_cyano_120min_2	2	5.39751	246199	726.212
B1AR	97	104	VVPFGATL	6	803.466	Unbound	120	260221_B1AR_unb_120min_2	1	5.66694	1871019	805.062		B1AR	143	154	YLAITSPFRYQS	10	1445.74	Cyanopindolol	120	100221_B1AR_cyano_120min_1(repeat)	2	5.37831	225661	726.227
B1AR	97	104	VVPFGATL	6	803.466	Unbound	120	260221_B1AR_unb_120min_3	1	5.66097	1803268	805.078		B1AR	143	154	YLAITSPFRYQS	10	1445.74	Unbound	0	100221_B1AR_dualp	2	5.38107	315238	723.774
B1AR	98	104	VPFGATL	5	704.398	Carazolol	0	100221_B1AR_dualp	1	6.12913	3103480	704.695		B1AR	143	154	YLAITSPFRYQS	10	1445.74	Unbound	0	121120_B1AR_dualp	2	5.37766	157457	723.875
B1AR	98	104	VPFGATL	5	704.398	Carazolol	0	121120_B1AR_dualp	1	6.12625	1616153	704.891		B1AR	143	154	YLAITSPFRYQS	10	1445.74	Unbound	0.25	100221_B1AR_unb_15sec_1	2	5.38576	257261	725.629
B1AR	98	104	VPFGATL	5	704.398	Carazolol	0.25	260221_B1AR__caraz_15sec_2	1	6.11508	1399567	704.901		B1AR	143	154	YLAITSPFRYQS	10	1445.74	Unbound	0.25	100221_B1AR_unb_15sec_2	2	5.38938	279489	725.646
B1AR	98	104	VPFGATL	5	704.398	Carazolol	0.25	260221_B1AR__caraz_15sec_3	1	6.11466	1422201	704.895		B1AR	143	154	YLAITSPFRYQS	10	1445.74	Unbound	0.25	100221_B1AR_unb_15sec_3	2	5.37893	258946	725.692
B1AR	98	104	VPFGATL	5	704.398	Carazolol	2	260221_B1AR__caraz_2min_1	1	6.10722	1343785	705.002		B1AR	143	154	YLAITSPFRYQS	10	1445.74	Unbound	2	100221_B1AR_unb_2min_1	2	5.38762	361073	725.773
B1AR	98	104	VPFGATL	5	704.398	Carazolol	2	260221_B1AR__caraz_2min_2	1	6.11364	1377928	705.019		B1AR	143	154	YLAITSPFRYQS	10	1445.74	Unbound	2	100221_B1AR_unb_2min_2	2	5.38588	283978	725.812
B1AR	98	104	VPFGATL	5	704.398	Carazolol	2	260221_B1AR__caraz_2min_3	1	6.10217	1475575	704.963		B1AR	143	154	YLAITSPFRYQS	10	1445.74	Unbound	2	100221_B1AR_unb_2min_3	2	5.38264	302520	725.792
B1AR	98	104	VPFGATL	5	704.398	Carazolol	30	260221_B1AR__caraz_30min_1	1	6.09527	1501866	705.353		B1AR	143	154	YLAITSPFRYQS	10	1445.74	Unbound	30	100221_B1AR_unb_30min_1	2	5.38188	313549	726.065
B1AR	98	104	VPFGATL	5	704.398	Carazolol	30	260221_B1AR__caraz_30min_2	1	6.11697	1445427	705.328		B1AR	143	154	YLAITSPFRYQS	10	1445.74	Unbound	30	100221_B1AR_unb_30min_2	2	5.38482	173711	726.067
B1AR	98	104	VPFGATL	5	704.398	Carazolol	30	260221_B1AR__caraz_30min_3	1	6.1121	1530392	705.294		B1AR	143	154	YLAITSPFRYQS	10	1445.74	Unbound	30	100221_B1AR_unb_30min_3	2	5.39781	184153	726.142
B1AR	98	104	VPFGATL	5	704.398	Carazolol	120	260221_B1AR__caraz_120min_1	1	6.10339	1433520	705.602		B1AR	143	154	YLAITSPFRYQS	10	1445.74	Unbound	120	100221_B1AR_unb_120min_1	2	5.39212	203520	726.249
B1AR	98	104	VPFGATL	5	704.398	Carazolol	120	260221_B1AR__caraz_120min_2	1	6.10052	1324291	705.596		B1AR	143	154	YLAITSPFRYQS	10	1445.74	Unbound	120	100221_B1AR_unb_120min_2	2	5.39987	238497	726.269
B1AR	98	104	VPFGATL	5	704.398	Carazolol	120	260221_B1AR__caraz_120min_3	1	6.10457	1381761	705.634		B1AR	143	154	YLAITSPFRYQS	10	1445.74	Unbound	120	100221_B1AR_unb_120min_3	2	5.40168	240190	726.25
B1AR	98	104	VPFGATL	5	704.398	Carvedilol	0	100221_B1AR_dualp	1	6.12913	3103480	704.695		B1AR	143	155	YLAITSPFRYQSL	11	1558.83	Cyanopindolol	0	100221_B1AR_dualp	2	5.79149	1654355	780.355
B1AR	98	104	VPFGATL	5	704.398	Carvedilol	0	121120_B1AR_dualp	1	6.12625	1616153	704.891		B1AR	143	155	YLAITSPFRYQSL	11	1558.83	Cyanopindolol	0	121120_B1AR_dualp	2	5.80182	621308	780.378
B1AR	98	104	VPFGATL	5	704.398	Carvedilol	0.25	260221_B1AR__carve_15sec_2	1	6.15586	1508937	704.901		B1AR	143	155	YLAITSPFRYQSL	11	1558.83	Cyanopindolol	0.25	100221_B1AR_cyano_15sec_1	2	5.7984	1416693	782.509
B1AR	98	104	VPFGATL	5	704.398	Carvedilol	0.25	260221_B1AR__carve_15sec_3	1	6.1583	1460011	704.863		B1AR	143	155	YLAITSPFRYQSL	11	1558.83	Cyanopindolol	0.25	100221_B1AR_cyano_15sec_2	2	5.80619	1378998	782.492
B1AR	98	104	VPFGATL	5	704.398	Carvedilol	2	260221_B1AR__carve_2min_1	1	6.15587	1610655	704.912		B1AR	143	155	YLAITSPFRYQSL	11	1558.83	Cyanopindolol	0.25	100221_B1AR_cyano_15sec_3	2	5.80557	1188295	782.485
B1AR	98	104	VPFGATL	5	704.398	Carvedilol	2	260221_B1AR__carve_2min_2	1	6.13201	1764079	704.905		B1AR	143	155	YLAITSPFRYQSL	11	1558.83	Cyanopindolol	2	100221_B1AR_cyano_2min_1	2	5.80673	1360219	782.774
B1AR	98	104	VPFGATL	5	704.398	Carvedilol	2	260221_B1AR__carve_2min_3	1	6.15899	1622810	704.933		B1AR	143	155	YLAITSPFRYQSL	11	1558.83	Cyanopindolol	2	100221_B1AR_cyano_2min_2	2	5.80507	1234380	782.731
B1AR	98	104	VPFGATL	5	704.398	Carvedilol	30	260221_B1AR__carve_30min_1	1	6.18662	1473547	705.204		B1AR	143	155	YLAITSPFRYQSL	11	1558.83	Cyanopindolol	2	100221_B1AR_cyano_2min_3	2	5.79941	1158229	782.757
B1AR	98	104	VPFGATL	5	704.398	Carvedilol	30	260221_B1AR__carve_30min_2	1	6.16033	1467200	705.166		B1AR	143	155	YLAITSPFRYQSL	11	1558.83	Cyanopindolol	30	100221_B1AR_cyano_30min_1	2	5.80798	1529364	782.997
B1AR	98	104	VPFGATL	5	704.398	Carvedilol	30	260221_B1AR__carve_30min_3	1	6.16222	1481654	705.203		B1AR	143	155	YLAITSPFRYQSL	11	1558.83	Cyanopindolol	30	100221_B1AR_cyano_30min_2	2	5.86089	1743829	782.97
B1AR	98	104	VPFGATL	5	704.398	Carvedilol	120	260221_B1AR__carve_120min_1	1	6.16447	1577099	705.385		B1AR	143	155	YLAITSPFRYQSL	11	1558.83	Cyanopindolol	30	100221_B1AR_cyano_30min_3	2	5.8234	1568920	782.995
B1AR	98	104	VPFGATL	5	704.398	Carvedilol	120	260221_B1AR__carve_120min_2	1	6.14797	1501631	705.349		B1AR	143	155	YLAITSPFRYQSL	11	1558.83	Cyanopindolol	120	100221_B1AR_cyano_120min_1	2	5.83299	1296615	783.13
B1AR	98	104	VPFGATL	5	704.398	Carvedilol	120	260221_B1AR__carve_120min_3	1	6.15716	1547199	705.406		B1AR	143	155	YLAITSPFRYQSL	11	1558.83	Cyanopindolol	120	100221_B1AR_cyano_120min_2	2	5.83161	1291704	783.108
B1AR	98	104	VPFGATL	5	704.398	Unbound	0	100221_B1AR_dualp	1	6.12913	3103480	704.695		B1AR	143	155	YLAITSPFRYQSL	11	1558.83	Cyanopindolol	120	100221_B1AR_cyano_120min_1(repeat)	2	5.8121	1160513	783.119
B1AR	98	104	VPFGATL	5	704.398	Unbound	0	121120_B1AR_dualp	1	6.12625	1616153	704.891		B1AR	143	155	YLAITSPFRYQSL	11	1558.83	Unbound	0	100221_B1AR_dualp	2	5.79149	1654355	780.355
B1AR	98	104	VPFGATL	5	704.398	Unbound	0.25	260221_B1AR_unb_15sec_1	1	6.15304	1532563	704.693		B1AR	143	155	YLAITSPFRYQSL	11	1558.83	Unbound	0	121120_B1AR_dualp	2	5.80182	621308	780.378
B1AR	98	104	VPFGATL	5	704.398	Unbound	0.25	260221_B1AR_unb_15sec_2	1	6.1655	1500340	704.902		B1AR	143	155	YLAITSPFRYQSL	11	1558.83	Unbound	0.25	100221_B1AR_unb_15sec_1	2	5.80019	1392493	782.511
B1AR	98	104	VPFGATL	5	704.398	Unbound	0.25	260221_B1AR_unb_15sec_3	1	6.1736	1306773	704.9		B1AR	143	155	YLAITSPFRYQSL	11	1558.83	Unbound	0.25	100221_B1AR_unb_15sec_2	2	5.81499	1526335	782.529
B1AR	98	104	VPFGATL	5	704.398	Unbound	2	260221_B1AR_unb_2min_1	1	6.16239	1397405	704.915		B1AR	143	155	YLAITSPFRYQSL	11	1558.83	Unbound	0.25	100221_B1AR_unb_15sec_3	2	5.8021	1172432	782.503
B1AR	98	104	VPFGATL	5	704.398	Unbound	2	260221_B1AR_unb_2min_2	1	6.15811	1824953	704.872		B1AR	143	155	YLAITSPFRYQSL	11	1558.83	Unbound	2	100221_B1AR_unb_2min_1	2	5.80558	1600560	782.716
B1AR	98	104	VPFGATL	5	704.398	Unbound	2	260221_B1AR_unb_2min_3	1	6.14968	1307723	704.949		B1AR	143	155	YLAITSPFRYQSL	11	1558.83	Unbound	2	100221_B1AR_unb_2min_2	2	5.80863	1372921	782.728
B1AR	98	104	VPFGATL	5	704.398	Unbound	30	260221_B1AR_unb_30min_1	1	6.15096	1628008	705.354		B1AR	143	155	YLAITSPFRYQSL	11	1558.83	Unbound	2	100221_B1AR_unb_2min_3	2	5.79453	1645084	782.73
B1AR	98	104	VPFGATL	5	704.398	Unbound	30	260221_B1AR_unb_30min_2	1	6.14973	1567429	705.315		B1AR	143	155	YLAITSPFRYQSL	11	1558.83	Unbound	30	100221_B1AR_unb_30min_1	2	5.78915	1995494	783.062
B1AR	98	104	VPFGATL	5	704.398	Unbound	30	260221_B1AR_unb_30min_3	1	6.16718	1621624	705.356		B1AR	143	155	YLAITSPFRYQSL	11	1558.83	Unbound	30	100221_B1AR_unb_30min_2	2	5.8093	1140036	783.057
B1AR	98	104	VPFGATL	5	704.398	Unbound	120	260221_B1AR_unb_120min_1	1	6.15498	1615569	705.637		B1AR	143	155	YLAITSPFRYQSL	11	1558.83	Unbound	30	100221_B1AR_unb_30min_3	2	5.82346	1368710	783.053
B1AR	98	104	VPFGATL	5	704.398	Unbound	120	260221_B1AR_unb_120min_2	1	6.16234	1636318	705.607		B1AR	143	155	YLAITSPFRYQSL	11	1558.83	Unbound	120	100221_B1AR_unb_120min_1	2	5.8164	1403240	783.121
B1AR	98	104	VPFGATL	5	704.398	Unbound	120	260221_B1AR_unb_120min_3	1	6.15704	1756338	705.616		B1AR	143	155	YLAITSPFRYQSL	11	1558.83	Unbound	120	100221_B1AR_unb_120min_2	2	5.82877	1670703	783.177
B1AR	103	116	TLVVRGTWLWGSFL	13	1634.91	Carazolol	0	100221_B1AR_dualp	2	4.37459	200460	818.522		B1AR	143	155	YLAITSPFRYQSL	11	1558.83	Unbound	120	100221_B1AR_unb_120min_3	2	5.81821	1402511	783.152
B1AR	103	116	TLVVRGTWLWGSFL	13	1634.91	Carazolol	0	121120_B1AR_dualp	2	4.36844	151439	818.455		B1AR	144	151	LAITSPFR	6	904.525	Cyanopindolol	0	100221_B1AR_dualp	2	4.93877	2571421	452.987
B1AR	103	116	TLVVRGTWLWGSFL	13	1634.91	Carazolol	0.25	260221_B1AR__caraz_15sec_1	2	4.39693	30586	819.471		B1AR	144	151	LAITSPFR	6	904.525	Cyanopindolol	0	121120_B1AR_dualp	2	4.93144	1101476	453.03
B1AR	103	116	TLVVRGTWLWGSFL	13	1634.91	Carazolol	0.25	260221_B1AR__caraz_15sec_2	2	4.40911	30819	819.579		B1AR	144	151	LAITSPFR	6	904.525	Cyanopindolol	0.25	100221_B1AR_cyano_15sec_1	2	4.92495	1900107	453.938
B1AR	103	116	TLVVRGTWLWGSFL	13	1634.91	Carazolol	0.25	260221_B1AR__caraz_15sec_3	2	4.41788	40442	819.431		B1AR	144	151	LAITSPFR	6	904.525	Cyanopindolol	0.25	100221_B1AR_cyano_15sec_2	2	4.92673	1617911	453.875
B1AR	103	116	TLVVRGTWLWGSFL	13	1634.91	Carazolol	2	260221_B1AR__caraz_2min_1	2	4.40185	34327	819.65		B1AR	144	151	LAITSPFR	6	904.525	Cyanopindolol	0.25	100221_B1AR_cyano_15sec_3	2	4.92498	2026117	453.924
B1AR	103	116	TLVVRGTWLWGSFL	13	1634.91	Carazolol	2	260221_B1AR__caraz_2min_2	2	4.40215	37336	819.669		B1AR	144	151	LAITSPFR	6	904.525	Cyanopindolol	2	100221_B1AR_cyano_2min_1	2	4.92353	2355113	453.883
B1AR	103	116	TLVVRGTWLWGSFL	13	1634.91	Carazolol	2	260221_B1AR__caraz_2min_3	2	4.40385	36117	819.67		B1AR	144	151	LAITSPFR	6	904.525	Cyanopindolol	2	100221_B1AR_cyano_2min_2	2	4.94405	1747622	453.906
B1AR	103	116	TLVVRGTWLWGSFL	13	1634.91	Carazolol	30	260221_B1AR__caraz_30min_1	2	4.40282	18717	819.932		B1AR	144	151	LAITSPFR	6	904.525	Cyanopindolol	2	100221_B1AR_cyano_2min_3	2	4.92727	2462900	453.913
B1AR	103	116	TLVVRGTWLWGSFL	13	1634.91	Carazolol	30	260221_B1AR__caraz_30min_2	2	4.40081	33695	820.059		B1AR	144	151	LAITSPFR	6	904.525	Cyanopindolol	30	100221_B1AR_cyano_30min_1	2	4.93228	1321876	454.289
B1AR	103	116	TLVVRGTWLWGSFL	13	1634.91	Carazolol	30	260221_B1AR__caraz_30min_3	2	4.41737	22187	819.992		B1AR	144	151	LAITSPFR	6	904.525	Cyanopindolol	30	100221_B1AR_cyano_30min_2	2	4.93596	1289612	454.264
B1AR	103	116	TLVVRGTWLWGSFL	13	1634.91	Carazolol	120	260221_B1AR__caraz_120min_1	2	4.39696	51582	820.396		B1AR	144	151	LAITSPFR	6	904.525	Cyanopindolol	30	100221_B1AR_cyano_30min_3	2	4.98939	1256449	454.284
B1AR	103	116	TLVVRGTWLWGSFL	13	1634.91	Carazolol	120	260221_B1AR__caraz_120min_2	2	4.4035	18684	820.493		B1AR	144	151	LAITSPFR	6	904.525	Cyanopindolol	120	100221_B1AR_cyano_120min_1	2	4.95864	1155737	454.446
B1AR	103	116	TLVVRGTWLWGSFL	13	1634.91	Carazolol	120	260221_B1AR__caraz_120min_3	2	4.40878	27166	820.455		B1AR	144	151	LAITSPFR	6	904.525	Cyanopindolol	120	100221_B1AR_cyano_120min_2	2	4.96385	1382789	454.426
B1AR	103	116	TLVVRGTWLWGSFL	13	1634.91	Carvedilol	0	100221_B1AR_dualp	2	4.37459	200460	818.522		B1AR	144	151	LAITSPFR	6	904.525	Cyanopindolol	120	100221_B1AR_cyano_120min_1(repeat)	2	4.93943	1137968	454.373
B1AR	103	116	TLVVRGTWLWGSFL	13	1634.91	Carvedilol	0	121120_B1AR_dualp	2	4.36844	151439	818.455		B1AR	144	151	LAITSPFR	6	904.525	Unbound	0	100221_B1AR_dualp	2	4.93826	2572156	452.987
B1AR	103	116	TLVVRGTWLWGSFL	13	1634.91	Carvedilol	0.25	260221_B1AR__carve_15sec_1	2	4.40149	35749	819.478		B1AR	144	151	LAITSPFR	6	904.525	Unbound	0	121120_B1AR_dualp	2	4.93144	1101476	453.03
B1AR	103	116	TLVVRGTWLWGSFL	13	1634.91	Carvedilol	0.25	260221_B1AR__carve_15sec_2	2	4.40828	40362	819.541		B1AR	144	151	LAITSPFR	6	904.525	Unbound	0.25	100221_B1AR_unb_15sec_1	2	4.94072	2061714	453.885
B1AR	103	116	TLVVRGTWLWGSFL	13	1634.91	Carvedilol	0.25	260221_B1AR__carve_15sec_3	2	4.40428	30781	819.601		B1AR	144	151	LAITSPFR	6	904.525	Unbound	0.25	100221_B1AR_unb_15sec_2	2	4.94685	2947722	453.881
B1AR	103	116	TLVVRGTWLWGSFL	13	1634.91	Carvedilol	2	260221_B1AR__carve_2min_1	2	4.40984	38803	819.534		B1AR	144	151	LAITSPFR	6	904.525	Unbound	0.25	100221_B1AR_unb_15sec_3	2	4.93745	1524883	453.883
B1AR	103	116	TLVVRGTWLWGSFL	13	1634.91	Carvedilol	2	260221_B1AR__carve_2min_2	2	4.40402	41328	819.461		B1AR	144	151	LAITSPFR	6	904.525	Unbound	2	100221_B1AR_unb_2min_1	2	4.93358	2239845	453.946
B1AR	103	116	TLVVRGTWLWGSFL	13	1634.91	Carvedilol	2	260221_B1AR__carve_2min_3	2	4.41346	41814	819.634		B1AR	144	151	LAITSPFR	6	904.525	Unbound	2	100221_B1AR_unb_2min_2	2	4.94783	2108933	453.925
B1AR	103	116	TLVVRGTWLWGSFL	13	1634.91	Carvedilol	30	260221_B1AR__carve_30min_1	2	4.3926	28143	820.211		B1AR	144	151	LAITSPFR	6	904.525	Unbound	2	100221_B1AR_unb_2min_3	2	4.93432	2686838	453.945
B1AR	103	116	TLVVRGTWLWGSFL	13	1634.91	Carvedilol	30	260221_B1AR__carve_30min_2	2	4.40316	32547	820.313		B1AR	144	151	LAITSPFR	6	904.525	Unbound	30	100221_B1AR_unb_30min_1	2	4.93544	1248500	454.278
B1AR	103	116	TLVVRGTWLWGSFL	13	1634.91	Carvedilol	30	260221_B1AR__carve_30min_3	2	4.39913	27100	820.197		B1AR	144	151	LAITSPFR	6	904.525	Unbound	30	100221_B1AR_unb_30min_2	2	4.944	2158326	454.263
B1AR	103	116	TLVVRGTWLWGSFL	13	1634.91	Carvedilol	120	260221_B1AR__carve_120min_1	2	4.38927	33283	820.414		B1AR	144	151	LAITSPFR	6	904.525	Unbound	30	100221_B1AR_unb_30min_3	2	4.96963	1060361	454.274
B1AR	103	116	TLVVRGTWLWGSFL	13	1634.91	Carvedilol	120	260221_B1AR__carve_120min_2	2	4.39201	23937	820.451		B1AR	144	151	LAITSPFR	6	904.525	Unbound	120	100221_B1AR_unb_120min_1	2	4.95146	1286837	454.433
B1AR	103	116	TLVVRGTWLWGSFL	13	1634.91	Carvedilol	120	260221_B1AR__carve_120min_3	2	4.39634	28691	820.471		B1AR	144	151	LAITSPFR	6	904.525	Unbound	120	100221_B1AR_unb_120min_2	2	4.9561	1375619	454.41
B1AR	103	116	TLVVRGTWLWGSFL	13	1634.91	Unbound	0	100221_B1AR_dualp	2	4.37459	200460	818.522		B1AR	144	151	LAITSPFR	6	904.525	Unbound	120	100221_B1AR_unb_120min_3	2	4.9518	1322844	454.449
B1AR	103	116	TLVVRGTWLWGSFL	13	1634.91	Unbound	0	121120_B1AR_dualp	2	4.36844	151439	818.455		B1AR	144	153	LAITSPFRYQ	8	1195.65	Cyanopindolol	0	100221_B1AR_dualp	2	5.1398	5949113	598.601
B1AR	103	116	TLVVRGTWLWGSFL	13	1634.91	Unbound	0.25	260221_B1AR_unb_15sec_1	2	4.3978	26076	819.417		B1AR	144	153	LAITSPFRYQ	8	1195.65	Cyanopindolol	0	121120_B1AR_dualp	2	5.12417	2928104	598.635
B1AR	103	116	TLVVRGTWLWGSFL	13	1634.91	Unbound	0.25	260221_B1AR_unb_15sec_2	2	4.4086	41828	819.434		B1AR	144	153	LAITSPFRYQ	8	1195.65	Cyanopindolol	0.25	100221_B1AR_cyano_15sec_1	2	5.1257	3312561	600.296
B1AR	103	116	TLVVRGTWLWGSFL	13	1634.91	Unbound	0.25	260221_B1AR_unb_15sec_3	2	4.40137	37748	819.421		B1AR	144	153	LAITSPFRYQ	8	1195.65	Cyanopindolol	0.25	100221_B1AR_cyano_15sec_2	2	5.12457	3393482	600.269
B1AR	103	116	TLVVRGTWLWGSFL	13	1634.91	Unbound	2	260221_B1AR_unb_2min_1	2	4.40449	41402	819.513		B1AR	144	153	LAITSPFRYQ	8	1195.65	Cyanopindolol	0.25	100221_B1AR_cyano_15sec_3	2	5.12001	4502966	600.287
B1AR	103	116	TLVVRGTWLWGSFL	13	1634.91	Unbound	2	260221_B1AR_unb_2min_2	2	4.40012	39805	819.642		B1AR	144	153	LAITSPFRYQ	8	1195.65	Cyanopindolol	2	100221_B1AR_cyano_2min_1	2	5.12587	4369126	600.347
B1AR	103	116	TLVVRGTWLWGSFL	13	1634.91	Unbound	2	260221_B1AR_unb_2min_3	2	4.41151	45366	819.717		B1AR	144	153	LAITSPFRYQ	8	1195.65	Cyanopindolol	2	100221_B1AR_cyano_2min_2	2	5.13966	2917931	600.314
B1AR	103	116	TLVVRGTWLWGSFL	13	1634.91	Unbound	30	260221_B1AR_unb_30min_1	2	4.39581	27538	820.191		B1AR	144	153	LAITSPFRYQ	8	1195.65	Cyanopindolol	2	100221_B1AR_cyano_2min_3	2	5.12713	2789289	600.303
B1AR	103	116	TLVVRGTWLWGSFL	13	1634.91	Unbound	30	260221_B1AR_unb_30min_2	2	4.39379	38365	820.135		B1AR	144	153	LAITSPFRYQ	8	1195.65	Cyanopindolol	30	100221_B1AR_cyano_30min_1	2	5.13219	2680302	600.7
B1AR	103	116	TLVVRGTWLWGSFL	13	1634.91	Unbound	30	260221_B1AR_unb_30min_3	2	4.40184	53602	820.182		B1AR	144	153	LAITSPFRYQ	8	1195.65	Cyanopindolol	30	100221_B1AR_cyano_30min_2	2	5.13269	2984474	600.704
B1AR	103	116	TLVVRGTWLWGSFL	13	1634.91	Unbound	120	260221_B1AR_unb_120min_1	2	4.39322	36189	820.389		B1AR	144	153	LAITSPFRYQ	8	1195.65	Cyanopindolol	30	100221_B1AR_cyano_30min_3	2	5.16077	3188712	600.696
B1AR	103	116	TLVVRGTWLWGSFL	13	1634.91	Unbound	120	260221_B1AR_unb_120min_2	2	4.40275	34585	820.397		B1AR	144	153	LAITSPFRYQ	8	1195.65	Cyanopindolol	120	100221_B1AR_cyano_120min_1	2	5.14905	2154658	600.74
B1AR	103	116	TLVVRGTWLWGSFL	13	1634.91	Unbound	120	260221_B1AR_unb_120min_3	2	4.41128	21081	820.476		B1AR	144	153	LAITSPFRYQ	8	1195.65	Cyanopindolol	120	100221_B1AR_cyano_120min_2	2	5.14182	2189456	600.79
[truncated: 6,274 more rows]

## Sheet: Fig.2
Raw data for B1AR+Norepinephrine															Raw data for B1AR+Isoprenaline
Protein	Start	End	Sequence	MaxUptake	MHP	State	Exposure	File	z	RT	Inten	Center			Protein	Start	End	Sequence	MaxUptake	MHP	State	Exposure	File	z	RT	Inten	Center
B1AR	1	10	DYKDDDDASA	9	1114.42	Norepinephrine	0	100221_B1AR_dualp	2	2.45318	35782884	557.897			B1AR	1	10	DYKDDDDASA	9	1114.42	Isoprenaline	0	100221_B1AR_dualp	1	2.4477	16411388	1114.73
B1AR	1	10	DYKDDDDASA	9	1114.42	Norepinephrine	0	121120_B1AR_dualp	2	2.44637	53591784	557.963			B1AR	1	10	DYKDDDDASA	9	1114.42	Isoprenaline	0	121120_B1AR_dualp	1	2.44239	15864466	1114.76
B1AR	1	10	DYKDDDDASA	9	1114.42	Norepinephrine	0.25	270521_B1AR_Nore_1_15sec	2	2.51519	1006926	559.794			B1AR	1	10	DYKDDDDASA	9	1114.42	Isoprenaline	0.25	100221_B1AR_iso_15sec_1	1	2.44694	7898965	1118.82
B1AR	1	10	DYKDDDDASA	9	1114.42	Norepinephrine	0.25	270521_B1AR_Nore_2_15sec	2	2.60052	962765	559.789			B1AR	1	10	DYKDDDDASA	9	1114.42	Isoprenaline	0.25	100221_B1AR_iso_15sec_2	1	2.4433	7954680	1118.78
B1AR	1	10	DYKDDDDASA	9	1114.42	Norepinephrine	0.25	270521_B1AR_Nore_3_15sec	2	2.58077	725586	559.828			B1AR	1	10	DYKDDDDASA	9	1114.42	Isoprenaline	0.25	100221_B1AR_iso_15sec_3	1	2.44394	7482591	1118.86
B1AR	1	10	DYKDDDDASA	9	1114.42	Norepinephrine	2	270521_B1AR_Nore_1_2min	2	2.58511	862215	559.855			B1AR	1	10	DYKDDDDASA	9	1114.42	Isoprenaline	2	100221_B1AR_iso_2min_1	1	2.44559	4574998	1118.88
B1AR	1	10	DYKDDDDASA	9	1114.42	Norepinephrine	2	270521_B1AR_Nore_2_2min	2	2.59715	787796	559.859			B1AR	1	10	DYKDDDDASA	9	1114.42	Isoprenaline	2	100221_B1AR_iso_2min_2	1	2.44008	8436673	1118.82
B1AR	1	10	DYKDDDDASA	9	1114.42	Norepinephrine	2	270521_B1AR_Nore_3_2min	2	2.56083	766956	559.93			B1AR	1	10	DYKDDDDASA	9	1114.42	Isoprenaline	2	100221_B1AR_iso_2min_3	1	2.44849	7321792	1118.86
B1AR	1	10	DYKDDDDASA	9	1114.42	Norepinephrine	30	280521_B1AR_Nore_1_30min	2	2.56921	465587	559.607			B1AR	1	10	DYKDDDDASA	9	1114.42	Isoprenaline	30	100221_B1AR_iso_30min_1	1	2.4607	7951815	1118.59
B1AR	1	10	DYKDDDDASA	9	1114.42	Norepinephrine	30	280521_B1AR_Nore_2_30min	2	2.56337	524705	559.704			B1AR	1	10	DYKDDDDASA	9	1114.42	Isoprenaline	30	100221_B1AR_iso_30min_2	1	2.45375	9690713	1118.51
B1AR	1	10	DYKDDDDASA	9	1114.42	Norepinephrine	30	280521_B1AR_Nore_3_30min	2	2.58072	475691	559.604			B1AR	1	10	DYKDDDDASA	9	1114.42	Isoprenaline	30	100221_B1AR_iso_30min_3	1	2.44958	7448845	1118.59
B1AR	1	10	DYKDDDDASA	9	1114.42	Norepinephrine	120	280521_B1AR_Nore_1_2hr	2	2.58446	483100	559.706			B1AR	1	10	DYKDDDDASA	9	1114.42	Isoprenaline	120	100221_B1AR_iso_120min_1(repeat)	1	2.44671	5855189	1118.51
B1AR	1	10	DYKDDDDASA	9	1114.42	Norepinephrine	120	280521_B1AR_Nore_2_2hr	2	2.57483	559382	559.714			B1AR	1	10	DYKDDDDASA	9	1114.42	Isoprenaline	120	100221_B1AR_iso_120min_2(repeat)	1	2.44111	6587882	1118.54
B1AR	1	10	DYKDDDDASA	9	1114.42	Norepinephrine	120	280521_B1AR_Nore_3_2hr	2	2.57527	941720	559.724			B1AR	1	10	DYKDDDDASA	9	1114.42	Isoprenaline	120	100221_B1AR_iso_120min_3(repeat)	1	2.44731	9823790	1118.56
B1AR	1	10	DYKDDDDASA	9	1114.42	Unbound	0	100221_B1AR_dualp	2	2.45318	35782884	557.897			B1AR	1	10	DYKDDDDASA	9	1114.42	Unbound	0	100221_B1AR_dualp	1	2.4477	16411388	1114.73
B1AR	1	10	DYKDDDDASA	9	1114.42	Unbound	0	121120_B1AR_dualp	2	2.44637	53591784	557.963			B1AR	1	10	DYKDDDDASA	9	1114.42	Unbound	0	121120_B1AR_dualp	1	2.44239	15864466	1114.76
B1AR	1	10	DYKDDDDASA	9	1114.42	Unbound	0.25	270521_B1AR_Unb_1_15sec	2	2.53001	890145	559.756			B1AR	1	10	DYKDDDDASA	9	1114.42	Unbound	0.25	100221_B1AR_unb_15sec_1	1	2.45385	9391934	1118.67
B1AR	1	10	DYKDDDDASA	9	1114.42	Unbound	0.25	270521_B1AR_Unb_2_15sec	2	2.57537	1320045	559.777			B1AR	1	10	DYKDDDDASA	9	1114.42	Unbound	0.25	100221_B1AR_unb_15sec_2	1	2.45043	12118887	1118.7
B1AR	1	10	DYKDDDDASA	9	1114.42	Unbound	0.25	270521_B1AR_Unb_3_15sec	2	2.60295	1113074	559.822			B1AR	1	10	DYKDDDDASA	9	1114.42	Unbound	0.25	100221_B1AR_unb_15sec_3	1	2.44996	6653293	1118.82
[truncated: 5,773 more rows]

## Sheet: Fig.3
Raw data for B1AR+Dobutamine and B1AR+Salbutamol
[truncated: 8,195 more rows]

[truncated: 3 more sheets: Fig.4, Fig.5, Fig.6]
